# Supplementary material for: Investigation of Hippo pathway-related prognostic lncRNAs and molecular subtypes in liver hepatocellular carcinoma
Source: Sci Rep. 2023 Mar 20;13:4521. doi: 10.1038/s41598-023-31754-x (PMC10027880; doi:10.1038/s41598-023-31754-x)
Supplement: Supplementary file 3 — Supplementary Information 3. [file 41598_2023_31754_MOESM3_ESM.zip]

Archive with 8 entries (8 files):
- Supplementary Raw data 1.txt
- Supplementary Raw data 2.xlsx
- Supplementary Raw data 3.xlsx
- Supplementary Raw data 4.xlsx
- Supplementary Raw data 5.xlsx
- Supplementary Raw data 6.xlsx
- Supplementary Raw data 7.xlsx
- Supplementary Raw data 8.xlsx
