# Supplementary material for: Investigation of Hippo pathway-related prognostic lncRNAs and molecular subtypes in liver hepatocellular carcinoma
Source: Sci Rep. 2023 Mar 20;13:4521. doi: 10.1038/s41598-023-31754-x (PMC10027880; doi:10.1038/s41598-023-31754-x)
Supplement: Supplementary file 3 — Supplementary Information 3. [file 41598_2023_31754_MOESM3_ESM.zip › Supplementary Raw data 1.txt]

geneSymbol	Ensembl_ID	Type	TCGA-2V-A95S-01A	TCGA-2Y-A9GS-01A	TCGA-2Y-A9GT-01A	TCGA-2Y-A9GU-01A	TCGA-2Y-A9GV-01A	TCGA-2Y-A9GW-01A	TCGA-2Y-A9GX-01A	TCGA-2Y-A9GY-01A	TCGA-2Y-A9GZ-01A	TCGA-2Y-A9H0-01A	TCGA-2Y-A9H1-01A	TCGA-2Y-A9H2-01A	TCGA-2Y-A9H3-01A	TCGA-2Y-A9H4-01A	TCGA-2Y-A9H5-01A	TCGA-2Y-A9H6-01A	TCGA-2Y-A9H7-01A	TCGA-2Y-A9H8-01A	TCGA-2Y-A9H9-01A	TCGA-2Y-A9HA-01A	TCGA-2Y-A9HB-01A	TCGA-3K-AAZ8-01A	TCGA-4R-AA8I-01A	TCGA-5C-A9VG-01A	TCGA-5C-A9VH-01A	TCGA-5C-AAPD-01A	TCGA-5R-AA1C-01A	TCGA-5R-AA1D-01A	TCGA-5R-AAAM-01A	TCGA-BC-4072-01B	TCGA-BC-4073-01B	TCGA-BC-A10Q-01A	TCGA-BC-A10Q-11A	TCGA-BC-A10R-01A	TCGA-BC-A10R-11A	TCGA-BC-A10S-01A	TCGA-BC-A10T-01A	TCGA-BC-A10T-11A	TCGA-BC-A10U-01A	TCGA-BC-A10U-11A	TCGA-BC-A10W-01A	TCGA-BC-A10W-11A	TCGA-BC-A10X-01A	TCGA-BC-A10X-11A	TCGA-BC-A10Y-01A	TCGA-BC-A10Y-11A	TCGA-BC-A10Z-01A
TSPAN6	ENSG00000000003.13	mRNA	4.0792178	4.661099633	5.615234756	4.815854817	4.413502809	4.162064943	3.855144154	3.563629308	4.285305956	4.883086313	3.846760631	5.438113492	3.87519265	5.356068639	4.333984981	5.416047289	5.097143611	5.274830861	3.799287734	4.03181979	3.388702212	4.069292517	4.124945127	4.773066099	4.637723647	4.760276634	5.23951942	4.219231193	4.037527208	3.905440839	2.379359331	2.748231893	4.293712396	4.330612063	3.968755266	4.098855998	3.736875212	4.047596817	5.881568994	4.217184851	3.865394344	4.346243142	4.233876359	4.299712522	3.924810829	3.52944081	4.280120324
TNMD	ENSG00000000005.5	mRNA	0	0	0.083712659	0	0.208003438	0	0	0	0.69667036	0.211107725	0	0	0.167177952	0	0	0.095856966	0.014571895	0.036384312	0.069399545	0.144338744	0.016072499	0.064815161	0.286862703	0	0.04222629	0	0.078982682	0.03665235	0	0	0.013471087	0	0.017443303	0.02685069	0.272950094	0.136523546	0.024898449	0	0	0	0.013671091	0.01608133	0.254486326	0.660904092	0.163625999	0	0.126230572
DPM1	ENSG00000000419.11	mRNA	4.390850152	4.773864118	3.978407192	4.722382495	4.30255755	3.782766705	4.178918323	4.921389149	4.260538936	4.004751514	3.257816651	4.415729531	3.967172582	4.830279723	3.975825273	4.185175658	4.311013877	5.721078178	4.27447456	5.420855123	4.318187175	4.198597956	4.605126114	5.12774157	4.188563433	4.690312112	5.28192618	4.178681542	4.791572492	4.773953407	4.452687974	4.622312619	3.815353864	4.752085282	3.813255039	4.026030064	4.728333536	3.762708665	4.159862841	4.041851791	4.811947646	3.966952094	4.022556444	3.913296091	4.960260916	3.727372918	4.614902895
SCYL3	ENSG00000000457.12	mRNA	1.492118959	1.594795065	1.333246053	1.717375598	1.682055508	1.650140014	1.570314413	1.462338038	1.583988629	1.441136582	0.700116524	2.158348561	0.855556805	1.216598731	1.802476913	1.625660435	1.426704007	1.714629187	1.477358983	0.691822182	1.826636752	1.562432982	1.591518205	1.604220008	2.052141525	1.371683096	2.098997079	1.153681204	1.292036828	1.463050042	1.462302555	1.428554565	1.290082383	1.861679131	1.435693696	1.092852052	1.492642182	1.601241055	1.906788715	1.446048456	3.119744429	0.925480043	1.280719788	1.122572643	1.797760731	1.151944678	1.396119567
C1orf112	ENSG00000000460.15	mRNA	0.79334172	1.542950312	0.429284841	0.740239053	1.231651999	0.978547252	0.772886058	1.144503774	0.416821954	1.255020495	0.272911917	0.941613271	0.376676687	0.378218873	0.893706947	0.624114561	0.771197236	1.303245405	0.671770546	0.722831181	0.786978054	0.601821376	1.182825708	1.186213711	0.936286409	1.266115536	3.072021218	0.414944515	0.365127607	0.638860207	1.028798801	0.693776312	0.325066166	0.49627464	0.189655335	0.402026131	0.727033028	0.268245734	1.349511082	0.195877452	2.312969325	0.350747157	0.697989584	0.631097382	1.768100398	0.616903551	0.986906848
FGR	ENSG00000000938.11	mRNA	1.8305251	1.183588964	1.176164336	0.572360063	0.781356803	2.826812416	2.061649195	1.903712308	0.629104427	0.74822062	0.371057466	1.870641488	1.153272546	0.795329895	0.702501179	1.670896112	1.001516104	1.165322408	0.795265332	0.824872136	1.213342686	0.495634488	1.080422437	0.812374327	0.824433039	2.378317298	0.489778173	1.569294194	1.749611791	2.209171017	2.73377274	1.30500408	1.410011998	0.728845307	1.960264461	1.143883295	0.804266063	1.172172172	0.68019932	1.271268402	0.929458552	1.252057401	1.217101868	0.976732523	0.92233557	1.776779976	0.370049584
CFH	ENSG00000000971.14	mRNA	7.459416494	7.249790309	8.087234783	8.424900344	7.658313864	8.004868115	7.464599071	6.207849204	7.361689982	6.862264185	6.963668517	5.267529833	7.193778139	6.368961268	6.940349706	7.236189587	7.650048209	5.605273658	7.812910285	4.039031194	8.088587021	7.711245099	6.66882796	7.288909257	7.467021651	6.114654041	7.659272116	6.929201333	7.503296741	7.103014947	8.150698219	1.915256476	7.144237947	8.637853541	7.290729774	6.126901818	7.465308871	6.742386893	7.214021913	6.891635857	6.690626159	6.850935496	7.353608049	7.319259292	7.347072963	7.447186818	6.556664945
FUCA2	ENSG00000001036.12	mRNA	5.187827359	5.522636588	3.604828242	4.624255442	4.508668813	4.697299003	4.75799761	6.388756002	3.025439361	4.767123245	4.174508939	4.067585566	5.11977341	4.37994483	5.181178473	4.908993283	3.571707463	3.927384818	3.923630968	5.106608746	4.280736994	5.079181354	4.341015799	5.51170334	5.233186834	5.428732802	3.651242414	4.828338357	4.215358745	5.43061952	5.535137355	4.455525851	3.978846643	4.42438454	4.041397707	4.552256346	5.439347725	3.821279016	5.525247197	4.018884569	5.448637707	4.611283129	4.699046895	3.99963932	3.679138316	4.052811545	5.276910538
GCLC	ENSG00000001084.9	mRNA	3.748083878	4.354966816	3.265692279	2.702770859	4.095317293	3.340243373	3.747011987	3.615260357	3.916508854	3.100920547	2.525361689	3.511214824	2.118465419	3.369086007	3.242431466	3.166331995	2.388252404	2.275269853	3.442528533	4.437337007	3.005953764	4.507614416	4.507133577	2.380154166	2.744436442	3.15051224	4.73838191	2.703604639	3.032417798	2.553667969	2.749967053	3.170401173	4.189408779	2.996967804	4.189552068	3.243140009	3.928099077	4.009647651	3.442096255	4.057841923	5.376884674	3.89052863	3.88595911	3.817406748	3.363893988	3.765859777	3.751558645
NFYA	ENSG00000001167.13	mRNA	2.274898708	2.842133969	1.964374111	2.325685093	2.544445616	2.292007492	2.596031706	3.573559072	2.696208134	2.204811889	1.582773436	3.209814401	1.756559253	1.853878397	3.154357255	2.296402914	3.19623646	3.412984661	1.719944056	2.962222208	2.079894312	2.653037683	2.78104185	2.84645196	3.148519462	2.392390227	2.714336777	1.909054161	2.181480914	3.11747736	3.221971723	3.408779492	1.782816242	2.062974627	1.665264435	2.332826613	1.996207096	1.897336747	3.411933539	1.907078798	3.071948674	1.644408506	2.119388678	1.905632896	2.851058254	2.167894193	2.672043645
STPG1	ENSG00000001460.16	mRNA	0.424137747	0.922445845	0.236331195	0.140213083	0.503090456	0.444639253	0.372524995	0.970829832	0.638403084	0.446029025	0.278767057	0.690747045	0.168580675	0.588493552	0.491422271	0.327362245	0.179516934	0.394010146	0.336722039	0.556286552	0.501175825	0.500865198	1.009061902	0.267989309	0.484311004	1.037189339	0.440002736	0.665872096	0.561257599	0.513473231	0.403789886	0.821953791	0.174865622	0.299815347	0.135531411	0.564400296	0.318435367	0.25940709	0.665798698	0.240591434	0.49266777	0.267304821	0.295426776	0.240276699	0.986004315	0.223935292	0.58152181
NIPAL3	ENSG00000001461.15	mRNA	1.151037571	1.268460662	0.920211842	1.133293491	1.066620796	0.950902035	1.03614626	1.342794234	1.255784688	0.608835527	0.558797915	1.591064198	0.652074121	0.511628356	0.879334127	0.924931482	0.636378372	0.846394142	0.895739838	1.142078331	1.160389426	1.057767986	1.37258601	0.662501685	0.832323661	1.194758066	0.764240045	1.262229694	0.972163018	1.247919693	1.277749115	1.879696122	0.35743301	0.623230221	0.422629546	0.845548673	0.713062522	0.361528495	0.889223642	0.42374589	1.122273092	0.544633657	0.484733487	0.409278372	1.116744618	0.657274845	1.155308178
LAS1L	ENSG00000001497.15	mRNA	2.693037362	3.747485482	3.069667886	2.197603333	2.501099172	3.620400592	2.700798517	4.208544795	3.600901926	3.971424325	2.669606558	3.751447833	2.793691147	3.170772044	2.706844788	2.944292652	2.885514017	3.370692822	2.862861105	2.752133458	2.692338171	3.117812434	3.154510367	3.456870026	3.018187154	4.493591165	3.810761029	2.33861912	2.624420073	3.127488251	2.832065192	3.054270561	2.239194367	2.828124674	2.029161359	2.925790358	2.87647956	1.955673375	2.840480354	1.900143112	3.247458578	1.941662204	2.471635485	2.110477006	3.503897302	2.344346387	3.054747678
ENPP4	ENSG00000001561.6	mRNA	2.313856546	2.465084779	1.399944703	1.304300674	3.340924969	1.922024187	2.564649573	1.703073017	2.306046952	2.303278277	0.571670419	3.083929926	0.936879591	1.553331342	0.446234213	0.847237928	1.660463988	3.364691974	1.787875123	2.168884823	2.123786497	2.347088039	3.833932397	1.056999339	2.206008375	1.551432028	0.256763853	2.471724128	1.42337588	1.967009189	3.17278343	2.863267781	1.42906999	2.562291311	2.008920132	1.181291649	1.974031347	1.541034783	2.090670127	1.648157261	3.319688528	1.542465638	1.612583965	2.013972422	2.29001187	1.546672672	3.489702834
SEMA3F	ENSG00000001617.10	mRNA	1.810471351	2.13247445	2.103827199	1.842526121	2.190375949	2.224368744	2.200823187	1.407557045	2.481558561	1.64665569	1.533585023	1.92153567	2.264531306	2.045977408	2.506383917	2.587386935	2.031627932	2.64845197	2.300396018	3.291116716	1.924316672	1.980803682	2.988720759	2.938134959	3.010774915	2.846185443	1.552691429	3.2113528	1.967019069	2.261196726	2.318222726	1.984412425	1.124924922	2.172993199	1.036832671	2.067630128	2.954963755	1.098593346	1.741879695	1.114445188	2.320724832	1.250876801	1.489463285	1.034107496	3.190627931	1.441911461	2.623256886
CFTR	ENSG00000001626.13	mRNA	0.119069488	1.052811265	0.105985161	0.011570511	0.476011227	0.396820057	1.624484082	0.122150251	0.117014175	0.00330191	0.012574012	7.173994663	0	0	1.789689561	0.01861512	0.002765884	0.006948563	0	0.033521529	0.006097558	0.006252254	0.340437592	0.041440186	0.071119283	0.165958526	0.060116482	0.044906192	0.019024772	2.016349799	0.332175512	4.735510654	0.882755255	0.017820725	0.263557473	0.076436369	0.217714982	0.636685566	0.023439621	1.078982716	0.012924832	1.183541668	2.020849652	1.032091788	0.040371215	0.857082443	0
ANKIB1	ENSG00000001629.8	mRNA	1.68307694	2.447195468	1.885433598	1.919538262	2.307276061	1.858235985	2.324396617	1.920808653	2.101390821	1.920800358	0.6870322	2.663169771	1.882214459	1.609073993	2.158056522	1.844247449	1.637478444	2.210251473	1.907187197	2.560453624	1.363711969	1.523795131	2.326814155	1.910212736	2.321136723	1.577326313	2.077643728	2.389967452	1.868376672	5.321722308	2.593924703	4.005752208	1.450589608	1.848121862	1.400340873	1.295451239	2.127867207	1.342582816	2.581357721	1.395494427	2.784223005	1.259801001	2.014825585	1.894595051	1.459001885	1.751549838	2.212880452
CYP51A1	ENSG00000001630.14	mRNA	1.040796787	1.893475921	0.845439908	1.581119173	1.878254014	1.171997538	1.647697072	0.560695122	2.383900712	1.276608899	0.397480674	1.120198892	1.415208338	0.903849094	1.947234938	1.133943457	1.9107835	2.715112447	3.378313295	2.803318409	1.654078728	2.965274034	0.594568721	2.605703102	1.510300572	0.305386501	1.451329318	0.645569322	2.669361418	4.962881091	2.333709346	2.492402146	1.476874427	1.119674789	1.647331042	1.137664663	3.119565054	1.834044423	1.796232542	1.428221367	2.46733692	1.714267107	1.424453842	1.518534177	1.348493777	1.654963902	2.234958952
KRIT1	ENSG00000001631.13	mRNA	1.676970271	2.269833575	1.709851953	1.714088594	2.099914707	1.705873714	1.982769142	2.025222098	2.2856706	1.641606144	0.562364648	2.476987207	1.673251178	1.3460214	1.881385129	1.772951273	1.675590469	2.241303998	2.035610443	2.222353559	1.80985104	1.580834766	2.154430971	2.197587186	2.158557383	1.548274129	2.026450927	1.815875563	1.698266278	4.948660326	2.024135665	2.667924802	1.188066992	1.507304621	1.215219607	1.334710237	1.498300918	1.22691469	2.124492479	1.29713099	2.046328932	1.132666653	1.551860606	1.581558459	1.401332056	1.757997226	1.638892837
RAD52	ENSG00000002016.15	mRNA	0.657766658	1.01839072	1.224760194	1.442880271	1.257307276	1.296261543	0.992010586	1.429415861	1.250160913	0.732378983	0.381275237	1.986230032	0.999459513	0.858425714	1.559743367	1.463673585	1.086387701	1.103141987	1.024241302	1.107120856	0.744881568	0.916279542	1.271691873	1.955235398	1.605441029	1.059467778	1.034712095	0.925789258	0.975247166	1.339428564	0.868272937	1.550336084	0.428550143	0.804965136	0.428231155	0.833355732	1.168322727	0.458538985	1.066978973	0.482973054	1.228147277	0.51672832	0.640909572	0.538624682	1.397474148	0.638725583	1.156865832
BAD	ENSG00000002330.12	mRNA	4.524980773	4.193631645	3.453317452	3.865103208	4.028345029	3.833006269	3.741915483	4.184516399	4.089260989	4.493532205	4.774263896	4.868174996	4.612997809	5.285271113	4.168688316	4.623498428	4.003849419	4.62794944	4.525880467	4.777614296	3.60431237	4.605640051	4.106813927	2.788541762	4.525689815	4.91551588	3.865850295	3.711828991	3.670087247	4.005101017	3.950296739	4.744394906	3.614517018	4.905025476	3.191972537	4.036418687	4.407094157	3.338389134	3.753575794	3.276110669	3.704345253	3.843516474	3.568146791	3.544236492	4.850456454	3.493533176	4.477726838
LAP3	ENSG00000002549.11	mRNA	6.476544248	4.878819418	5.582458532	4.985317211	6.070622343	4.807449748	5.46455617	5.133871392	4.61441723	5.067110256	4.30441707	5.22939372	4.496078778	4.884197981	4.304634675	4.850450118	3.53993531	6.542966047	5.142190787	5.658058977	5.965586498	5.868650982	5.461477035	4.452575463	4.580406283	4.204780441	5.601747477	5.106573887	5.092782938	5.608074802	5.100302478	3.944176693	5.238293543	4.3070124	5.548764129	5.222229218	4.962802854	4.533849672	3.995664283	4.932920925	4.828735877	4.848804238	5.650494751	5.475129669	4.321898803	5.083894658	4.107232696
CD99	ENSG00000002586.16	mRNA	5.194002319	6.734810892	5.195807575	4.540757559	5.249634689	5.541993534	5.636824489	6.515197292	4.896742842	6.228405658	4.994723994	4.099811081	5.231946043	5.242645999	5.603782364	5.055976631	5.317398378	5.633222597	5.962905669	5.993036995	5.025942738	5.700984021	5.363522185	5.236430094	5.779853386	6.418347224	6.927980229	5.382462677	5.195288287	5.087527338	4.692055889	6.211126568	5.128717539	5.8015578	5.091183889	5.603853976	5.206882701	5.076941984	6.139714505	5.198221248	5.764653163	5.245420985	5.295152452	4.810205261	6.379195188	5.11921483	5.47067814
HS3ST1	ENSG00000002587.8	mRNA	0.194232472	0.224180475	0.129914537	0.123776393	0.175177461	0.276340239	0.475432822	0.22791648	0.079017787	0.060762316	0.081098664	1.68940919	0.41256123	0.156688265	0.397509278	0.210538467	0.1244168	0.15484127	0.161610174	0.154659883	0.145377537	0.048199399	0.272841491	0.35170946	0.453042105	0.384230261	0.130014998	0.545092854	0.291941652	0.613988695	0.206037228	1.085307091	0.12265435	0.120403456	0.10638505	0.18023276	0.268091059	0.16004172	0.053756606	0.764851654	0.248191578	0.326706123	0.392775771	0.188191136	0.14349828	0.31461952	0.058613139
AOC1	ENSG00000002726.18	mRNA	0.30809605	4.797288647	2.783612594	0.008598997	1.722411869	0.12760566	0.59573395	0.77742414	0.080655218	0.609420664	0.064182573	1.365255628	0.084538225	0.103316091	0.209038809	0.135328778	0.095432426	0.007735977	0.185152613	0.362833219	0.214582166	0.041270656	2.512237754	0.015522194	0.755127839	0.354243185	0.917211836	0.112700527	1.604069684	0.915645677	0.264758881	0.10370618	2.863712407	0.083137856	1.746595403	0.95000029	0.051923572	0.110649769	1.264552571	2.448007462	0.095109813	0.040283441	1.219747918	2.161771518	2.811759241	2.717537546	0.101846171
WNT16	ENSG00000002745.11	mRNA	0.14918962	0.077120468	0.03156665	0	0.012222102	0.057508465	0.018680774	0.009480899	0.026288252	0	0	0.029221642	0	0.024903178	0	0.019441822	0.014389596	0.009067377	0.081874538	0.006797482	0.03157035	0	0.120202527	0	0.010539304	0.011438558	0.019903072	0.369813152	0.019869542	0	0.019908028	0	0.025761427	0.013319011	0.398168878	0	0	0.019138007	0.092947902	0.015274417	0.020202934	0	0	0.005582236	0.193197487	0.01591837	0.228416621
HECW1	ENSG00000002746.13	mRNA	0.00458055	0.265804988	0	0.002359742	0.017095126	0.013635539	0.0538638	0.430770622	0.030646679	0.363423849	0.015322696	0.020532758	0.010181373	0	0.066414729	0.090780949	0.099486841	0.023176964	0.001638372	0.009514802	0.014830154	0.026504906	0.038509768	0.019103041	0.007391241	0.021295348	0.013971587	0.019131321	0.068429397	0.009433336	0.041525541	0.014646976	0.012088496	0.015538789	0.026523252	0.014781521	0.078875515	0.017883634	0.033242431	0.005368569	0.454087157	0.016682409	0.066968826	0.010410716	0.004985258	0.016722443	0.106957751
MAD1L1	ENSG00000002822.14	mRNA	2.28291905	2.438151654	1.787083603	1.652494046	1.927919182	1.939958547	1.785880538	3.014475877	3.046622562	1.88405424	1.86115726	2.443363741	5.597862486	2.227478898	2.388754293	2.810506881	1.505957223	3.220877121	3.65326104	2.190888448	2.020059101	2.498422447	2.718358234	3.496216927	2.394910603	2.574011654	1.544608836	2.315136108	2.088326372	3.093506012	1.233644495	2.329535081	1.773540269	2.747697239	1.746234614	1.837895784	3.218064	1.5963407	1.934924938	1.424944745	1.736480678	1.718700211	2.082539487	1.738166432	2.148005369	1.454945391	1.529839363
LASP1	ENSG00000002834.16	mRNA	6.177042646	5.857968757	4.707578451	5.930860753	5.02009276	5.349417556	5.237431234	6.189203628	4.546710771	5.234399996	3.928483622	5.764797196	5.444537295	4.107277346	5.521113314	5.442142801	4.396065919	5.99767996	4.735851597	5.119698975	5.280550646	4.632235356	4.951015727	5.763383782	5.785333244	5.489170165	4.729749611	4.12887429	4.551597531	6.298763108	5.584668452	6.460089876	4.333816821	5.098297015	4.44585856	4.929214019	4.159738765	4.143988188	5.49746223	3.936335044	6.988724162	4.182266898	4.248713323	3.753443944	5.167602873	4.162208892	5.998961046
SNX11	ENSG00000002919.13	mRNA	3.025546614	2.91843004	2.308688594	1.98108683	2.507283657	2.410090086	2.26154206	3.089623713	2.48990605	2.935687591	2.526629003	3.022183519	2.770552946	2.974016291	2.419606807	2.70240962	2.728867815	2.404171261	2.942744456	2.833655146	2.373382115	2.768990709	3.065729826	2.546178221	2.502816644	3.092491045	3.223635638	1.982763144	2.582874311	2.742182452	2.427917195	3.188737817	1.397661135	2.292826985	1.84271016	2.789929768	2.713082453	1.698741559	3.537165608	1.626999524	2.84245789	1.626169346	1.671104374	1.459139315	2.929371567	1.978115275	3.220357046
TMEM176A	ENSG00000002933.6	mRNA	6.52077801	7.938120821	7.34135022	6.905557311	7.800517855	8.034360849	7.806162864	6.665622614	6.604278487	8.292512563	7.77211493	5.023731149	6.797967171	7.535670959	7.709205124	7.873867146	7.772735247	7.836359353	8.410301767	6.337119409	7.814571359	7.437480052	6.139926142	6.604055877	7.920673455	6.648432245	7.81318762	7.535349229	7.582063936	5.769002824	6.274014531	6.518733994	7.388917197	8.180565699	7.20621095	8.507451022	7.2529519	7.627072712	8.144766046	6.953881879	7.348502729	7.65437335	7.5436014	7.49773459	8.102944778	7.932477781	7.223817265
M6PR	ENSG00000003056.6	mRNA	1.666845638	3.676828597	3.197630308	2.640496973	2.764585868	2.871846854	3.499150718	3.487759183	2.999319673	4.024889647	0.540032387	3.962204167	1.776741217	2.248129519	2.6204543	3.234266764	2.970321897	2.465590488	2.705899107	3.850333648	2.35377881	2.610551614	3.269890526	3.322278433	2.964424155	3.063605401	3.720876995	3.315496575	3.412838595	3.713771024	4.182939004	4.32109131	2.646836746	2.836308286	2.717437932	2.6862947	3.723594955	2.543706741	3.698167183	2.697366947	4.032945926	2.175247195	3.055037012	2.716560868	2.917013412	3.228381416	3.342551182
KLHL13	ENSG00000003096.12	mRNA	0.363096138	0.783116451	0.039205903	0.610768042	0.90310919	0.155680249	0.813711668	0.501481719	0.347022078	1.156823683	0.122967754	0.097708191	0.703017142	2.125042231	0.704932013	0.397024725	0.842738419	1.994766315	0.43775328	1.333186161	0.340326045	0.533678126	0.956058917	0.413298381	0.29796357	0.232308801	1.072321487	0.557420565	0.714696363	0.682898193	0.075974895	0.147782711	0.185770002	0.656318044	0.3871036	0.191410319	1.187978643	0.328470045	1.40319178	0.267584243	1.943793605	0.346370797	0.712691805	0.56360215	1.024148704	0.660194101	2.328390441
CYP26B1	ENSG00000003137.7	mRNA	1.49330615	0.182548968	0.984147214	0.716102757	0.092729099	0.062222288	0.12298068	1.558967359	0.147456343	0.005603177	0	0.29938583	0.09185228	0.147380534	0.224145044	0.891997299	1.416102394	0.478787082	0.066897875	0.073418072	0.100211842	0.057371024	0.190610078	0.442333773	0.013691363	0.155585207	0.386388012	0.081099711	0.271907337	0.961479134	1.381415151	0.107188127	0.299131623	0.697048493	0.153745144	0.338533164	0.023987555	0.061315286	0.08653594	0.024748858	0.541453295	0.369026311	0.276353965	0.14189903	0.085488879	0.544105855	0.016841479
ICA1	ENSG00000003147.16	mRNA	2.876219477	2.540111073	0.853027063	2.60422188	1.082334092	3.02663744	0.885350612	1.580811154	0.656484247	2.240831115	0.411723423	2.809769495	2.125476287	1.905150435	0.617160175	0.675382621	2.334406021	2.751414013	0.562591294	0.449181098	0.579329904	0.943120558	2.252629677	2.724975235	2.649550617	1.871430315	0.374487873	1.767859327	0.632403582	3.282617072	2.280060963	2.754465745	1.343461388	0.649763899	0.43857261	0.78958699	1.6639942	1.411695332	0.763184719	0.493697365	1.611637646	1.593736139	0.729538036	0.855226721	0.537388009	0.605505898	1.122263528
DBNDD1	ENSG00000003249.12	mRNA	1.693276882	4.643786624	2.621644853	1.120220835	4.042027744	3.552207814	2.055883727	1.133391293	2.370746487	1.106179933	3.311381231	3.579100021	0.526460697	3.388871745	2.454208209	1.52568544	1.574648374	1.72066796	3.513879799	2.906241751	2.052167626	4.13653609	2.427952317	0.404655201	4.481855967	1.550324974	1.713122169	1.796176064	3.872263867	2.658972029	1.807331565	4.695337144	0.67887962	1.346816191	0.617743098	3.183475255	2.539652629	0.7143957	4.019350096	1.068712331	1.215001613	0.929053456	2.23839487	0.645879792	4.418044028	2.393801585	5.493388997
ALS2	ENSG00000003393.13	mRNA	2.150061872	2.255362844	1.561750938	1.611745475	2.186959574	1.307464082	1.875194193	2.827795661	2.192429084	2.236833322	0.881614123	1.896219188	1.421955112	1.522434219	2.783323895	1.926527792	2.373961526	1.301691938	1.497260443	1.740021021	1.737463119	1.544235666	2.289998931	1.649465595	2.027231541	1.671215146	2.241809098	1.515561204	1.697263525	2.885072786	1.732426323	2.094252345	1.352798329	1.941594612	1.568243158	1.59407655	1.941897409	1.44772898	1.735604181	1.425627948	2.333959642	1.37209659	1.920567334	1.792002861	1.739857693	1.957896973	2.320520626
CASP10	ENSG00000003400.13	mRNA	1.638267612	1.731204951	1.807428988	1.163245559	1.912319364	1.370387065	1.69733297	2.185409055	1.392760269	1.311508483	0.78480195	1.764453247	1.628250182	1.263729561	1.816364287	1.840959057	1.172550808	0.943162334	1.049136992	1.09841102	1.175141869	0.883367685	1.516752156	1.320288351	1.636167588	2.070796039	1.457795552	1.8061871	1.313251854	2.183692347	1.679216169	0.796440891	0.798888212	1.453938338	1.019418038	1.307025647	1.178486059	1.01857208	1.231747599	0.883708582	1.531270117	1.048816156	1.110651971	0.998799465	1.452528205	1.328767811	1.630609453
CFLAR	ENSG00000003402.18	mRNA	2.387954651	2.309546502	2.333692019	1.696664173	2.473193726	2.03326802	2.588365414	2.117780043	2.018662959	1.715561563	1.495193601	3.715037981	1.812515203	1.825967833	2.25229942	2.251473806	1.759305697	1.904655456	1.898914627	1.78346694	2.148792013	1.64254591	2.373729632	1.696413451	2.328343681	1.925067178	2.540450763	2.160525343	2.171456079	2.819095475	2.230601165	3.043860578	1.643248134	2.235310893	2.092557786	1.956488891	1.791069358	1.481705582	2.12148713	1.867854527	2.496669819	1.83743507	2.071551152	1.967431395	1.762315026	2.10063413	2.126501223
TFPI	ENSG00000003436.13	mRNA	5.342539931	4.711692298	4.426188425	1.499096181	3.211173025	4.367250966	3.931539372	4.1448597	3.795083162	2.57763699	4.207022159	2.123312185	0.56407683	4.441195156	2.563797815	1.618121725	4.075293748	1.844940016	4.657237168	6.184322924	4.572742694	4.221999771	3.858483034	0.866143191	3.688132304	2.630929336	4.645388315	5.049573784	4.435798066	4.620759651	5.19441402	0.642777684	4.177377008	3.189074895	4.064698854	4.143230628	5.447930074	4.283212135	5.453548767	4.147098393	5.173380183	3.878255128	4.430319252	4.503820158	3.831430826	4.76738671	4.832645474
NDUFAF7	ENSG00000003509.14	mRNA	2.067963107	2.328169889	1.701532709	1.832253697	1.52453036	1.97009598	1.977918328	2.569244203	2.060014491	1.671827644	1.49438066	2.061390966	1.837322692	1.729955886	1.875467909	1.744545237	2.285922078	1.616687488	1.601240178	1.907014604	2.05203526	1.633342037	1.974393731	1.778312236	1.975951207	1.670257682	2.380213226	2.171889459	1.897246641	2.645846816	1.860385183	2.527908654	1.412981454	1.911779885	1.537885915	1.698353979	1.745390319	1.333847501	1.576621128	1.431327302	2.466252502	1.40111257	1.754543776	1.657086916	1.432506185	1.64643403	1.90065712
RBM5	ENSG00000003756.15	mRNA	2.753126519	2.785164082	2.561424949	1.927762578	2.486767087	2.430688793	2.517600354	2.729967578	2.863774058	2.318608086	1.655391906	2.645682352	2.173261367	1.89703707	2.586180487	2.229947451	2.684978431	2.557816681	2.438307569	2.221281916	2.443033614	2.071709414	2.404037114	2.394788795	2.931696896	1.775490135	2.742663677	2.308502969	1.967716286	2.899985658	2.416755869	2.33479165	1.650830947	1.95414277	1.33094577	2.116637318	1.671544543	1.385622181	2.501969093	1.588299992	2.506871366	1.732795382	1.672728235	1.630438203	2.683804258	1.974358691	2.186240702
MTMR7	ENSG00000003987.12	mRNA	0.370250106	0.249447879	0.34524875	0.254328211	0.303294243	0.208296587	0.675658268	1.043651726	0.380734166	4.681726549	0.149457775	0.290103803	0.104731847	0.219822293	0.471433702	0.213306905	2.587518215	0.2915441	0.376617021	0.266551545	0.262592817	0.046132568	0.521616578	0.227470402	0.324275538	0.573341219	0.034040254	2.701741036	0.11559581	0.229520282	2.274098706	0.192900993	0.23745964	0.1352745	0.244604559	0.07881212	0.069343728	0.181273521	0.368922677	0.16993272	1.091593433	0.243535564	0.212551762	0.214020619	0.260820835	0.240199653	1.558239876
SLC7A2	ENSG00000003989.15	mRNA	3.327969494	3.108290854	5.827823558	5.051410764	4.974644977	2.747399296	4.570335788	2.766436196	6.080632038	5.261407796	2.367165711	3.430298475	3.6674896	4.791137997	3.600388264	4.259940209	3.965495182	2.671481854	6.310942348	2.378092927	4.571969911	3.321366303	5.038197577	5.807536467	3.677290446	3.04505447	1.223552295	6.052994633	2.982243128	4.754676562	4.081595679	0.582098297	5.544253713	5.026946815	6.355508483	2.973205815	4.846135331	5.469021229	4.504687966	6.144334215	5.177511275	5.604420347	5.43608796	5.766376994	5.28748078	5.887353628	6.935704808
ARF5	ENSG00000004059.9	mRNA	5.835994296	5.673934264	5.136939233	5.562879273	5.342574043	5.641843194	5.107290515	6.175340718	5.345790912	5.574244121	5.295745495	6.153480401	5.995050369	6.104856428	5.62593506	5.554726762	5.912124939	5.877768825	5.720679421	5.240414257	5.41887373	5.795114268	5.285337089	5.992218871	6.489911016	7.349261632	5.4167188	5.105750239	5.229646525	5.221507589	4.87134986	7.078372104	5.212598889	5.487233855	4.837130918	5.790375581	5.246498736	4.709284173	5.746830526	4.785255442	5.028982279	5.182756529	5.040444854	4.764643844	6.193170007	4.801610111	5.434980831
SARM1	ENSG00000004139.12	mRNA	0.392891265	0.750546396	0.774289809	0.193691614	0.625798282	0.326570628	0.590368097	0.228751786	0.559562285	0.704050701	0.044380881	1.378326943	0.070832903	0.096026526	0.325284081	0.333658606	0.241201697	0.574553468	0.812764914	0.3412945	0.306204825	0.139211278	0.767024397	0.261483057	0.310863896	0.179962862	0.212422925	0.292834353	0.29081704	0.544288414	0.313541762	0.326628632	0.13550263	0.114806368	0.16758063	0.178879942	0.408335389	0.084889682	0.418807108	0.087233279	0.527896451	0.110230419	0.21220013	0.096592061	0.483236435	0.182462917	0.59224855
POLDIP2	ENSG00000004142.10	mRNA	6.124112461	7.253493636	5.996169982	6.481201372	6.332843357	6.118855348	6.034547194	6.675086817	6.294860297	6.862017193	6.47089578	6.826518576	6.584741741	6.728343021	6.188529897	6.70770808	6.27677079	6.55770812	6.793242295	7.132728706	6.383191295	7.076734782	6.934779868	6.654165957	6.588463854	6.814006843	6.720560327	5.921504552	6.739882098	6.100328514	6.17512719	6.793581703	6.080950682	6.128026579	6.13907221	6.815475193	6.585495114	5.878894099	6.75868749	5.877925865	6.190496689	6.119695207	6.302249967	6.021002524	7.099648653	6.288879045	6.792775028
PLXND1	ENSG00000004399.11	mRNA	2.719512493	3.505194114	2.974023151	3.521577623	3.496323017	3.425140238	3.705240181	3.231819629	2.349659859	2.030763003	2.96935012	3.153491216	4.112492141	2.506396348	3.69439235	3.867264326	3.90441384	2.188933225	2.618111574	3.442325566	2.727137903	1.816498032	2.655438531	3.874534243	4.188737248	3.918119046	1.703166075	4.537521495	3.384532301	3.176248608	2.953903192	3.551176947	1.939483095	3.534359604	1.971104915	3.234942974	3.503297493	1.577972604	2.170029365	1.459464654	3.695505395	1.765499062	2.816091393	1.865213239	2.627792988	2.653220836	1.638512821
AK2	ENSG00000004455.15	mRNA	4.820912198	4.881676333	4.305113195	3.812384988	4.523753664	4.095375275	3.641996741	4.771554594	4.231864882	4.282611567	4.495304367	4.146595913	4.095514522	4.516992422	3.400542972	3.242897259	3.05265323	3.786804633	3.939621996	4.49133781	4.419876992	4.26289421	3.821246337	4.488760422	3.616841364	4.176939946	4.692687426	3.87067041	4.28958521	4.333206162	4.419139283	4.34957798	4.01062316	3.849671513	3.639246658	4.131247073	4.639294194	3.882783453	4.426074362	3.854656663	3.701548219	3.923217072	4.028834486	4.00594652	4.521570545	3.985772379	4.333856948
CD38	ENSG00000004468.11	mRNA	1.923027558	0.361132769	0.919136801	0.218357774	1.640014752	0.562860067	1.871732844	2.428061682	0.232603989	0.741454234	0.167694813	0.321734544	1.19160675	0.163628345	0.249688985	0.227782364	0.067205511	2.244915366	1.228109479	0.159405897	0.617418132	0.11588564	0.459897745	0.240044644	0.073572081	1.788181584	0.252948407	0.893865817	0.498063491	1.293356774	1.408541298	0.142661968	0.35289739	0.133651078	0.82862979	0.361089091	0.148409025	0.533918091	0.109886309	0.293155368	0.467160986	0.754557835	0.651195815	0.621541453	0.240002859	0.845567104	0.149943309
FKBP4	ENSG00000004478.7	mRNA	3.76490426	3.886811202	3.943531341	4.620958989	3.910525576	4.652031861	3.50358639	5.250744251	4.302073895	3.958823721	4.426933656	5.461178682	5.061818613	4.295275271	4.35026485	5.080495697	4.7827296	4.418552467	4.330658214	4.552084369	3.149382732	4.76214362	4.491052759	6.338058325	5.310518474	4.655582688	3.93282048	3.412636516	4.504287325	4.448489395	4.95000069	5.052022171	3.569667089	4.170369692	3.743800005	4.600879747	5.37949374	3.992563356	4.460271128	3.802768669	5.355586495	4.123220096	4.012045385	3.820728868	4.488518265	4.214074572	4.854553611
KDM1A	ENSG00000004487.14	mRNA	2.917853849	3.63475163	2.416902244	2.711039879	2.554567544	2.562792888	2.611203083	4.587105048	2.790244303	3.018337653	2.584434584	2.829805001	2.730116442	3.048062567	2.678493707	2.222566303	2.427201146	2.934807081	2.522150783	3.574396849	2.711213094	2.7123049	2.639376498	3.586976032	2.668630385	3.534628203	2.974447266	2.866344332	2.544562881	3.437845728	3.1127835	3.350918419	2.061626659	2.691341283	2.086619968	2.494078705	2.185185331	2.062424534	3.029831045	1.98782623	2.841056387	1.989792814	2.375683115	2.092036857	3.225215979	2.536791273	2.726343047
RBM6	ENSG00000004534.13	mRNA	3.528920403	2.991090567	3.337047635	1.923188116	3.153653882	2.644246223	3.111370436	3.198929292	3.094493981	2.750041158	2.118415708	3.004864255	2.947400036	2.759902022	3.182375838	2.337274705	2.660031484	2.877060551	2.755832166	2.644263742	2.626405679	2.24830017	2.726121087	2.566970832	3.016564327	2.42369345	2.245147633	2.122933673	2.050696115	2.697385234	2.4344977	2.413284901	1.859335828	2.709738088	1.79293491	2.257483179	2.004004307	1.531313553	3.046884983	1.757633561	2.450824535	2.056930908	1.86050047	1.722883404	2.93314316	1.99916621	2.09495592
CAMKK1	ENSG00000004660.13	mRNA	0.299011689	0.299215078	0.287175824	0.143648447	0.527038334	0.511705997	0.591325511	0.169325861	0.199226528	0.066696939	0.133665483	0.532455778	0.530136017	0.20054907	0.340114964	0.622301197	0.147795057	0.20800066	0.171344048	0.208624908	0.293893269	0.166166042	0.244236894	0.367074126	0.381545742	0.283071231	0.16611882	1.111475504	0.697175345	0.554755004	0.54977033	0.648572849	0.11691712	0.402550465	0.266941584	0.415357142	0.166964286	0.117764761	0.162225195	0.186398634	0.250913901	0.18103475	0.312089852	0.169041263	0.142976076	0.165861579	0.031130722
RECQL	ENSG00000004700.14	mRNA	1.381015899	2.255771637	1.617554416	1.580514603	1.891317732	1.711835692	2.246713188	1.771040806	1.746048473	2.190360602	0.227776959	2.157571053	0.394120681	0.915862039	1.704165708	1.531702995	1.563360851	1.275228525	1.770143639	1.998634818	1.22745174	1.033961884	2.209413102	1.933329933	1.718519065	1.431404682	2.483447483	2.479748776	2.052459477	2.791530165	3.11964992	2.695997252	1.083857102	1.79148667	1.279877093	1.07888757	2.334301992	0.903227535	1.95002968	1.351981874	2.755624073	0.906235186	1.854294646	1.282267911	1.747841788	1.475731577	2.448312733
HSPB6	ENSG00000004776.10	mRNA	0.826746305	2.402315141	1.907240934	1.374659752	1.47105231	3.140245034	3.349572069	1.607716337	0.328112072	1.426856638	0.138845616	1.592117469	1.250008542	1.128959281	2.508982174	3.236829921	0.340002338	2.475326767	0.718127546	2.739678845	1.63960206	0.36736565	2.258352221	3.56775931	2.633857146	5.252208685	0.395805898	4.517543374	4.038157668	2.101265938	1.144307782	1.356425143	2.174488525	5.719714225	1.723056206	2.849630578	3.865330169	2.697687251	0.979786161	3.090559639	0.978417222	2.367531903	3.923620912	2.35161832	0.798445451	2.970664575	2.589362501
ARHGAP33	ENSG00000004777.17	mRNA	1.426836592	1.563423943	1.313671872	0.727930933	0.69811649	0.931782309	0.951002795	0.819161503	0.914886491	1.507887247	0.278116652	1.698351257	0.616116122	1.006676831	0.922264198	0.774624666	0.961780744	1.893975587	1.116020959	0.900466962	0.901141314	1.043970442	1.257952991	0.798445034	1.134542093	1.330579132	0.633361751	0.648059589	0.515889319	0.909428107	0.97227152	1.801029976	0.355291353	0.722248591	0.184207859	0.50511897	0.830203185	0.189970965	1.190239941	0.240574866	0.90184126	0.353779824	0.426045172	0.352079795	2.089616176	0.358412352	1.250838483
NDUFAB1	ENSG00000004779.8	mRNA	4.903781406	5.360721578	4.457143405	5.406200375	4.581381535	4.744412484	4.744445794	5.749834958	4.516479931	4.912962534	5.563358474	5.203617087	5.852142697	5.485120866	4.697899874	5.487663887	4.270936688	4.6857309	5.1160356	5.298585729	5.269505199	5.435016409	5.469646291	6.093182261	4.770868725	5.489209057	5.383408357	5.768667873	4.721446016	4.911843424	4.501151214	5.742407064	4.564170433	5.293250772	4.519130215	4.965860439	5.304176971	4.58157689	4.561432021	4.897124892	5.238819721	5.142512586	4.685998772	4.293358427	4.984841821	4.429191922	5.35516597
PDK4	ENSG00000004799.7	mRNA	1.799657901	4.576987713	4.433889191	3.070554203	4.965146249	2.948648685	3.846277229	1.506546122	7.24561098	2.81943178	1.322701035	2.553992303	3.257715065	4.600687253	3.525902981	4.502779408	1.927134953	3.25532744	5.181213063	4.18913716	3.987646617	3.738540859	5.46102308	2.861091398	3.982706216	2.794827945	6.403311907	6.105894749	7.337594014	3.566310409	2.834520145	2.748710444	6.629034039	4.864605302	6.19695416	3.482912761	5.895135543	2.381588607	4.216698453	7.021737754	3.932049301	5.359058098	4.750283714	5.699738052	5.26705886	5.165886478	4.998397697
SLC22A16	ENSG00000004809.12	mRNA	0.016306027	0.014619138	0	0.016784885	0	0	0.015608659	0.046866525	0.071983181	0.01434086	0	0	0.02414387	0.010445104	0.015104324	0.024299793	0.041639853	0.030052686	0	0.005675765	0	0.013594819	0.017333095	0.007617088	0.017550612	0.056394515	0	0.00762841	0.016603052	0.019202244	0.043941375	0.007497646	0.007213617	0.027653916	0	0	0.005165354	0	0.151973234	0	0.005649297	0.006648537	0.010388589	0.018553273	0.00593773	0	0.016216728
ZMYND10	ENSG00000004838.12	mRNA	0.540199054	0.57658723	0.398235061	0.064356428	0.221676666	0.179278282	0.110374005	0.354883437	0.244251709	0.165682465	0.176551666	1.057860683	0.462862832	0.367748016	0.305567989	0.099945779	0.113083454	0.931863212	0.418395693	0.142378294	0.165396358	0.096533729	0.38544482	0.086659416	0.147114463	0.383299155	0.139725605	0.029512124	0.063670474	0.193631121	0.139758994	1.441664288	0.191142494	0.063869776	0.074816833	0.208458226	0.22377405	0.098425978	0.07075253	0.119791305	0.238433979	0.165482696	0.049930007	0.071015104	0.339447409	0.069889558	0.220634328
ABCB5	ENSG00000004846.15	mRNA	0.62265334	0.012350001	0	0	0	0.044099584	0.006608382	0.527373704	0.006216955	0.887205161	0.003867948	0.006916052	0	0	0	0.020538716	0	0.04106534	0.002470915	0.030870292	0.055152186	0.002879592	0.096084241	0.02238891	0	0.131379879	0	0.01285522	0.014027473	0.006106051	0.059938774	0.025160801	0	0.011736297	0.002373501	0	0.006537141	0	0.002413759	0	0.002387035	0	0.002198535	0	0	0	0.343423284
ARX	ENSG00000004848.6	mRNA	0.022106889	0.009946051	0	0.336063688	0.013850402	0	0.010620429	0	0	0	0	0	0.510079546	0	0	0.216021809	0	0	0	0.007705011	0	0	0.06937135	0.138395341	0	0.012962938	0	0.051039034	0	0	0.007556678	0.06976906	0	0.007566078	0	0	0.007012556	0	0.097699809	0	0	0	0	0	0	0	0.029240919
SLC25A13	ENSG00000004864.12	mRNA	4.003108669	6.044674636	4.683733191	5.792376192	5.016939966	4.751633065	4.736615633	4.448140312	5.46874622	5.229237914	3.588074647	3.433209943	6.270994535	3.924764953	5.064024678	5.150225963	5.270213473	5.286427033	5.008102108	5.732828587	5.180944022	4.921875261	5.637384616	6.282294992	5.353540045	4.261347308	5.462369133	3.387280328	4.920829761	5.784057227	4.43782199	3.905621533	5.211356738	4.430566073	5.11860765	4.521746082	4.501986875	4.657545057	5.552948491	5.084749583	4.281588057	4.754616293	5.306899982	5.016913272	3.716285875	4.809549912	5.291199392
ST7	ENSG00000004866.17	mRNA	2.12411258	2.9567572	2.544175243	1.948007384	2.820806474	2.598951906	2.560224161	1.916283986	2.62123543	2.460471902	2.263152755	2.083919756	3.088468856	2.446475828	2.676841289	1.879975085	2.669020387	2.424920501	2.709384757	2.351249227	2.368878169	3.042082795	2.727809815	2.360445838	2.607062435	2.460668296	2.393182222	1.58351492	2.354772177	1.732742911	2.142859361	2.035982557	2.393845394	1.647602222	2.307953689	2.489827383	2.458895157	2.495078704	2.797045784	2.103465869	2.50047698	2.335494982	2.455568493	2.581146528	2.538794667	2.619739811	2.367282435
CDC27	ENSG00000004897.10	mRNA	2.852291139	3.449894812	2.094247838	2.368508993	2.854505629	2.273486224	3.049175807	3.245645023	2.178455704	3.14989079	1.627798433	3.055525858	1.987791608	2.467403	2.451025605	2.305070481	2.559634409	2.365912525	2.792775677	2.92111194	2.239249854	2.527935797	2.897164734	3.09794701	2.670791897	2.56892807	2.645593118	2.907815871	2.513113637	3.548399783	3.55921276	3.166729202	2.256047254	2.094551726	2.639996591	2.328559597	2.655877153	2.233037242	2.756168718	2.598315991	4.232313731	2.298444315	2.568026952	2.358293105	3.091358423	2.247461091	3.460173728
SLC4A1	ENSG00000004939.12	mRNA	0	0.005418914	0.026010446	0.006224637	0.095205702	0	0.028705386	0	0.016271015	0.146712803	0	0.006056457	0.017880759	0	0.011177056	0.006023807	0.01773031	0.011177256	0.012931952	0.029121949	0	0.139403016	0.01920082	0.00563277	0.006509693	0	0	0.022433439	0.036553688	0.003566831	0.020461384	0	0.031713383	0.004120684	0.012423892	0.038720104	0.034011444	0.240259318	0	0.309899506	0.016635382	0.029248442	0.022930868	0.050840142	0.017481338	0.095496043	0
CALCR	ENSG00000004948.12	mRNA	0.007903723	0.048872258	0.008557226	0.008136527	0.029405533	0.023474849	0.095376805	1.071146324	0	0.068025773	0	0.015790457	0	0.010097463	0.014602395	0.015705615	0.017395666	0.119651131	0.005652657	0.141270971	0	0	0.065892972	0	0.008508879	0.098476976	0.031980214	0.057965018	0.008048122	0.032333654	0.083774347	0.021635243	0.013912994	0.047778661	0.016229195	0.066869114	0	0	0.210677936	0.012335653	0.130681496	0.087472169	0.015038139	0.031245666	0.017151366	0.006442452	0.01047093
HCCS	ENSG00000004961.13	mRNA	3.890133783	3.488625228	2.649068233	3.189984025	3.02728569	2.700349724	3.253436152	3.873371043	3.005052323	3.902785798	2.543992711	2.630239114	3.31488828	3.196966315	2.653472116	2.787056409	3.251803926	3.201255919	2.906266311	3.187880481	3.352660322	3.037030317	3.226920519	3.600989517	2.693323409	3.858679945	3.85050079	2.668569992	2.939615778	4.425693829	3.238977919	3.421193354	2.874285208	3.546728667	2.68650436	3.100277148	3.189987329	2.791033056	2.837377405	3.226720135	3.466083509	2.923128866	3.134433157	2.830394229	3.155143989	3.033791187	3.736828858
DVL2	ENSG00000004975.10	mRNA	2.822125213	2.237299105	1.186793541	1.76069092	1.300049778	2.26699574	2.297581137	3.315270112	1.737730619	2.438566344	1.601506295	2.533366926	1.813175848	1.674256377	2.520629776	1.98419294	2.875600955	2.600523143	1.357880796	2.782650156	2.024290598	2.53393179	1.735640085	2.782416985	2.440658447	2.057787578	2.779847118	1.882422232	1.515829727	1.706101545	1.822927949	2.972550428	1.048864202	1.765457732	0.88451647	1.895704538	1.748474358	1.044196475	2.642512629	0.859334702	2.714637666	0.887561686	1.287344653	1.018320514	1.938897757	1.437003035	1.535390717
PRSS22	ENSG00000005001.8	mRNA	0.494980841	0.093128452	0.028777751	0.01375108	0.016671454	0.233803527	0.3715887	0.025758637	0.023961832	0.011747006	0.044371727	4.653119061	0.039310333	0.017057169	2.352895074	0.039562868	0.009844689	0.048868534	0	0.05479583	0.03233873	0	0.069645611	0	1.177662377	0.12034893	0	0.012465111	0.027076872	1.204707196	0.053757624	3.437402027	0.427168348	0.053823438	0.406707426	0.075266866	0.09028212	0.419540769	0.055144205	1.595110681	0.063438167	1.10885099	0.320083772	0.403894039	0.019347289	0.295557114	0.008870341
UPF1	ENSG00000005007.11	mRNA	3.694502522	3.741691442	3.532898157	4.828935627	3.66280055	3.311932107	3.497146439	3.386511535	3.532397453	3.134408808	2.623186312	4.099132387	3.887929244	3.690819792	3.733087013	3.970368327	3.485413181	4.145598772	4.162000025	4.347823809	4.001304279	3.880214691	4.166431535	4.846130497	3.76463851	3.603224279	3.015188122	3.189284226	3.542712354	4.270838211	3.416421051	4.446261376	2.705384937	3.696481753	2.733393665	3.2817995	3.346577503	2.728060884	3.431718191	2.994953855	3.021631738	2.75707261	3.167987212	2.80142066	3.39093707	2.95774655	3.430227778
SKAP2	ENSG00000005020.11	mRNA	2.751934447	2.848606245	2.339121983	0.986601258	1.148150715	2.543227624	2.93368193	2.206211427	2.333751956	2.434314753	0.536266433	2.719088541	1.141704894	0.465275782	2.587257177	1.635961417	1.997642091	2.33697131	0.691692408	0.9458247	1.487314532	1.868021061	2.620605012	0.90536245	2.333787653	2.297838464	2.507387479	2.439387482	2.456679426	2.771399447	3.06024819	3.795906776	1.010560797	2.095522381	1.552310577	1.926851368	1.978118219	1.381502395	3.041538739	1.636718384	2.455450467	1.69138844	1.79942113	1.623797351	1.070725027	1.82368245	2.147208384
SLC25A5	ENSG00000005022.5	mRNA	7.351652088	7.94847848	7.827774623	7.493911033	7.018549565	8.350336148	7.218327226	7.172307374	7.644085829	10.19404436	6.685459602	7.936229551	8.317429082	8.548490442	6.958830869	6.957908647	6.702113557	7.341301737	7.908195719	7.333174478	7.382122809	6.893018874	6.837929732	8.006139742	6.983111849	8.639823385	8.578116229	7.188125466	7.476729571	7.755122375	7.479524778	8.019356276	6.814450499	7.662730671	6.757857038	7.287797102	7.629369616	6.72780403	8.359840528	6.849207388	7.614523394	6.846024968	7.074240969	6.624230578	7.271816408	6.986401262	7.681562241
HOXA11	ENSG00000005073.5	mRNA	0.499650026	0.012388646	0	0.224603847	0.051131956	0.040881035	0	0.013383342	0	0.584086928	0.015458127	0.013842265	0.099565637	0.035076914	0.123160966	0.555671121	0.040315059	0.075152077	0	0	0.119024834	0.078772517	0.268668881	0.25970415	0.014875157	0.591039674	0	0	0	0.008161168	0	0	0.012195461	0.028095517	0	0.049119343	0	0	0.120812612	0	0	0	0.008801598	0	0.020013564	0	0.009176962
POLR2J	ENSG00000005075.14	mRNA	4.94524668	4.291975904	3.863746001	4.130678493	4.176015094	4.786834734	3.957703073	5.511092784	4.000217706	4.452720161	5.431197249	4.810824039	6.007453207	4.906741366	4.063451422	4.790579083	4.917741472	4.540685277	4.84277871	4.943873559	4.256748609	4.714345148	4.67933049	5.071203115	4.818109124	6.005350051	4.65751758	4.247349204	4.442442618	3.801422414	3.804743893	5.689735616	4.129756093	4.787531043	3.472663652	5.095830228	4.133177675	3.889404849	4.931416484	3.825701111	4.203349196	4.182238119	4.150035418	3.94101261	4.805827967	4.016116071	4.251426799
DHX33	ENSG00000005100.11	mRNA	1.626372203	2.074529902	1.397210457	2.514650651	1.492774292	1.984969619	2.175529837	1.665079819	1.655968784	1.405136355	1.266103642	2.016259854	1.145806337	1.370598704	2.130521117	1.852285821	2.461821049	1.454269772	1.160254084	1.614240909	1.713324407	1.88110647	1.603443321	2.738622354	2.132145449	1.242434913	1.694752631	1.779876018	1.318507835	1.359991212	1.979127254	2.315129234	1.382704494	1.251200713	1.407879379	1.663987856	1.934789679	1.511111751	1.735921323	1.495985115	2.960651377	1.363758578	1.78755915	1.595333271	1.433670727	1.666762082	1.707701073
MEOX1	ENSG00000005102.11	mRNA	0.444579728	0.20707508	0.246762036	0.036095197	0.340812789	0.468585748	1.69126156	0.05618568	0.102778951	0.061091982	0.02624932	0.382947917	0.285951851	0.059285313	0.815164871	0.477420946	0.068054263	0.032503453	0.025150235	0.06421304	0.154804173	0.048462045	0.253255689	0.297734071	0.926699628	0.276153914	0	0.359652065	0.397706772	0.207529522	0.629277818	0.211543142	0	0.152805259	0.008100447	0.161000675	1.082825885	0.034399045	0.016428359	0.027483764	0.147426284	0	0.673134772	0.033301153	0.099536635	0.075138199	0.007824598
THSD7A	ENSG00000005108.14	mRNA	1.474972856	0.37892975	0.55664395	0.220635401	0.60203923	0.388931098	0.864348742	0.183638322	0.491621556	0.075285085	0.13757328	0.093774023	0.755112938	0.234670075	0.652495719	0.339316831	1.63419713	0.066303975	0.645978262	0.188412473	0.45904246	0.059781279	0.378848771	0.490554028	0.871175107	0.273829361	0.723122405	1.656737534	0.501675402	1.396917817	0.86026363	0.323616995	0.195534786	1.827326335	0.204160443	0.266921605	0.582561338	0.168026059	0.752787905	0.295222353	0.395704135	0.168442483	0.704060899	0.417338244	0.203963942	0.289011673	0.108527235
LIG3	ENSG00000005156.10	mRNA	1.243749154	1.579277106	0.951862738	1.153489292	1.268292591	1.077477617	1.267831748	1.990008142	1.145005136	1.789192138	0.673025333	1.696681523	1.049091996	1.058912079	1.500062407	1.384762316	0.809619979	1.048143164	1.343580543	1.556777063	0.936943588	1.346700912	1.589972539	1.963218259	1.484872341	1.976570714	1.193370654	0.88358519	1.331971194	0.991108236	1.470509306	1.695626244	0.714784973	1.019884209	0.663579651	1.020851122	1.238269836	0.59357821	1.456580317	0.730814313	1.522838033	0.644274438	0.811559962	0.612976558	1.278347441	0.722228858	1.874850343
RPAP3	ENSG00000005175.8	mRNA	2.75096934	2.460341341	1.63862594	2.072971802	2.155236919	2.246726517	2.315188259	2.580775439	1.512785363	2.397426102	1.243095939	2.154242483	1.907220675	1.968003913	2.169873387	1.692554416	1.757581475	1.828765736	1.622455446	1.974819535	1.768364655	1.926480951	2.22561974	2.304430264	2.183126255	2.145690678	2.118402168	2.048664741	1.848434852	1.971228487	2.277449152	1.890942458	1.419098376	2.33137914	1.665654528	1.432235588	2.023329521	1.601846404	2.337982323	1.629061761	3.004494411	1.545155572	1.719412725	1.658450965	2.045870588	1.529073906	2.021007525
ACSM3	ENSG00000005187.10	mRNA	0.288561539	2.250782306	2.913143532	1.532985121	2.717917939	0.918455317	2.058292039	1.902173301	2.732250755	0.766444578	1.005158397	1.497055141	0.618489897	2.46335965	1.49780963	1.524996112	0.649244839	0.72867929	1.539498058	2.010844814	2.205086417	1.403651315	2.767834191	2.266898272	0.595001906	2.692807578	2.753816626	2.580403365	2.113451236	0.44331871	0.577620536	0.695473013	3.086395432	0.860658183	3.346546019	2.235711083	3.196273797	3.157843605	1.525387244	3.137646066	1.680187152	2.85109861	2.679726526	3.189291646	2.547227919	3.590435004	3.079142951
CIAPIN1	ENSG00000005194.13	mRNA	3.728699993	3.682445647	2.756221838	3.414336413	2.869737297	3.19387449	3.043126407	4.420631558	2.922060092	3.439542762	2.831699164	4.033044326	3.75841673	3.590174526	2.584439993	3.34840352	2.6165637	3.134393192	3.278740405	2.761348719	3.387217805	3.761319622	3.493333554	5.117469059	3.384600492	2.929941184	3.864727961	3.973080205	2.897295689	4.615408557	3.780378058	4.596944169	2.391565933	3.223292154	2.7079367	3.038783805	3.600997953	2.478480404	3.353206824	2.607408588	2.995749446	2.820392008	2.846348213	2.230474212	3.337125262	2.490367193	2.505342579
SPPL2B	ENSG00000005206.15	mRNA	2.333191361	2.116821019	2.599828366	2.734615135	2.79610275	2.581275925	2.13181675	2.183725023	2.41372906	2.580496554	2.061886846	3.426027394	3.179385898	3.181236785	2.540621534	2.970502294	2.544603528	3.775123287	2.732047039	1.937204889	2.232946362	2.792292853	2.167913696	3.245174842	3.072281412	3.735917916	1.697217437	1.902851305	1.831572109	2.789163105	2.258656322	3.331302717	1.695369728	1.874231167	1.402675736	1.948514413	2.022238711	1.234392659	2.639895485	1.591165525	1.643454871	1.831441755	1.622473776	1.388932571	2.977636747	1.555038355	2.403972697
FAM214B	ENSG00000005238.18	mRNA	1.373092696	1.082410359	1.125554338	1.05217167	1.342977174	1.407032404	1.706894347	1.494818894	0.91513283	1.21317638	0.980602781	1.191584633	1.622061378	1.214137644	1.215161974	1.085271919	1.27983107	1.063997741	1.166962069	1.749392513	1.35087238	1.099488009	1.428153482	1.191810365	1.797907587	2.11278083	1.727390053	1.662383215	1.137205699	1.369953457	1.73481077	2.161874848	0.523032285	1.038949584	0.905202373	1.326804082	1.246799467	0.626272013	1.408340834	0.664384235	1.595057233	1.150073814	0.887736126	0.831203705	1.115413246	0.786942481	1.71309678
COPZ2	ENSG00000005243.8	mRNA	2.930132476	4.095150054	3.911029088	1.92733973	3.932533857	3.746149056	3.19572916	2.876212059	2.314388044	5.167933815	4.080951122	1.997103457	2.681318986	3.774410679	2.088970563	3.57281277	3.367983399	0.755884056	3.692055061	2.919293061	2.777432718	3.656580841	2.975046119	1.989943355	3.271207095	4.736032548	3.841756134	3.642993637	4.268646387	2.980702052	2.190870743	1.055064136	3.266489643	3.53153281	3.09609598	3.664538856	3.887673277	3.078271092	4.058305278	3.591439713	3.36458514	3.726376449	3.383302846	3.195632496	3.726772254	3.003090295	4.033311699
PRKAR2B	ENSG00000005249.11	mRNA	0.347715724	0.288261217	0.202082043	0.081662241	0.238668288	0.83857118	0.869291765	0.399091392	0.1154646	0.063772323	0.032836646	0.957999116	0.324178132	0.082936584	0.389004794	0.420210222	0.778534978	0.073650439	0.057171102	0.123225463	0.143298285	0.124260753	0.121003587	0.144538206	0.11511117	0.418619348	0.073757888	1.198612123	0.708075108	0.803724252	0.519776108	0.481321789	0.917591196	0.166814735	0.764614644	0.249429702	0.380529148	0.9842181	0.14287636	1.162135417	0.348631058	0.774415657	0.922833295	0.893631833	0.255858053	1.326660273	0.264418185
MSL3	ENSG00000005302.16	mRNA	2.177651719	2.11207442	1.731594053	0.966205005	1.966602911	1.509719101	1.893406285	2.133984504	1.700136961	1.935061746	0.979463271	1.752461425	1.168935916	1.606578892	1.644714489	1.822532403	1.633851705	1.307371683	1.415974963	1.542637434	1.5643726	1.455476314	1.641124376	1.581649523	1.62618315	2.111254155	1.692209958	1.771378905	1.336055625	1.896799323	1.608048367	1.209814416	0.994128954	1.402477138	1.059371168	1.632633537	1.799434761	1.092826595	1.568630148	1.001324744	1.404419491	1.126626949	1.261478863	1.172057429	1.701453236	1.358997289	1.482781544
CREBBP	ENSG00000005339.11	mRNA	1.944305271	2.966174296	2.319842628	2.153810043	2.454098632	1.913216789	2.44422454	2.087152031	2.457601554	2.285041749	0.999627484	2.747151802	1.539956081	1.934460043	3.145409895	2.264635159	1.742052201	1.866747776	1.914432405	2.804554128	2.303282118	2.176428842	2.602639351	2.607987253	2.363976417	2.037150891	2.0678956	2.335820488	2.245666777	2.790247381	2.744046743	2.774108529	1.999918065	2.390475414	1.831560652	2.161980012	2.041739866	1.733990907	2.784168031	1.971157396	3.011909809	1.611274884	2.335572488	2.010064542	2.895667235	2.394629656	2.779256087
MPO	ENSG00000005381.7	mRNA	0.044725645	0.124701171	0.029218083	0.10809079	0.022526324	0.061954554	0.076202727	0.051840705	0.063987487	0.015881954	0.010132693	0.035949707	0.06591557	0	0.041459363	0.017989724	0.006671909	0.016727286	0.019347446	0.031168102	0.014684738	0.116266596	0.319350183	0.074219923	0.009749882	0.04187022	0	0.190282945	0.124035372	0.005344927	0.089840894	0.008305472	0.130169593	0.018444161	0.113876848	0.006523486	0.0395881	0.052486337	0.074167778	0.089476779	0.031024024	0.064970328	0.272859486	0.075575924	0	0.072181444	0.053217455
PON1	ENSG00000005421.7	mRNA	5.711364499	7.288396101	7.096933766	7.541841382	6.169236796	6.597879081	6.881654924	2.528026498	7.360460053	6.150558548	6.6784343	4.261622788	5.461784853	7.207388592	6.069335782	6.903743811	5.349014347	4.110147551	6.688144118	5.640817267	7.20472787	7.723005147	6.673013051	0.803163941	7.128334821	4.765336507	6.109142389	5.482958975	6.259329182	2.36842238	6.312684614	0.502762996	7.796758285	6.940259919	7.462411948	7.054019872	6.454645277	7.186958353	7.07869215	7.165897316	6.626807402	7.447988778	7.48309286	7.692953106	5.828371018	6.895299443	6.897099899
GCFC2	ENSG00000005436.12	mRNA	1.680883702	2.507274479	1.963327575	2.023679682	1.928790803	1.875499566	2.249794072	2.385541137	1.926636071	1.805745063	2.040895035	2.254812582	2.06527605	2.235436274	2.125412836	1.826228041	1.776295594	1.331210159	1.542736475	2.676686965	1.982054789	2.069761159	1.875812821	2.544207235	2.118544357	1.883001756	3.080684161	1.829683397	1.49383314	2.202178481	2.038849622	1.853990928	1.914607807	2.137778937	1.887437873	1.846603781	2.276895729	1.454742864	1.879850501	1.435778717	2.611976585	1.957111183	2.436222029	2.399172778	1.692415359	2.152477849	1.943860092
WDR54	ENSG00000005448.15	mRNA	1.761824994	0.95541745	0.791997561	0.533681492	0.57049038	0.781332601	0.94209952	2.774267829	0.75267969	2.552172545	0.819400245	2.581329598	1.340903951	2.375431834	1.220272387	1.03697954	1.352989715	0.846359792	0.860445776	0.690537315	0.552556923	0.346654586	1.493791534	0.785062843	0.928189552	1.917362602	0.307528724	1.406688354	0.720978869	1.750951297	3.052825886	3.542953315	0.439440463	0.656586264	0.533730494	1.364922524	1.147408724	0.572634995	2.047074506	0.617283843	0.885064274	0.534072217	0.753719	0.492288337	2.484743617	0.761945923	1.225474946
CROT	ENSG00000005469.10	mRNA	2.212451372	4.116652454	4.362745077	3.955867685	2.911683861	3.246049971	3.025818554	3.574381318	3.374339909	4.107894341	1.264575226	2.804441883	3.75216125	2.574070337	3.802557756	4.936454052	4.573352238	4.027097111	3.038329029	2.069823101	2.684863102	2.739783566	2.402447515	3.226165644	3.862629	4.050281407	3.301822387	2.581077619	2.298422292	3.761188926	2.105496676	1.83993639	2.167628518	2.220299494	2.543661732	1.82320217	2.319326237	2.305822421	2.607209592	2.534214747	1.976008137	2.753799013	2.761589122	3.077611099	3.408895501	2.439717721	3.376793557
ABCB4	ENSG00000005471.14	mRNA	0.739533091	4.57660673	4.731909586	2.790352611	5.267153113	4.678937024	3.597428607	1.81400366	4.020834473	2.847556291	2.15451782	2.114367732	0.668563327	2.74852333	0.795145863	4.273299263	2.573610356	3.232766494	4.431443453	4.579437371	3.892274944	4.781695345	4.99145855	0.887560318	2.38081222	2.974232858	3.296517033	3.149238102	5.29151072	1.511554451	3.739486397	0.134607177	3.794236021	3.675678766	4.701942411	4.20195876	6.175807917	2.89782102	5.533214423	4.074016097	1.608617274	4.31689984	4.758855815	3.620321239	4.579276336	3.582105235	5.320658188
KMT2E	ENSG00000005483.18	mRNA	1.767621329	2.451895499	2.023371996	2.179739005	2.198737579	2.020398405	2.499771148	1.660390027	2.139265986	1.693373304	0.781289215	3.115230671	1.329948602	1.062444159	2.412004992	1.899691531	1.911306218	1.900917558	1.874724373	2.141693824	1.981773843	1.468215153	1.876719577	2.501207361	2.502447356	1.375223936	1.758923144	2.304344205	1.77382465	2.297616363	3.11746631	3.332733907	1.525724505	2.222053919	1.478292134	1.518024424	1.824048555	1.876511266	3.063801034	1.775979545	2.657134397	1.283720823	1.95005067	1.782408522	2.135658672	2.149456513	2.082410008
RHBDD2	ENSG00000005486.15	mRNA	5.238404396	4.974287418	3.938572854	4.181717203	3.80876596	5.155923383	4.6947359	5.437656699	4.33469645	5.476238981	5.118943194	5.485712343	5.107714104	5.324718855	4.707808175	5.165889715	5.203278654	5.659914772	5.275374162	4.460081648	5.159898873	5.147495993	4.74038978	5.996484172	5.292810647	5.295830357	4.611087932	4.542797015	4.544906186	4.299798523	5.129296406	6.195366133	4.409950463	4.443207859	4.743537769	5.102400557	4.554145971	4.273461428	5.873824827	4.68362315	3.911492263	4.971018255	4.553393846	4.171832435	4.286589361	4.355864645	5.335214779
SOX8	ENSG00000005513.9	mRNA	0.056695291	0.075696477	0.030974742	0.014806769	0.104495139	0.156657571	0.217873201	0.027727346	0.025794437	0	0.02406729	0.176933548	0.162230564	0	0.187979593	0.23840357	0.010601581	0.019939524	0.010293901	0.034672999	0.029061591	0.02979291	0	0.177173027	0.126591887	0.09799266	0	0.258568766	0.133478467	0.094800347	0.02920159	0.052062828	0.012694071	0.136127823	0.014808387	0.020658152	0.071200105	0.055615221	0.015058459	0.092975041	0.019822645	0.123774284	0.08043488	0.012293324	0.005235641	0.029146967	0.009552569
IBTK	ENSG00000005700.13	mRNA	3.340463698	3.61368787	3.255807118	4.13827308	3.651415884	2.791233426	3.624272628	3.224485724	2.628515344	2.937104673	2.128823108	2.361413683	2.803153178	2.805092192	3.938684248	3.227223892	2.094854092	3.44132042	3.653057779	4.233792663	3.476496728	3.601593656	1.596906222	4.106193214	3.447923633	2.767535654	3.173817317	2.709928254	2.45275006	3.393102614	4.517090753	2.367159684	3.173213605	2.236384307	3.539162083	2.314899017	3.513408297	2.492696109	3.261413361	2.86740636	3.716761363	2.652739074	3.007661992	2.982285446	3.193322638	2.96977052	3.447284603
ZNF195	ENSG00000005801.15	mRNA	1.799685364	1.795295438	0.743223913	1.50485998	1.486931587	1.238116174	1.5825953	1.945213953	1.614577405	1.5881144	0.80989701	2.864740924	1.240506466	1.834277392	1.566908416	1.115249114	1.452998867	1.515151384	1.210825103	1.101990898	1.524388088	1.142998236	1.907025594	1.605618237	1.677505662	1.119745581	1.607472856	1.333547901	1.065671366	1.838621262	2.418651436	1.532798149	0.797047619	1.333689744	0.798706668	0.821251467	1.266939261	0.744209507	1.584167015	0.854873094	1.413992865	0.860414267	1.02758035	0.903251874	1.494490015	0.975599097	1.307424506
MYCBP2	ENSG00000005810.16	mRNA	1.361450569	1.157245609	1.49504095	1.314266163	1.571973503	1.406498583	1.898413687	1.083518789	2.080399746	0.996417454	0.347954367	1.127147203	0.826413309	0.753154306	0.856817569	1.269597088	1.225070368	0.890333723	1.117252672	1.655816825	1.667387967	0.920791746	1.90912185	1.480949317	1.165492839	0.918766661	1.463924816	1.873049239	1.342435915	1.932725401	2.227097195	1.494702409	0.994520978	0.72714248	1.196854565	1.102654652	0.964163322	0.792377013	1.418487663	1.245727188	1.268652602	0.822522472	1.216399467	1.060348428	0.86838747	1.463900544	0.975751506
FBXL3	ENSG00000005812.9	mRNA	2.075103468	2.115934529	2.411131854	2.44148602	2.608015699	2.434766486	2.826620628	1.490282026	2.353171363	2.352933975	1.149049494	2.027778733	1.636339153	1.829246378	1.793946536	2.161389488	1.994233324	1.551189127	2.074868196	2.125718293	2.101147908	1.859916426	2.154041866	1.775669566	2.242031382	1.597857137	2.580830822	2.821496492	2.630288917	2.28874597	2.413961114	1.920453253	2.77758599	2.256234669	2.53645135	2.036515283	1.964518666	2.667360534	2.683903568	2.597053404	2.470742226	1.913564318	2.540067317	2.452941278	1.764729987	2.501250745	2.259256228
ITGAL	ENSG00000005844.16	mRNA	3.257534011	3.485824591	3.173373138	1.616521365	2.460830858	2.882835572	3.38898204	3.793884005	1.859283214	3.399524963	1.950306817	1.46262504	2.612170223	2.134467255	2.658698157	2.599813866	1.481819983	2.762324689	2.416760178	2.547184627	3.156641642	1.948821547	3.033354082	0.810801568	2.445723074	3.4592931	1.527481841	1.996111825	2.489342879	2.61974179	3.301399956	0.859710669	1.393960216	1.57939932	1.962266701	2.226168214	2.158466459	1.339555618	2.149550684	1.126001254	2.547443106	2.067891978	1.98552441	1.784767816	3.261818264	2.249105849	2.622676701
PDK2	ENSG00000005882.10	mRNA	2.229786197	3.252541429	2.540300921	2.902528109	2.884188511	1.91624973	2.364122172	2.508845188	3.973074895	2.785064255	1.199610063	2.548248542	2.717159604	2.419768369	2.473476635	2.81016864	3.058776225	2.948282538	2.674012519	3.20591381	2.831375576	2.835537445	2.864123528	2.494125124	2.359267958	2.143844989	2.776424912	1.841942764	2.977660759	2.994999752	2.10013165	3.744338514	3.129890332	2.544463761	2.735928888	2.86277105	2.637115453	2.276617733	3.53072734	2.399035963	2.474023212	2.526336649	3.29902171	2.883160187	3.579402146	2.855590109	4.390800072
ITGA3	ENSG00000005884.16	mRNA	0.630598074	0.988733084	1.039044119	0.829145359	1.00548887	0.952916711	1.415284174	0.357010077	0.478785594	1.079251352	0.35775217	3.25445839	1.042259486	0.71376366	1.160548771	1.298755974	0.519574117	0.537017192	0.528021458	0.645298592	1.125217459	0.278838813	0.784636657	1.331772232	1.831390643	0.920257801	0.090447906	1.534877034	0.855745354	2.30220299	2.198087527	4.052691741	0.541556365	1.107028182	0.385522909	0.946816256	1.521046535	0.558896626	0.961438906	1.366974456	4.107618413	0.564319975	1.142054073	0.735971134	0.739033103	0.686195721	0.211260052
ZFX	ENSG00000005889.14	mRNA	2.159287024	2.204273492	1.792413934	2.197568172	2.386091898	1.541095052	1.708905747	2.945267021	2.119862642	2.029129314	0.768927676	2.218729346	0.884673837	1.166082353	2.843791115	1.878910046	2.066444107	1.775250285	1.001890297	1.845514245	1.481448592	1.64923125	1.870736951	2.18867328	2.052575777	2.097708402	1.366811105	1.759599724	1.667584878	2.635078636	2.346636526	3.11721557	1.393696592	2.068507052	1.767708018	1.25585242	1.324326816	1.041040252	1.7906368	1.192027285	2.339371088	0.993129119	1.86522085	1.94839292	2.178503186	1.677154845	2.454133533
LAMP2	ENSG00000005893.14	mRNA	5.714505198	6.763239886	6.344358462	4.967075576	5.959672191	6.197533048	5.975515015	5.293791441	5.356230702	6.312223027	4.833837405	6.86700415	4.147982783	6.372593818	5.584558548	5.091447901	3.857868119	4.534250408	5.882977748	5.97119485	5.358351144	6.238656031	5.978914123	3.886393221	5.926008778	5.154425037	6.871016486	5.099364326	6.44589193	6.165797759	6.323613215	5.278701151	5.171236011	6.109026685	5.477168714	5.576489292	6.015915568	4.933721565	7.682719328	4.966773677	5.138882398	5.35291664	6.041948339	5.328752243	6.13663369	5.739068331	6.831252334
ITGA2B	ENSG00000005961.16	mRNA	0.056585117	0.025625567	0.024783978	0.119666499	0.014349434	0.011443298	0.038150687	0.033144378	0.025743775	0.020146601	0.006444536	0.861860518	0.243802037	0.0146817	0.02121688	0.039694095	0.012687499	0.036927908	0.032621173	0.047249929	0.004680097	0.382059357	0.106434837	0.347089854	0.036811002	0.292146506	0.011725538	0.037199898	0.074442674	0.305406793	0.003920092	0.346399154	0.035196634	0.031104816	0.01575911	0.008282393	0.014495271	0.09842466	0.020003774	0.035639365	0.158314212	0.068692654	0.054013143	0.057962528	0.033119374	0.082239739	0.019004816
ASB4	ENSG00000005981.11	mRNA	0.200978177	0.235286157	0.163627045	0.786416674	0.217436902	0.359724459	0.198701024	0.065834231	0.696622362	0.215415182	0.368960863	0.047969822	1.282030133	0.858987577	0.019195057	0.865084618	0.069962056	0.264130665	0.540872075	0.311266862	0.528664742	0.503551647	1.269053463	0.344237622	0.115131992	0.345477504	1.009503776	0.044724493	0.293804687	0.223642776	0.135397481	0.03776782	0.313143204	0.082853623	0.269287973	0.160898117	0.474583986	0.467785814	0.77703642	0.079332773	0.004794429	0.286241864	0.186445708	0.246934311	0.219656979	0.703579728	0.279994186
GDE1	ENSG00000006007.10	mRNA	3.336438336	3.344755852	2.680894858	2.626847431	3.275371414	2.570470015	3.203844389	3.266441174	2.456849001	2.94477092	2.124237691	3.244365691	2.172730628	2.885606515	3.839490939	2.865279153	2.689691286	3.073252958	2.676623988	3.56167755	3.484209035	3.104612912	3.316335348	2.359211102	2.936258617	2.885488144	3.481010356	3.018184082	2.986925244	3.339011354	3.483105818	2.955712271	2.601467281	3.029280636	2.731144875	2.819904549	2.812741732	2.411205072	3.849221546	2.283042857	2.715425741	2.57658846	3.087456126	2.835502123	2.701791301	2.778651189	3.217884679
CRLF1	ENSG00000006016.9	mRNA	0.243589902	0.31489239	0.675874999	1.624357923	0.197970353	0.312290454	0.522602528	0.270948643	0.221044442	0.255789168	0.114160994	0.796567618	2.786333189	0.420767812	0.451927318	0.337852276	0.141296256	0.201476023	0.211304817	0.40772721	1.106641709	0.316299267	0.340280582	1.468892893	0.643846681	0.407994019	0.084117878	0.159210559	0.513040968	0.288251437	0.395376359	1.400055037	0.027815785	0.633371406	0.125527691	1.14568523	1.633858026	0.041043995	0.180833626	0.119362739	0.152822308	0.155248759	0.511649148	0.1216362	0.187533819	0.132123474	0.140695353
OSBPL7	ENSG00000006025.10	mRNA	1.009778375	1.553109175	0.739477873	0.467417145	0.54610882	0.543382945	0.775131673	1.400021892	0.27120956	0.950400512	0.222043897	1.862496313	1.544111075	0.256271705	0.570363114	0.692409	0.200650337	0.701047876	0.243062524	1.066521513	0.386679313	0.175627392	0.38049935	1.267082222	0.93046768	0.771471897	0.105438326	1.001630559	0.516087295	1.039445678	0.51809132	1.248130425	0.18154564	0.405391972	0.137145629	0.322439657	0.27885352	0.119209452	0.263613196	0.175547481	0.249663981	0.276724139	0.360144453	0.218484542	0.893852546	0.290379354	0.102888454
TMEM98	ENSG00000006042.10	mRNA	2.962302507	3.706179705	0.45995818	1.237220862	0.497585341	2.6059195	2.485594888	4.378310714	2.689063848	4.206998584	2.968538822	2.365977362	1.19147849	3.299337493	3.429542564	1.867274953	3.718394533	2.761949717	4.136440393	3.610168066	3.20807363	0.146617132	3.199939103	1.39989125	4.213595672	3.941359643	3.014841055	2.252691554	2.33621056	4.170796851	2.466732789	1.999448527	1.188999613	1.02502245	0.900612698	2.103121677	3.592228323	1.387423769	3.131561084	2.139466528	3.86498971	2.171065078	2.262072993	1.595960762	3.327215859	1.903522012	4.453810137
YBX2	ENSG00000006047.11	mRNA	0.305218438	0.427248309	0.266725258	0.546342398	0.813091011	0.961742072	1.614231209	1.321458299	0.170595637	2.466222987	0.281265834	0.113536088	0.109063403	0.008841864	2.366876173	2.735973674	0.720435025	0.241886569	0.004948813	0.184895195	0.629288711	0.660590893	0.120246232	0.383553202	2.461952114	0.704479045	0.122055662	0.093939328	0.147593458	0.020299529	0.838522499	0.68952324	0.199663182	0.478157075	0.109980454	0.034528758	0.097333546	0.277592811	0.292654456	0.114601887	1.235308113	0.463690589	0.178178222	0.146351079	5.796092897	0.388981145	0.271678214
KRT33A	ENSG00000006059.3	mRNA	0	0	0	0	0	0	0	0	0	0	0	0	0	0	0	0	0	0	0	0	0	0	0	0	0	0	0	0	0	0	0	0	0	0	0	0	0.015623879	0	0	0	0	0	0	0.014102515	0	0.020137451	0
MAP3K14	ENSG00000006062.12	mRNA	1.999116052	3.471282113	2.542010083	1.224042943	1.953441023	2.246924504	2.911050442	2.64391812	1.449821146	1.845781489	1.37671792	4.044985448	1.666548516	3.532416067	1.470243754	1.926412287	1.112269046	2.612449273	1.903578048	2.845435529	1.290142359	2.022376555	2.168044498	0.809662153	1.527835008	2.860618086	1.240251816	1.109314242	1.922092445	2.037861245	2.720915138	2.046435437	1.342605705	0.983177292	2.133748449	2.947602447	1.935719471	1.388738444	1.595041483	2.616685936	4.890797952	2.967436468	1.75335812	1.312751431	3.007797281	2.422717319	3.134781409
ABCC8	ENSG00000006071.10	mRNA	0	0.066214256	0.010200235	0.10326338	0.005893167	0.050843093	0.009017805	0.009123943	0.004248278	0.080772434	0.021005171	0.009437285	0	0.04754898	0.008725785	0.01871226	0	0.463798369	0.003373577	0.009800902	0.049064413	0	0.416216091	0.008777806	0.05001482	0.238783895	0.009609953	0.02187749	0.056627997	0.273257846	0.053642138	0.004326576	0.02479675	0.178410078	0.019335403	0.006786578	0.02952353	0.009239283	0.02291241	0.007368945	0.003259089	0.007662054	0.014946907	0.016055739	0.013653988	0.003845361	0.082216164
CACNG3	ENSG00000006116.3	mRNA	0	0.009265414	0	0	0	0	0	0	0	0	0	0	0.01532054	0.013202715	0	0	0	0	0	0	0	0	0	0	0	0	0	0	0	0	0.014044129	0	0	0	0.007103463	0	0	0	0	0.016125375	0	0.008406734	0	0	0	0	0.01369049
TMEM132A	ENSG00000006118.13	mRNA	0.594543839	0.795827827	0.495779307	0.323687617	0.40941396	0.687959175	1.66115037	1.577336532	0.390276528	0.619926789	0.317410284	4.829939133	1.03696761	0.417685937	1.261136949	0.914827161	2.030003221	0.620359283	0.546445786	0.630961783	0.445908862	0.175976392	0.865194889	0.955086095	1.494912872	0.853464657	0.653681553	1.37432317	0.582623297	2.762739054	0.836086461	5.803224152	0.37137988	0.907362556	0.11895409	0.808694681	1.034538885	0.212521422	0.386245837	0.208071007	1.04590447	0.314100253	0.69544079	0.275466821	0.502459563	0.308998226	0.236551718
AP2B1	ENSG00000006125.15	mRNA	3.450246179	4.421086166	3.173396553	3.008032785	3.616638517	2.912919993	3.827563275	3.859456503	3.056380646	3.412204386	2.96288852	4.742764346	3.158673252	3.100509474	3.558241854	3.766019216	3.031730486	3.380479264	1.843687392	4.153606156	3.687262499	4.06527792	3.978267777	3.827497652	3.630645043	3.577090933	3.959452389	3.608361677	3.667164163	4.573042355	4.28995222	5.630650552	2.989340582	2.922502315	2.752235829	3.351374176	3.550928478	2.882427682	4.124206348	2.931038919	4.0350656	2.880724692	3.530580361	3.101262472	3.793255548	3.527240603	4.204616516
TAC1	ENSG00000006128.10	mRNA	0	0	0.018258492	0	0	0	0	0	0	0	0	0.016896325	0.024974279	0	0.015625508	0	0	0	0	0	0	0	0	0	0	0	0	0.015741735	0.03414921	0	0.011495406	0	0	0	0.034524666	0	0.010668721	0	1.168605133	0.064827674	0	0.040788347	0	0.019192675	0	0	0
ZNF263	ENSG00000006194.9	mRNA	2.277819038	2.381621319	1.807279846	1.798512369	1.929153604	2.080740598	1.974978975	2.880096306	2.030453671	2.348039909	2.053998438	2.495814038	1.838984654	2.40161512	3.051606442	2.432638821	1.875277553	1.951823736	2.143426281	2.512955538	2.179326327	2.496152357	2.192130171	2.536948476	2.203057152	2.349495359	2.181188387	1.949793593	1.911080741	2.106115716	2.044438525	2.446929744	1.33982921	2.090005027	1.511018234	2.101073592	1.759163938	1.362159114	2.436302373	1.616614908	2.156617206	1.586619861	1.469108697	1.246430546	2.190206927	1.593928919	2.289750488
CX3CL1	ENSG00000006210.6	mRNA	3.971024323	2.298847929	2.923574841	1.287167259	2.232779044	2.467047339	2.507985088	3.302919083	2.178863204	2.449461646	2.357458355	4.706199507	3.776785836	3.249827647	2.328824507	3.440089942	2.765437036	2.665304202	1.598810174	2.206842912	1.588688491	3.094704196	2.308696108	2.375666028	2.247476528	4.209946249	1.885738533	2.243530588	2.039260721	2.974893782	1.304055973	4.661120846	2.453625316	3.54896866	2.646911004	3.716082162	2.881370016	2.572727773	1.03693582	2.699063191	2.300160654	2.196413455	2.792795152	2.067183447	3.484610088	2.436009658	0.560606596
SPATA20	ENSG00000006282.18	mRNA	3.417604731	4.888278383	3.340307426	3.844837429	3.079709174	3.029377475	2.781749186	3.961211184	2.767422314	3.175876132	2.045855828	5.548437774	4.238530919	2.024765616	3.343290741	4.241090935	3.461684238	3.750034131	2.935108764	2.447715442	3.054256014	3.200983139	3.729414484	2.742619868	3.46521253	3.894004038	2.764942691	3.15537255	3.323590489	3.739223614	2.016167011	6.226601332	2.687490661	3.311567368	2.818552084	3.578165054	3.648775096	2.037263025	2.490799467	2.243742237	4.295349668	2.899540946	2.08599993	1.848372955	4.584960099	2.915574037	3.373230592
CACNA1G	ENSG00000006283.16	mRNA	0.003295699	0.01177739	0.003568669	0.043497667	0.004116644	0	0.012575399	0.463290217	0.00888307	0	0	0.253903155	0.279673052	0	0.027236555	0	0.012092364	0.024235972	0	0	0	0.002745661	0.003504282	0.009190563	0	0.071485817	0	0.009204215	0	0.009690918	0.020058713	0.12454067	0.005808495	0.068030915	0.006778649	0.007105932	0	0.003231768	0.022851201	0.005148336	0.033768561	0.008022491	0.004189472	0	0.02610007	0.002685584	0.008723692
TNFRSF12A	ENSG00000006327.12	mRNA	6.302327976	5.016221369	2.549286438	2.23985428	3.821320603	6.086472904	5.081666781	6.126502597	3.37240527	2.588828111	4.82132664	6.465608468	4.228842565	5.448773048	5.368707682	3.899334681	2.720182154	4.112610809	4.133814412	5.779041647	3.248086232	4.545253212	4.998121496	2.968467631	5.420085773	4.769082562	3.555955399	2.668502459	4.451950668	4.823136226	5.092417695	6.116131962	4.608148785	3.410288474	5.251049329	6.606705837	3.283282985	4.397583443	6.382450579	6.003260751	3.908659643	6.185397884	4.844149944	3.150704825	4.340006901	4.329012971	5.295637236
DLX6	ENSG00000006377.10	mRNA	0.072454254	0	0	0	0	0	0	0	0	0.008140104	0	0	0.013724571	0	0.14704459	0.018388801	0.738268265	0.783498077	0	0.069177989	0	0.007715776	0.597836976	0.034197067	0.009966801	1.603884726	0.037407979	0.008638375	0	0	0	0.00849035	0	0.012596171	0	0.019914595	0	0	0	0	0	0	0	0.005278512	0	0	0
MAP3K9	ENSG00000006432.14	mRNA	0.523485472	0.936587497	0.593252084	0.635710012	0.422736172	0.994339192	0.382575794	0.407458864	0.868894672	0.462724214	0.184519446	1.056040267	0.425840687	0.182985657	0.841391105	0.278025362	0.52812613	0.778573657	0.449031031	0.728159204	0.421476736	0.3670223	0.641969156	1.056849711	0.586789356	0.521971165	0.854610507	0.131355691	0.399962661	0.834277057	0.862533503	0.503318351	0.169812157	0.277917062	0.232345171	0.532456954	0.70704029	0.119206609	0.776811721	0.171338037	1.29815311	0.140112792	0.170409777	0.088525334	0.856369243	0.241921759	0.767605565
RALA	ENSG00000006451.6	mRNA	3.341461207	3.403472643	2.426581708	3.131871769	2.974219586	3.305860542	3.141983194	3.609403785	2.641818373	3.511542661	2.355010992	3.219406546	3.28973354	3.102849075	3.130642681	3.134256696	3.018638138	3.359215216	2.807535739	3.561691153	2.970972067	2.983421021	3.812749562	3.873489886	3.384945102	3.701006518	3.316299789	3.270090991	3.137228849	3.78976281	3.691783483	4.879398792	2.546290578	3.285039465	2.457202697	3.133959097	3.312074595	2.675455187	3.447511704	2.490968357	3.429561161	2.509091594	3.01159659	2.640685356	3.182122181	2.686925254	3.140237054
BAIAP2L1	ENSG00000006453.12	mRNA	5.148656875	4.675398933	3.260779147	4.197916378	3.1657242	3.904623421	3.942211736	3.72906712	2.616478143	3.876839283	3.588255856	4.491250196	6.421334294	3.44141418	4.625471638	3.883413164	3.799862891	4.380994562	4.523130527	3.226277976	3.83567234	4.212211799	2.93145309	4.777161225	4.648133016	4.003137599	2.232973613	2.680170541	3.375489031	6.322651077	4.759180886	5.176189056	2.726069959	4.282464301	2.828332214	3.536175236	3.824708684	2.381638649	4.169649272	2.687872577	3.463191684	3.105227201	2.947027346	2.503106701	2.72796377	3.089892453	4.903259756
KDM7A	ENSG00000006459.9	mRNA	1.623650313	1.601170525	1.32597389	1.256458534	1.850665128	1.678466218	2.013506808	1.233926051	1.306360919	1.386369422	0.502222259	1.486440337	0.672943354	0.624704991	1.79592892	1.553522777	1.66604917	1.085997516	1.046258135	1.013718955	1.501028242	1.331189426	1.153416886	1.143063399	1.724550009	1.153773497	0.746170094	1.340953936	1.547475206	1.055445335	2.440580553	1.201378954	1.833004155	1.548137804	1.814193716	1.315868827	1.215733931	1.998091327	2.046050875	1.731478918	1.575277574	1.514164576	1.959542622	1.693699899	0.851845732	2.219810605	1.369046324
ETV1	ENSG00000006468.12	mRNA	0.908790657	1.486524931	0.342062142	0.204328396	0.847345099	0.2629991	1.057008867	1.051893183	0.386968512	0.593969251	0.152028074	0.656204101	0.104906389	0.164843215	0.21722206	0.136087171	0.286004827	0.165908034	0.416824969	0.180062025	1.124202849	1.586963875	2.128885845	1.486669827	0.107125646	0.696772289	0.364418956	1.340012019	0.33457944	2.168777734	1.278686981	0.515771374	0.409145013	0.168948467	0.385064578	0.268314352	0.643876451	0.81623253	1.998213946	0.664245809	0.286866651	0.359955244	0.667866308	0.827302913	0.202650198	0.410580237	0.140874578
AGK	ENSG00000006530.14	mRNA	1.891367742	2.157477168	1.278019769	1.781252612	2.001609042	2.131828447	1.960494399	2.113285104	1.888292993	1.897025932	0.754511622	2.702720109	1.223056222	1.665598169	1.918072844	1.683990425	1.850510463	1.830361872	1.826735137	1.905954381	1.688513868	0.827045708	2.597575485	2.691291624	2.299323574	2.447976993	2.258452265	1.953351595	1.579825553	1.696383257	1.868173742	1.822645677	1.331481415	2.234898372	1.241389942	1.793946528	1.500843519	1.180845161	2.078036162	1.175753694	2.603703145	1.340618542	1.600950364	1.369282879	1.745398727	1.283366129	1.805681613
ALDH3B1	ENSG00000006534.14	mRNA	1.130702746	1.718551283	0.539660342	1.131123619	1.448512766	1.417486528	1.39461111	1.378366671	0.757721256	1.709639963	1.030464913	4.097803036	1.357436603	0.582079626	1.671032154	1.474805371	1.624960083	2.190699097	0.779094235	1.224340078	1.19036894	1.058683507	2.075280867	0.894055556	1.942413334	2.68124881	1.192378783	1.13982371	1.642745547	2.948508062	2.400762877	3.591847482	0.805528458	1.950202868	1.157483068	1.412316745	0.964743673	0.640278427	0.82918024	0.834408756	1.757259116	0.945627707	1.198761113	0.807219395	1.313735524	0.983608481	0.471542377
TTC22	ENSG00000006555.9	mRNA	1.120013618	1.862057721	0.677766719	0.950500537	0.962334711	1.203610415	0.900597937	1.40082183	1.125526776	1.817053683	0.934453097	3.014063203	0.691754323	0.703338742	1.173977034	0.187551971	0.665160196	2.146037053	0.536803125	1.191861552	0.891354532	1.167520297	1.255943582	0.081432854	1.206043827	1.596208473	0.219822426	0.510140329	0.853291362	3.026798949	1.176118752	2.323151773	0.529184377	0.375407397	1.484047812	0.560751883	0.756751544	0.601996444	1.839118412	1.641983213	3.089385773	1.00746294	0.536043289	0.418084951	1.360317457	0.513220996	0.890165612
PHTF2	ENSG00000006576.15	mRNA	1.524741913	1.561393365	1.086508222	1.009113441	1.137572727	1.145172867	1.652221537	1.601311749	0.724168833	1.329000761	0.48495081	1.394169879	1.050647896	0.806235182	1.277618403	0.910846715	0.858267499	1.240364692	0.766459281	1.156451221	0.605524624	0.921567518	1.196438338	0.762236207	1.032331282	1.055076438	1.106123598	1.446213628	0.925730248	1.636958292	2.040794887	2.042565942	0.568005324	0.965874907	0.620759071	0.748586887	1.001196162	0.516653909	1.445146234	0.577025973	1.756728941	0.708878717	0.759007525	0.663045565	0.898975287	0.811739788	1.145562804
CCL26	ENSG00000006606.7	mRNA	0.287069486	0.389558318	0	0.175711541	0	0.644797548	0.275832587	0.04328055	0	0.114934719	0.190050527	0.211034835	0.50615957	0	1.785002208	0.087689424	0	1.054853907	0.182509949	0.149352982	0	0.037308041	0.554068033	0.197207721	0.420795346	0.855103008	0.089720384	0.666104044	0.214296024	0.103195116	1.83479208	0.299454516	0.039475067	0.280006267	0.030815267	0.320745933	0.056164948	0.043821184	0.312099658	0	1.486526287	0.10659674	0.111012941	0	0.032556944	0.072101662	0
FARP2	ENSG00000006607.12	mRNA	1.009858319	1.413266764	1.343820142	0.820557459	1.474363189	0.718621014	1.328383823	1.206814641	0.837003497	1.055987819	0.210274413	1.773207988	0.405776836	1.011757395	1.438469502	0.801452165	0.923707381	0.717889285	1.012415667	1.550273488	0.974413188	0.834122637	1.00068669	0.771845592	1.057696307	1.039413216	0.988231435	0.888135893	1.141710428	1.364305169	0.991455634	1.833894599	0.945112541	1.127355307	1.086880606	0.672891482	1.062781972	0.781639558	1.008643174	1.070756666	1.464207145	0.87195978	1.061602034	0.956930019	0.781445908	1.114207375	1.236603411
USH1C	ENSG00000006611.14	mRNA	0.119063132	0.487126018	0.007056753	1.951172983	0.008138822	0.08214592	0.333412323	3.048515491	0.005868404	0.208141225	0.043212917	4.418634525	0.842585889	0	0.643195603	0.012957319	0	1.290667437	0	1.976861388	0.549345404	0	1.74606559	1.890497543	0.184617786	1.27100105	2.63025701	1.415970851	0.006636712	3.055712029	3.037378827	5.031517301	0.267440379	3.073191457	0.192789603	0.018682663	0.084076338	0.257441524	1.476492522	0.859122177	2.16821266	0.34328115	1.145331444	0.506100047	0.028165176	0.335608211	0.100367908
GGCT	ENSG00000006625.16	mRNA	4.105345001	4.313735484	2.950557966	4.532615267	3.165735259	3.792581818	3.703623482	4.883380447	3.565485253	4.439662843	3.772638237	4.469576821	4.417850787	4.219898976	3.9834841	3.810915439	3.763192603	4.735809305	3.636517097	3.91914892	3.528244414	3.9025945	4.332463517	4.715190821	4.578437561	5.369000724	3.090321712	3.90139449	3.543681374	4.712828793	3.651519323	3.974815619	3.196493867	4.428878829	2.901289557	3.644665652	4.202369342	3.313807905	3.860039101	3.2057474	3.621428067	3.385027235	3.264568928	2.989604024	3.789104577	2.819723105	4.029450337
DBF4	ENSG00000006634.6	mRNA	1.727295363	1.767672938	0.613461539	1.275967722	0.817830092	1.016079432	1.094900708	1.728080258	0.699272266	1.826353089	0.346112473	1.284813289	0.787879316	0.98908258	1.235599723	1.009803277	1.150338679	1.924050428	0.89695723	1.163503621	0.795724799	0.794505576	1.075657234	1.7980829	1.157836339	1.282726216	0.918070561	0.883752602	0.61156215	1.303226833	1.753957649	1.278498387	0.609385988	0.8441671	0.612397776	0.613517421	1.089698953	0.393482207	1.357602785	0.641946553	1.770434368	0.711858379	0.741170912	0.479714214	0.960341517	0.58999956	1.049398291
TBXA2R	ENSG00000006638.10	mRNA	0.638312213	0.829004302	0.70353098	0.469564964	1.002349691	1.149704388	1.653301974	0.335408774	0.837724751	0.266191567	0.76046501	0.985127976	1.258713639	1.040613741	1.180220971	1.365211315	0.806558362	0.475237513	0.659469518	0.71337815	1.046517951	0.549462194	0.631804205	1.563138547	2.105810156	1.712381397	0.276016882	2.440278067	1.914085236	0.818674498	0.357495878	0.895357001	2.165084355	1.645182841	1.838269501	0.902765011	1.29279261	1.493852685	0.151855185	2.000415839	0.73473524	1.975800825	2.539035867	1.821624627	0.758984385	1.705077097	0.294721086
IFRD1	ENSG00000006652.12	mRNA	2.011910976	2.217316614	1.557072979	2.007920515	1.787613593	2.287175972	1.813115451	1.664691639	1.740172576	1.911579714	1.255265492	2.282975562	1.700208336	2.995497627	2.056533051	1.624085369	1.66814497	1.835786098	2.727582178	1.729267309	1.448502377	2.009991008	2.1908892	2.695831266	2.431965822	1.637323374	2.456342303	1.887316314	1.215646099	1.335635681	2.146828626	1.587899069	0.947368456	1.121169344	1.298234452	1.963393596	1.611862166	0.922559636	2.952199479	1.120940425	1.673624112	1.666118271	1.310229384	1.912051369	1.830291324	1.444825888	1.983508101
LGALS14	ENSG00000006659.11	mRNA	0.05818875	0	0	0	0	0	0	0.845640225	0	3.526858123	0	0	0	0	0.027230998	0	0.043057488	0.131291125	0	0.020446538	0	0	0	0	0	0.067796779	0	0	0	0.017393492	0.059346397	0	0	0	0	0	0	0	0.020578091	0	0	0	0	0	0	0	0
COX10	ENSG00000006695.9	mRNA	2.086815345	1.687243945	1.038239192	3.174497172	1.21456506	1.770164548	2.192406252	1.981325855	1.385813606	1.958082921	1.553451364	2.426369385	2.738706928	2.285501878	1.792026149	2.436833038	2.410858744	1.459465325	1.441418752	1.909888833	2.71143803	2.080744397	2.357228864	3.78176123	2.058614023	2.10089444	3.207925299	2.315223558	1.442522202	2.107349859	1.801381512	4.089070564	1.726447831	2.130984309	2.208861521	1.912927505	1.479871789	1.648366	1.519409611	2.291444492	2.97317481	1.877349939	1.962510484	1.697721675	1.588102848	1.678698797	1.843876623
GTF2IRD1	ENSG00000006704.9	mRNA	1.669090826	1.642405177	0.328074073	1.8394584	0.808544015	1.140194079	1.368926823	1.264801862	1.756093193	1.08829565	0.518205561	2.656585659	1.665140468	1.653126221	1.543108493	1.584168015	0.863918332	2.078667775	1.518881838	2.197227967	1.264080644	1.812819154	1.268954265	2.426669794	1.663235381	1.86098131	1.731814874	1.191958397	0.602631053	1.980604705	2.011957191	2.700039202	0.498663391	1.792675325	0.811716479	0.914797389	1.522014161	0.431336259	2.113608952	0.967999545	1.709021659	0.727208646	0.875213449	0.472141465	1.323493237	0.840479529	0.957892468
PAF1	ENSG00000006712.13	mRNA	4.603569283	5.160198672	4.354631244	4.584819002	4.222442743	4.502294549	4.512939594	5.672554122	3.997867477	4.883596021	4.570221299	4.603396478	5.077657665	5.298643995	4.22799076	4.650267225	4.345796781	5.308835819	4.649590168	4.819388908	4.439189948	5.136519506	4.600368563	4.758225363	4.427156614	5.218477357	4.379508912	4.01803053	4.246072555	4.867933944	4.263056173	5.076442215	4.09075783	4.230757071	4.036300573	4.815676263	4.117806321	4.171173786	4.575932937	3.979900925	4.445410765	4.442196367	4.436109488	4.272653556	4.153457941	4.180636816	4.620571835
VPS41	ENSG00000006715.14	mRNA	2.074067045	2.442330412	1.663093129	2.608572806	1.958958214	2.304006938	2.608646221	2.387762553	2.238925373	2.091575703	1.203490534	3.637753442	1.975585508	1.484271546	2.665579725	2.454288871	2.207361904	2.30224813	2.149796583	2.932327663	1.984469323	2.484689643	2.576247919	2.614064551	2.60156536	2.077596785	3.217833157	2.281951044	2.373670528	3.374306818	2.434208956	4.370817587	1.570818428	2.831869736	1.614152256	2.355968317	2.26606856	1.71384278	3.108391277	1.976927371	1.898179856	1.706991351	2.251138567	1.919981976	1.755044747	2.083922463	1.900900952
ARHGAP44	ENSG00000006740.15	mRNA	0.156835622	0.241493932	0.162443183	0.129084878	0.135727425	0.225379788	0.373352472	0.140035488	0.081543931	0.703730303	0.302127128	0.989099711	0.159914102	0.089818265	0.246201531	0.654827147	0.231853073	0.674379594	0.02930009	1.451055928	0.092309578	0.09458127	0.392781801	0.403955472	0.38862467	0.234138489	1.631705499	0.47567261	0.172088553	0.199202793	0.223570716	0.682926133	0.16385752	0.229855147	0.150602434	0.128261129	0.208543493	0.150901461	0.049733035	0.381751788	0.179042586	0.144048173	0.273091277	0.248509293	0.096863918	0.289485848	0.027202834
ELAC2	ENSG00000006744.17	mRNA	3.605323531	3.132610868	2.042284705	3.092562625	2.498852685	3.053339865	3.198773732	3.409669161	2.566540753	2.510874967	2.756519164	3.664071299	3.26054919	2.62580048	3.165287281	3.735258276	3.621855677	2.725148773	2.481976909	3.146824469	3.582356399	3.763501731	3.610260903	4.543631949	3.623363431	3.362717857	3.342784769	3.174842705	2.555485933	2.449837396	2.594955874	4.288466111	2.822602819	2.796291917	2.839327389	3.354765478	2.558222818	2.532831762	2.507945347	2.635333266	3.92721823	2.925735311	3.064317707	2.590013193	2.859448421	2.845936196	2.588304969
SCIN	ENSG00000006747.13	mRNA	0.062037845	0.086272367	0.067064734	0.011305755	0.106191062	0.09296055	0.178408237	0.049835735	0.088996587	0.045305126	0.00922459	0.64570786	0.07960392	0.017512273	0.042743627	0.027199985	0.01010803	0.042744385	0.040780131	0.097917126	0.01780002	0.027288762	0.392696415	0.055401109	0.191487476	0.090537025	0.027843526	0.249631197	0.041496829	2.073119913	0.351047952	0.042329314	0.014512078	0.024197857	0.024387446	0.107006099	0.056288166	0.018795289	0.028575406	0.03406054	0.099252019	0.024432191	0.013950982	0.012499382	0.228854773	0.044223791	0.192982634
ARSD	ENSG00000006756.14	mRNA	1.884046186	3.504596733	3.729275425	1.668455348	4.342998733	1.996377367	2.614366353	2.492468915	4.921531259	3.194698628	2.16871494	3.932213041	1.52632044	3.217032496	2.269750574	2.530249106	2.004713734	2.998162977	3.29389972	2.852781177	2.982154411	3.274125444	3.636883423	2.422263398	2.404793221	1.888646228	3.743232163	2.890326042	3.731564722	3.734963363	3.072482534	4.697670933	4.19046844	2.399573387	4.040029808	2.539061341	3.282887796	2.984221914	4.003198891	2.920109182	3.003042371	3.098488174	4.041864331	4.194617698	3.556815353	3.450940545	3.864909906
PNPLA4	ENSG00000006757.10	mRNA	2.048284531	2.333887194	2.732568797	2.696203927	3.648197098	1.940764043	2.205598995	2.946877364	3.790531908	2.914395309	2.25835972	2.818948623	2.708779172	3.167726623	2.454485936	2.594586413	2.521133154	2.917352974	2.628379216	2.605119953	2.77494223	2.701318789	2.782537262	2.626475286	2.069120571	3.722269156	3.166362953	2.508241143	3.588926373	3.198064334	1.453214997	4.441625479	3.231003538	3.210676024	3.128829779	2.815932995	2.766239778	2.2714928	2.278442786	2.376041047	2.347528318	2.291818257	3.282537377	3.154853483	2.913109848	2.547741336	2.865735437
MYH13	ENSG00000006788.11	mRNA	0	0.009013733	0.005453703	0.100322365	0.006290499	0	0	0.019411442	0	0	0	0	0.447290907	0	0.009313485	0.07349606	0	0.013948028	0	0.041395464	0.012243413	0	0.920331208	0.311576802	0.010825408	0.011748975	0	0.121793429	0	0	0.010259554	0.004618454	0.004443329	0.040657532	0	0	0.003180805	0	0.003517974	0	0	0.004094951	0.009591929	0.005734041	0.003656807	0.004104821	0.003341336
ADIPOR2	ENSG00000006831.9	mRNA	3.172492657	4.29895953	4.651684946	4.222232103	4.971650436	3.960423201	4.124767964	4.018421986	4.223120526	4.045380062	3.227602272	4.068560899	3.578698084	4.058985469	4.833200343	4.197660009	3.677839041	3.460372914	4.534960171	4.674235671	3.178197048	4.390970575	4.155018313	5.100747163	4.650137805	3.784992288	4.005984816	3.836790491	4.598310401	4.257968621	5.764170076	4.210277364	5.006102627	3.716256205	4.972622282	4.124035405	4.370691659	4.124273694	5.286974418	4.163537708	4.132283996	4.665296417	4.517987343	4.77625863	4.12541763	4.36638603	6.294986219
CDKL3	ENSG00000006837.10	mRNA	0.309987262	0.176534655	0.200946158	0.153379061	0.149136119	0.274617959	0.213972884	0.259341131	0.320156992	0.045329698	0.257140677	0.500506591	0.216316465	0.290282499	0.15617956	0.248709878	0.167317838	0.257060144	0.240834802	0.23428997	0.263760395	0.125323048	0.318648445	0.208654484	0.160042163	0.106243554	0.271971832	0.258815803	0.199037461	0.179785128	0.129445424	0.197241619	0.12391688	0.042197623	0.035524961	0.216666119	0.220362768	0.040527658	0.159142582	0.079660993	0.401544385	0.114563313	0.115201136	0.131084781	0.36726098	0.161375041	0.224718437
UPP2	ENSG00000007001.11	mRNA	0.248206208	0.475341224	2.009012893	0.61676971	2.513475818	3.648562008	1.534649271	0.477823753	0.591658726	0.560888224	0.418110588	0.484033204	0.209247644	1.079758684	0.087565832	0.309633733	0.107529695	0.214023995	3.314059311	0.741463968	2.527026664	0.336510548	1.85880323	0.634650423	0.84839464	0.109703245	1.973068222	3.701144458	4.301532351	5.210503459	0.007350207	0.396911677	1.516555794	0.525885056	4.409543506	1.112278644	6.082252821	0.820312389	0.903178127	1.228966565	2.693562538	1.58288695	0.162670523	0.217186073	0.538322426	0.287163728	0.478511389
PRSS21	ENSG00000007038.9	mRNA	0.358637612	0	0.034848795	0.049444066	0	0.305643452	0.046015372	0.336097746	0.014586542	0.22485855	0.018113387	5.112456114	0.202690084	0.020673288	0.044543598	0.124288623	0.04717082	0	0.034499586	0.715483091	0	0.053265785	0.017214841	0.044805867	0.034653675	0.396949992	0	0	0.032793154	2.772965955	0.14730617	0.014854404	0.04246126	0.299412997	0.033153871	0.023252274	0.040537872	0	0.022560722	0.037689314	0.022312658	0.102184521	0.030733876	0.027552607	0.057913196	0.077490552	0
MARK4	ENSG00000007047.13	mRNA	2.144026829	2.972285189	2.734329365	3.014901206	2.915482136	2.829649616	3.0264607	2.471577437	2.000241023	2.180317102	2.236377383	3.540662795	2.784179432	2.396723696	3.232505836	3.102193214	3.124910547	3.162715088	2.828156084	3.260791837	2.492669329	2.978493976	2.987931589	4.166752859	2.984937375	3.216578873	2.328207701	2.558895597	2.533101153	2.952696789	2.866403663	3.597020738	1.660689071	3.475606611	1.589408017	2.768980775	2.028905908	1.28496332	2.901460239	1.48596067	2.177662357	1.725042065	2.134108256	1.593259239	2.542446463	1.702431801	3.056764308
PROM1	ENSG00000007062.10	mRNA	0.059101385	0.486920411	0.036857508	0.039385733	0.01072826	0.135028377	0.670571078	2.764686899	0.007737423	0	0.047440643	6.134300011	0.056461614	0	0.95010634	0.025530985	0.009484347	0.511886631	0.003076199	0.052819936	0.010462937	0.003584862	0.184693365	0.035679437	0.107273481	0.039748058	0.034743028	0.015990224	0.02609146	3.669173469	0.160712253	0.015716903	0.430546405	0.079918987	0.442338015	0	0.144781355	0.486723578	0.8766697	0.757880821	1.454354133	0.547193263	0.943314184	0.74574429	0.009350791	0.698627783	0.002854147
CCDC124	ENSG00000007080.9	mRNA	5.013485062	5.302806556	4.210470207	4.599681843	3.993196866	4.908788472	4.219333995	5.256436687	4.433935076	5.040290936	5.484144936	4.96843557	6.759193432	5.701810725	4.65469587	5.034870223	4.959702439	4.461441139	4.942866635	6.041337492	4.753781589	5.441651968	5.433035711	4.99488865	5.062736048	6.343197582	4.568745224	4.639246272	4.600820695	4.967280051	4.468327307	5.010562935	3.897025287	4.298322165	3.562709488	5.124524785	4.740887311	3.616721222	4.965560665	3.666597745	3.990499927	4.271092559	3.881162163	3.431132557	5.124190205	3.751353511	4.789648397
CEACAM21	ENSG00000007129.16	mRNA	0.944281562	0.706155272	1.146369423	0.307874503	0.709404997	0.727254123	0.972238245	0.834359922	0.156264702	0.383617119	0.389924511	0.537357374	1.103818638	0.405944018	0.492095391	0.488345588	0.288177586	0.628126941	0.081056411	0.469493622	0.45982267	0.242249357	0.302657016	0.242372648	0.246834575	0.720955581	0.277534299	0.863187247	0.485420907	0.620992454	1.102533753	0.520310025	0.482737049	0.323980935	0.729630354	0.440959894	0.259254144	0.281243584	0.529641187	0.272233512	0.252673753	0.479602219	0.584459464	0.452436322	0.408124813	0.770543687	0.075349878
PAFAH1B1	ENSG00000007168.11	mRNA	3.133989171	3.098400995	2.410575796	2.920475754	2.737002947	3.100000885	3.503837612	2.743292111	2.138803646	2.231303731	2.304108502	3.703848413	2.803087228	2.37624866	3.260947625	3.317824554	2.968581527	2.831813264	2.310823112	2.606907186	3.071795556	3.168727366	2.71451302	3.516565243	3.205226396	2.885822351	3.545936543	3.225296501	2.542119743	2.940158986	2.997127511	4.452263879	2.711435431	2.832650194	2.936605113	3.050153912	3.139329101	2.692154789	2.968327647	2.943430316	3.851338079	2.614208122	3.1507729	2.867922719	2.647088962	3.029504021	3.162537025
NOS2	ENSG00000007171.15	mRNA	0.117795074	0.29711879	0.250984524	0.292127671	0.171499102	0.465794393	0.34448085	0.07947726	0.281422855	0.477727443	0.146811646	0.246604589	0.151239179	0.443930004	0.356850695	0.449441785	0.082304001	0.167466319	0.4120616	0.385267	0.30748892	0.145735516	1.056541492	1.007451189	0.631942377	0.570314024	0.105588833	1.238217887	1.009012691	0.158280945	0.100756612	0.203039128	0.165986441	1.143728285	0.081882981	0.316030166	0.992723729	0.073325895	0.209014649	0.109640878	1.032919143	0.084746174	0.103496545	0.068241278	0.43003735	0.108323636	0.025207998
DNAH9	ENSG00000007174.16	mRNA	0.00188537	0.005062428	0	0.003879439	0	0.001876704	0.007203906	0	0	0.00165715	0	0.220383717	0	0.002410065	0.008707854	0.001878308	0	0	0.001347595	0.00522466	0.00153166	0.001570582	0.008002364	0.001756214	0.012137672	0.006601376	0.030466921	0.007022488	0	0.002222218	0.011503498	0.005179657	0.004983288	0.001284305	0.001294448	0.002712865	0.005940992	0.00184878	0.003945636	0.007353794	0	0.003063386	0.007179053	0.00749947	0.006829075	0.00766471	0.002499451
KIAA0100	ENSG00000007202.13	mRNA	2.840458734	3.887420118	3.088164086	3.341879961	2.556256486	2.945112103	3.285513374	3.440622322	3.46787649	2.26352109	2.30363648	4.259249512	3.138687591	1.720870246	3.046898432	3.82328795	3.629715829	3.6421882	3.794049548	3.451892535	3.29516273	3.219610094	2.349344373	4.076555152	2.902109495	2.902292746	2.97226793	2.881646195	2.790335151	3.292025613	3.075533134	3.690198596	1.174759249	2.402906192	1.89528786	2.912380503	3.251020692	1.056465441	3.261599834	1.464113832	3.596296454	1.291620794	1.734085712	0.97259919	2.563979437	2.191899057	3.675505757
SLC13A2	ENSG00000007216.13	mRNA	4.093548447	0.2222091	0.359796934	1.903968333	0.072586088	0.261458081	0.37453057	0.27890615	0.822371708	0.387933528	0.445800526	0.086852018	2.594096336	1.141185147	2.35710163	1.476578014	4.590213634	1.110982152	0.400235646	0.112577637	0.417338669	0.444868984	1.27931627	0.894606794	4.322166421	0.14352959	0	0.560849034	1.349940888	2.863137873	0.408962312	0.018094087	0.467236213	0.53140075	1.054668828	0.236735338	1.187206372	0.511173945	0.027465193	0.996548211	0.41939981	0.349491884	0.366059972	0.435839864	1.977077712	1.046454737	4.288442825
GAS7	ENSG00000007237.17	mRNA	0.927044082	1.001926862	0.63223443	0.15173865	0.945385091	1.186384967	1.956168843	0.875374722	0.179634317	0.467359229	0.141883078	1.057449133	0.747544495	0.344645502	0.804935964	1.002255539	0.259934654	0.648874902	0.314430486	0.322014675	0.544933067	0.213273229	0.567140752	0.532482776	0.492803132	1.198699899	0.254424972	1.417611419	0.893318493	0.854849289	1.453737655	0.908259594	0.255686854	0.686516743	0.613246776	0.7689744	0.710923125	0.39241497	0.351912271	0.392564223	0.869602148	0.315903386	0.608021268	0.282790581	0.360618462	0.716339138	0.124817785
TRAPPC6A	ENSG00000007255.9	mRNA	3.667800968	5.103205008	3.983619868	4.841114812	4.3517384	4.138035266	3.019000832	5.580446127	4.314395677	4.605435918	5.814995329	5.471275532	5.898591541	5.421859398	4.509165473	5.06942337	4.539014416	5.281798585	5.112286186	4.760963724	3.486359397	6.348428381	4.568391254	4.957995721	5.275103951	5.806027471	4.541373275	4.69292766	5.225015268	4.186773158	3.803933338	5.33492743	4.070903015	4.755669751	3.77885911	4.420597269	5.506007531	4.172808441	4.451782133	4.068105906	3.81538264	4.405560343	4.033288786	3.772874514	4.840456401	4.427193401	4.81290263
MATK	ENSG00000007264.12	mRNA	1.703748506	0.725458703	0.894844156	0.158248017	0.63168966	1.459795223	0.607314358	0.753061562	0.213241371	0.441658412	0.548050605	0.443459308	1.505404056	0.934934068	0.446190129	0.944239158	0.438529148	0.665273192	0.534398924	0.615262899	0.521616571	0.411981015	0.900484023	0.372596299	0.365911581	1.09819783	0.246065605	0.646374168	0.731796836	0.350451133	0.639737054	1.537304455	0.477716071	0.42575888	0.428669054	0.962949939	0.707369362	0.517181839	0.314186799	0.223590325	0.707526101	0.72949918	0.602362966	0.519560948	0.701748925	0.656861732	0.182810317
CEACAM7	ENSG00000007306.13	mRNA	0.711100669	0	0	0	0	0.976635616	0.022962423	0	0.010845228	0	0	3.926605822	0	0	0.011153939	0	0	0	0	0	0	0.010037857	0	0	0.038545589	0	0	0	0	0.007110109	0.04852909	1.181430884	0	0	0	0	0	0	0	0.464644848	0	0	0.015296015	0.013705127	0	0.057934552	0
CD79B	ENSG00000007312.11	mRNA	2.163546916	0.812013804	1.283040746	0.492266945	1.07524303	1.398588534	1.484429173	2.498660462	0.971577787	0.933638152	1.462762513	0.875039803	2.863242254	1.111124677	1.294555048	1.630010623	1.384515355	1.323348489	0.848826179	1.112684402	1.059309546	0.698161736	0.897421441	0.852340621	1.186471563	2.789816259	0.627109797	2.209405492	1.007907535	1.07546264	1.485851809	0.41442302	0.738554052	0.687703581	0.597366777	1.472317915	1.210242735	0.739806186	0.282281273	0.406424303	1.022729761	0.947374487	0.798933992	0.754302136	1.005097059	0.868871975	0.607624341
SCN4A	ENSG00000007314.10	mRNA	0.026937632	0.222139732	0.563821816	0.23561276	0.599036977	0.244795173	0.220215159	0.029780501	1.072308418	0.089350841	0.128843275	0.18933784	0.328652919	0.199150685	0.21046122	0.806017133	0.467272488	0.097347616	0.572210005	0.515527097	0.399783981	0.218737087	0.671432431	0.557271595	0.446151481	0.109279062	0.092091683	1.295272515	0.51371035	0.040632653	0.266981081	0.045568825	0.047183866	0.5462242	0.026420336	0.283348162	0.429366033	0.022674576	0.026864682	0.018101491	0.150124801	0.037395137	0.036577394	0.052124935	0.443081642	0.055867348	0.338215634
ST7L	ENSG00000007341.17	mRNA	0.892870745	1.151578663	0.812274831	0.444415513	0.948880396	0.72833483	0.687447921	1.04843002	1.086614374	0.927713734	0.661890026	1.61193307	0.675803331	1.105364683	0.480706148	0.612685487	0.846364139	0.842698989	0.747482406	0.767694316	0.926462516	0.871857236	1.229534187	0.77520572	0.510441622	0.822184629	0.842428801	0.849499151	0.697478706	1.03022818	0.608921957	1.296143174	0.520665198	0.623576316	0.52579613	0.442082595	0.950816519	0.477083535	1.113598453	0.601971361	2.091521137	0.524381205	0.637131971	0.544233272	1.040448868	0.607983063	0.843964107
TKTL1	ENSG00000007350.15	mRNA	0.05172119	0.084010029	0.028235118	0.026855949	0.043210047	0.034528339	0.008374838	0.684130621	0.038971948	0.247481149	0.019513268	0.026135365	0.112752843	0.011177712	0	0.06830661	0.0192515	0.008103727	0.006258422	4.868240617	0.230146782	0.007291952	0.045924821	0.016258001	0	1.342635294	0	0.087359604	0.01776492	0.025635497	0.700295627	0.008024097	0.015399264	2.001366467	0.023899127	0.04966435	0.038260864	0.123639476	0.018264339	0.040580979	0.01206724	0.049086997	0.081363383	0.091949001	0.292951482	0.014230202	0.101111489
PAX6	ENSG00000007372.19	mRNA	0.098420349	0.06083664	0.088740948	0.260571723	0.13927298	0.085838589	0.088483792	0.103236622	0.083380233	0.109978651	0.080195931	0.261365048	0.137976661	0.262716162	0.121179855	0.116104618	0.129590017	0.134039159	0.050222646	0.097348482	0.10193326	0.13105108	0.142512942	0.283177349	0.133628685	0.119085884	0.323416841	0.107110995	0.039185973	0.086750311	0.059206101	0.165032747	0.088947558	0.246338414	0.054016925	0.122532544	0.165230756	0.100541028	0.076598013	0.08708739	0.055759531	0.119927768	0.111330952	0.15431444	0.113373051	0.133142703	0.113253427
RPUSD1	ENSG00000007376.6	mRNA	3.05264162	3.70514027	2.227131563	2.351393693	2.341377062	2.415297159	2.352107504	4.005734513	2.352593909	3.008588222	2.633550992	3.428588942	3.046594628	2.993036559	2.899116271	2.687167496	2.024789578	2.562662533	2.685410829	3.062270367	2.439053284	2.878157432	2.852960538	3.366568416	2.657732539	3.976919387	2.032793327	2.642425772	2.141876025	2.682841084	2.332386786	2.745254009	1.671503628	2.879124201	1.686308732	2.761814014	2.606730602	1.576060901	3.030510987	1.335130928	2.936250182	1.745355377	2.10560678	1.456320324	3.192352948	1.824311794	2.670027482
RHBDF1	ENSG00000007384.14	mRNA	1.982099922	1.739940576	1.353940003	1.622695052	1.303293406	1.926822648	2.234491293	2.892021246	0.931371093	1.123993136	0.891180536	4.124996082	1.532019001	0.850427262	2.703625498	2.398384347	1.015136449	1.358848398	1.812412389	2.240755	1.478980104	0.703590087	0.895373176	1.747168227	2.551092223	1.767024927	1.12430717	1.750485426	1.270612553	2.279902141	1.672835561	3.690922002	0.99736651	2.338014589	0.960537662	1.97570226	1.534267742	0.894987544	1.529239159	1.397885495	1.702819671	1.086636087	1.321737002	0.615933853	1.319182766	0.952381679	2.037975266
LUC7L	ENSG00000007392.15	mRNA	2.64366063	2.251776701	2.061144708	1.636849643	2.082143724	2.072647954	2.267761179	3.253947563	1.745416822	1.654756823	1.768212089	3.393334469	2.293390739	2.044661731	2.912921007	2.462866781	1.853852626	1.764215704	2.142291355	2.055541919	1.855845448	2.095318014	1.711390568	2.691980295	2.602061424	2.217986921	1.617492886	1.878284452	1.432311086	2.329482121	1.802036188	2.202500065	1.181683691	1.353243502	1.214342331	1.639921106	1.332265623	1.168656976	1.97783685	1.363784492	1.463243348	1.441083802	1.00745198	0.969377515	2.036367912	1.341902552	1.719443534
CACNA2D2	ENSG00000007402.10	mRNA	0.162748243	0.088062459	0.136049938	0.15796576	0.222507968	0.152995897	0.156115247	0.14016118	0.088460005	0.078013861	0.145530446	0.493751956	0.508318798	0.050918802	0.307314004	0.287406447	0.845001847	2.37990203	0.074107607	0.410202322	0.17790244	0.033376198	0.191466541	0.297492917	0.268108256	0.525406312	0.050783138	0.335840056	0.090012355	0.597788428	0.187217912	0.731286554	0.279469336	0.267025303	0.191873381	0.194182262	0.174488517	0.168624825	0.122033263	0.168037748	0.088199134	0.129877768	0.169992764	0.168620216	0.061194037	0.210863376	0.013375784
BAIAP3	ENSG00000007516.12	mRNA	0.875442416	2.014261199	1.431896429	2.154378142	0.875864359	1.028083818	1.559040326	2.271179211	2.361808528	1.293430697	1.342873686	1.552119157	0.414212065	0.988324181	2.154535864	1.407128148	0.495218972	2.416518734	2.213453948	2.538844625	1.299526112	1.852831825	1.987635251	0.82700482	1.521670658	1.264367763	0.985711789	0.786260598	1.661421843	2.489146662	1.170475717	3.584583774	1.568556624	1.879524375	1.187257805	1.776450025	1.278022259	1.438890689	1.833887748	1.133844563	1.347027391	1.063071406	1.296498359	1.192585165	1.913011149	1.413066249	1.476179201
TSR3	ENSG00000007520.3	mRNA	5.21553187	5.784436005	4.447274395	4.384126535	4.640923722	4.535518582	4.426106719	6.300513537	4.721128992	5.289252263	5.595875461	5.470470123	5.670777497	5.632994057	5.282699325	5.145000713	4.364008529	4.996885587	5.223820043	5.748720608	4.658051058	5.558011674	5.511623228	5.133145173	5.100807453	5.915789442	4.584726682	5.161667123	4.584568797	4.855702772	4.195924401	5.551717804	4.048833614	5.195137687	3.976296362	5.163983165	4.898568711	3.774226938	5.016280656	3.977976169	5.000148994	4.506801981	4.030706855	3.777520921	5.615934597	3.980620101	4.936439375
PIGQ	ENSG00000007541.13	mRNA	2.451716722	2.669994317	2.376787797	1.939420803	2.839027381	2.037416439	1.937582627	2.943392975	2.352177666	2.544151064	2.346159832	3.521212199	2.724771418	2.943220421	3.007693892	2.970904953	1.595740997	2.161906519	2.576381532	3.131652119	2.827233968	3.38926914	3.06756727	2.65313666	2.755699563	3.368289374	2.347319714	2.728335563	2.54652456	2.261631631	2.28324736	3.989998036	2.163888595	2.857589666	2.009583001	2.685798587	2.681324654	1.729935953	1.901119798	1.778413897	2.419384702	2.540619704	2.033940861	1.860719861	2.730518679	2.203325158	2.570995712
TEAD3	ENSG00000007866.17	mRNA	2.784531865	2.965815564	2.338472685	2.188215709	3.064976662	2.619336197	2.832931239	3.234800236	2.697329252	3.172322381	1.478602979	3.879730882	2.018683004	2.60174028	3.614124603	2.87580271	2.857137898	3.321572766	2.721372077	2.475247347	2.814331419	2.765267298	1.871382765	2.819004378	3.259961503	3.637496398	2.920934901	2.447349326	2.660500186	2.76196959	2.637224367	3.188015071	2.376302715	2.371650269	2.431212328	2.43336315	2.212411455	2.385317093	3.880668453	2.711348633	2.775633661	1.904246926	2.210713387	1.655320868	2.721764385	2.110997728	3.062803828
SELE	ENSG00000007908.14	mRNA	0.421158192	0.629246278	0.478544747	0.150157486	2.135726676	0.44012855	0.696921978	0.033436162	0.289641248	0.106500952	0.030944815	0.220245741	0.080687948	0.160460447	0.147461234	0.094298628	0.201279374	0.031989308	0.034534283	0.160358217	0.239956049	0.040172857	1.727808599	0.205857178	0.203174421	0.294499882	1.047565013	0.58636484	0.559183154	0.35584091	0.14887823	0.099012466	0.645077205	0.315069272	0.50811319	0.192691726	1.025817385	1.157010774	0.405504956	0.562589138	0.056749321	0.240078185	0.845976681	0.823170132	0.52183306	1.152579073	0.009234821
DNAJC11	ENSG00000007923.14	mRNA	2.001970498	3.061925454	2.105011769	2.992324148	2.450153095	2.178391507	2.108027164	2.702075164	3.059001286	2.476369013	0.309841169	2.324269106	1.34688575	2.143429362	1.931747564	1.974133413	1.814632901	2.793647667	2.523125632	2.845399257	2.464850575	2.27572585	3.174979581	3.390223969	1.883860815	3.089519686	2.525820992	1.843038329	2.455236826	2.769543969	2.88760791	2.781430445	2.09851162	2.363820425	2.095755809	1.770307028	1.889299524	1.829042575	2.770100053	1.77572405	2.414298215	1.689788378	2.092962961	1.882110734	2.20596573	2.095668497	3.080777547
FMO3	ENSG00000007933.11	mRNA	3.045852631	7.123836755	6.497698817	0.425750232	6.860223767	6.512429725	6.659999856	2.804299889	6.856132154	5.645303909	5.165863602	3.833528374	0.669238837	6.757935833	5.87225013	4.834185372	3.632030947	0.595108843	6.066918171	6.165392549	7.698503753	7.724788844	7.432332075	1.214069448	6.968675222	4.716487356	8.029996995	3.96130341	6.952541902	4.024638349	3.206338711	0.561851676	7.969028164	1.070702315	6.840960844	7.03922775	6.189780003	6.620753398	7.224945237	6.460958762	5.312067108	7.151771033	8.034891481	7.848458627	6.960371114	7.038713533	6.754436261
MYLIP	ENSG00000007944.13	mRNA	2.878654766	1.782511316	1.913384991	1.56176656	1.612650567	1.481653147	1.70310134	2.369688565	1.710906037	1.94982173	0.654038795	3.395859858	1.700440299	0.710604333	2.065560332	1.937309257	0.700526704	1.676412744	1.007010273	1.263919145	1.799011791	0.608268353	1.323363936	1.533928749	2.051511482	1.902545151	1.153624069	3.008609844	1.367644875	2.557999976	2.638948692	2.729302075	0.684338469	2.380779896	1.074222254	1.537034565	1.462434703	1.275847626	2.37168253	0.988532133	1.642798735	0.782375872	1.437365644	1.453204299	1.229033823	1.416865027	1.554178669
NOX1	ENSG00000007952.16	mRNA	0.507353505	0.277879333	0.444994056	0.250751056	0.233302859	0.404212091	0.160448603	0.688959998	0.23128677	0.564064692	0.305494274	1.01447998	0.273303414	0.653060727	0.227396868	0.365865206	0.339103754	0.432507449	0.154376287	0.242074787	0.812280514	0.378338331	0.524875098	0.248653678	0.482412662	1.332902152	0.569128348	0.869655	0.111656022	0.326045037	0.091793513	0.174781582	0.107606099	0.259818908	0.059615924	0.310464424	0.137162763	0.153057519	0.569692507	0.132340921	1.778451265	0.137375304	0.223383302	0.124302385	0.140048696	0.183847093	0.113027558
E2F2	ENSG00000007968.6	mRNA	0.931600763	1.380846624	0.416721596	0.299135082	0.09919633	0.486436317	0.374007938	1.580008264	0.415027699	1.191469011	0.089169599	0.975234934	0.333167445	0.291251886	0.316020843	0.201620567	0.201325276	0.816446829	0.403563337	0.562629282	0.276836039	0.108294559	0.518722159	0.714159558	0.264894755	1.342811725	0.190451306	0.184784285	0.163709216	1.1147437	1.079047962	0.592014525	0.015449788	0.218473447	0.023977307	0.136929292	0.299969923	0.017166516	0.654239919	0.045166514	0.81890155	0.03301685	0.072779677	0.009992219	1.645676718	0.037762211	0.652528555
PSMB1	ENSG00000008018.8	mRNA	6.517586194	6.384510748	5.287308519	5.480713058	5.996695058	5.436439858	5.499599332	7.127731001	5.074794994	5.260592121	6.745995396	5.034527073	6.835527073	6.645092262	4.855972631	5.663763813	4.957587704	5.584087097	5.750350119	5.627068393	6.368849907	6.803391601	5.264048135	6.405263055	6.213189519	6.856316236	5.549108264	6.041084401	4.864632063	6.402991435	6.056071252	4.777226914	5.466429745	5.644651414	5.324979786	5.733060303	5.472515494	5.309731652	5.713230359	5.266550728	5.864253781	5.541159564	5.705493009	5.438460611	6.459691767	5.55444331	6.479586882
SYN1	ENSG00000008056.11	mRNA	1.51319898	0.396379922	0.301344869	0.040535488	0.802001704	0.484895289	1.647208284	0.038155987	0.017861712	0.165594666	0.301391726	0.78309917	0.317954781	0.110524919	0.400913275	0.327757995	0.071669657	0.691597174	0.089882426	0.11953871	1.814776189	0.057061872	0.216454721	0.231456859	0.425178946	0.377731251	0.040167108	0.389379288	0.427892122	0.257928874	0.237384232	0.13947164	0.543713457	1.012860394	0.743702534	0.18199421	0.320675748	1.069831432	0.054700158	1.03883894	0.269518846	0.654089857	0.611572959	0.346910767	0.157676567	0.345500549	0.058369534
JARID2	ENSG00000008083.12	mRNA	1.445700715	1.440098111	1.339770549	1.273586415	1.506068512	1.066964027	1.752969263	1.858885549	1.626162968	1.165183691	0.888397619	2.150184481	1.119625351	1.034064078	2.313764841	1.19589893	1.672367674	1.882308591	1.070447168	1.962882891	1.213745415	1.69258074	1.39885272	2.090751659	1.514165966	1.522529151	1.4619226	1.263969252	1.197334713	2.401076511	2.52061479	1.548805431	1.168009091	1.511166658	1.579755214	1.180925318	1.041040066	0.946118982	2.181314988	1.158325097	1.791528461	1.151280872	1.263752859	1.06117163	1.638587872	1.219909074	1.456832486
CDKL5	ENSG00000008086.9	mRNA	0.271729988	0.799316041	0.421950293	0.42750964	0.51164899	0.373310496	0.660002011	0.399330982	0.663560795	0.452118544	0.122967151	1.609670169	0.133498523	0.318267019	0.735591405	0.413967073	0.950125827	0.683421037	0.278622084	1.293538879	0.133379008	0.384117912	0.73742779	0.416330096	0.660703881	0.347278448	0.597028175	0.61448482	0.451194845	0.768630801	0.520561652	0.994951296	0.278395982	0.694876346	0.277896148	0.246018548	0.404266658	0.278548203	0.715584894	0.326619071	0.629318681	0.198717034	0.401963737	0.379243844	0.583597808	0.430938849	0.532175356
CAMK1G	ENSG00000008118.8	mRNA	0.126014256	0.424391885	0.075758338	0.024441089	0.155805262	0.4207688	0.406620429	0.056823908	0.021393112	0.061784757	0.09086504	0.395980645	0	0.11752332	0.308212038	0.157990971	0.008784722	0.043669908	0.058674666	0.164605529	0.047818645	0.049014021	0.121990002	0.300847167	0.362797048	0.255809593	0.071466744	0.264538059	0.071348464	0.147430055	0.211679669	0.232624376	0.031332376	0.176293296	0.024443751	0.08367636	0.30527369	0.023288162	0.065351842	0.064050453	0.134065219	0.028896754	0.15158366	0.060073447	0.132698359	0.028965806	0.0157868
CDK11A	ENSG00000008128.21	mRNA	1.270404726	1.219667648	1.226603005	0.749153868	0.941599189	0.949294805	0.939314998	1.226558288	1.074169601	0.985286804	0.612258347	1.005582787	0.772559585	0.934997895	0.798353367	1.357431714	0.905090408	1.198222562	1.192861392	0.629575074	1.001007549	0.967936016	1.376965437	0.696301575	0.762813301	1.193189967	0.398344038	0.472740444	0.77151244	1.382030202	0.678798783	0.703024958	0.544246567	0.374012881	0.236738881	0.587926448	0.503180397	0.369376514	0.885507534	0.42976704	0.449121962	0.649068956	0.723927806	0.566941421	0.73251344	0.607246819	0.999260125
NADK	ENSG00000008130.14	mRNA	3.997579636	4.600547109	3.779366271	4.505601368	3.770459767	3.780486	4.109978236	3.456082598	3.905077597	3.149368946	3.445151944	3.150946079	3.758719147	2.887839014	3.568399646	3.394484055	3.98859952	4.214912608	3.937188433	4.001000408	4.538928852	3.981505393	3.962240293	4.71035384	3.183844647	4.546843038	3.589309969	3.314304998	3.650933258	3.59801274	3.299433207	3.51578867	3.537031669	3.539344556	3.562480026	3.20332271	2.284500128	3.132130568	3.767997919	3.287544233	3.302231398	3.829426714	3.581612436	3.239985833	2.536588934	3.547816208	3.865374431
TFAP2B	ENSG00000008196.11	mRNA	0	0	0	0.010687509	0	0.005176451	0	0	0	0.004571473	0.005819057	0.005208961	0.007714242	0	0.004815713	0.005180871	0	0.023919836	0	0	0	0	0	0.014484855	0	0	0	0	0	0	0	0.004768425	0.018263599	0.010605193	0	0.003744347	0.003284145	0	0.003632254	0.008120619	0.003592056	0.004227947	0	0	0	0	0
TFAP2D	ENSG00000008197.4	mRNA	0	0	0	0	0	0	0	0	0	0	0	0	0	0	0	0	0	0	0	0	0	0	0.018237911	0	0	0	0	0	0	0	0	0	0	0	0	0	0	0	0	0	0	0	0	0	0	0.01399367	0
DLEC1	ENSG00000008226.18	mRNA	0.056508582	0.073814333	0.384817203	0.061938778	0.428728296	0.059927052	0.119888494	0.065455988	0.620107123	0.033377479	0.025572188	0.243738638	0.028242918	0.090435305	0.086300628	0.206491748	0.047291872	0.604344836	0.155990775	0.105316449	0.05810944	0.101919208	0.340494419	0.073259424	0.115245625	0.116440191	0.076325456	0.066537195	0.098295858	0.096346799	0.053862043	0.062049052	0.107701853	0.053927983	0.101812417	0.132017149	0.073273267	0.033514113	0.057830229	0.050165028	0.079964413	0.09661305	0.052763006	0.059984058	0.694570666	0.128680241	0.247506502
CYTH3	ENSG00000008256.14	mRNA	0.921899575	1.74561825	1.598687699	1.359826874	1.313584135	1.847666251	2.470009116	1.533754109	1.578102519	0.926377223	0.626130912	2.029531969	1.10204923	0.887919798	1.674093572	2.01686218	1.192846223	1.595174182	1.27053085	1.432813702	1.343246008	1.282736016	1.305482246	1.742753427	2.103488887	1.439228776	1.086195147	2.740879014	1.894302346	2.317279189	1.373790087	2.636692588	0.61613995	2.053294647	0.745945652	1.536635397	1.782128985	0.654047542	1.50123041	0.752114433	1.915044825	0.597114691	1.386254979	0.668922754	1.190132069	1.218386133	1.111628854
ADAM22	ENSG00000008277.13	mRNA	0.103837674	0.057656224	0.042038022	0.310186213	0.184540811	0.117902404	0.188216971	0.470914458	0.093803353	0.423035098	0.008790357	0.43885658	0.06107039	0.152773716	0.064199383	0.213599058	0.252888715	0.186756096	0.038880325	0.023485606	0.044113256	0.008722819	0.656991525	0.159609652	0.052749171	0.137516809	0.015983033	0.889376738	0.057662469	0.413056583	0.150808826	0.275324193	0.063435667	0.030087577	0.02324517	0.037309746	0.02301738	0.038116979	0.209504471	0.028451222	0.037576416	0.021186225	0.070063292	0.051402411	0.026434844	0.027547599	0.003477849
SYPL1	ENSG00000008282.6	mRNA	4.788229327	5.581048037	4.363125984	4.647031868	5.193302154	5.305275264	4.890331837	5.06961721	4.706573707	4.846902767	3.729641823	5.872681799	3.972876604	4.321246538	5.1727516	4.293227263	4.184333354	4.127300964	4.874517033	4.700613706	4.51220049	5.388515229	4.904201892	4.383753667	5.409529452	4.530547612	4.636093944	4.895161597	4.575193712	3.990121107	5.552024225	6.442065735	3.984125637	5.461458744	4.030355022	4.682827586	4.849066597	3.95371542	5.435270232	4.205366257	5.553010161	4.216302185	4.556770694	4.149810271	4.780743456	4.252310605	4.726016042
CYB561	ENSG00000008283.14	mRNA	4.283731348	2.302844211	2.369431926	4.60485405	3.493525907	2.325774648	2.453556405	1.405409507	3.705500456	3.682709846	1.308105923	5.101703142	2.960805524	3.105948549	3.013653931	3.393651151	2.843007365	3.178548997	2.782815853	1.144095685	2.212399677	3.142849195	3.361208151	3.926906447	1.819791285	4.145035985	0.503078262	2.162498034	1.503917015	3.032253418	3.733523599	4.495139728	2.031598988	4.273540728	2.017353248	1.413624339	2.791083477	1.502611383	3.578890015	1.987419018	4.164388412	1.981064171	1.895310779	1.530675513	2.61536244	1.454707766	1.9511518
SPAG9	ENSG00000008294.19	mRNA	2.218106343	3.144306917	2.54053583	1.922184701	2.783164095	1.880753785	2.831384791	2.611087485	2.655725218	3.336663775	1.180917696	2.800363781	1.404879779	2.070836323	2.22636312	2.048937691	1.523977257	2.000884442	2.785481366	2.678490812	2.23863565	2.147017216	2.708908803	2.081092803	2.096860778	1.942862373	2.090957605	2.510313894	2.566049946	3.547128639	2.113292703	3.260276647	1.969243411	1.93222523	2.450072362	1.934000525	2.928828038	2.038031864	3.061888247	2.324718931	3.046629293	1.842834331	2.353740784	2.130445822	3.286939706	2.85734554	4.231376907
CELSR3	ENSG00000008300.13	mRNA	0.295464672	0.838974963	1.090927779	0.03985896	0.282121211	0.455456094	0.12076236	0.598882097	0.766958371	0.266116041	0.080417857	0.353163181	0.080020323	0.677699159	0.107103264	0.18540056	0.67138207	1.555796291	1.766386441	0.911845369	0.197757647	0.774491058	0.710651479	1.82148494	0.227277835	0.673568977	1.061672559	0.119818646	0.143148942	1.575381129	0.806557864	0.117841247	0.040168201	0.037258033	0.037548624	0.509831796	0.293086099	0.015763552	1.004033628	0.017935511	0.169744929	0.04980196	0.039104687	0.026057405	1.33231182	0.075140178	1.186197781
AASS	ENSG00000008311.13	mRNA	0.101042703	1.600502969	3.149288908	2.340051446	1.830339594	0.983535506	2.680509025	0.493075231	4.649778932	1.495351027	0.593437585	1.203638299	0.202635165	1.196852762	0.417778234	2.109387149	1.493453586	1.285428263	5.363875938	2.313781195	3.609823565	2.161127514	3.969268746	5.130930757	1.686430453	0.582614117	2.611442144	2.559550635	1.96563592	3.566772756	0.715032674	0.853616303	2.857862121	1.022195078	2.403107293	0.609358516	2.764139525	1.896182985	2.93635689	2.512540279	0.566381749	2.334815866	2.162817798	2.689206374	4.180672479	3.699386238	3.598236344
PLEKHG6	ENSG00000008323.14	mRNA	0.465192949	1.11609717	0.840157185	1.247184793	0.801104671	1.052412265	0.631062458	2.309451346	1.370688505	2.817943199	0.225496123	3.043831306	1.004355938	1.879309979	2.884612078	0.967521854	1.75484064	2.670577363	0.768932263	1.361217079	0.094564882	0.049258348	0.898906645	0.18388903	2.773390393	2.79262485	1.022525854	0.068496129	0.573686861	0.958401005	0.635144205	1.891241938	0.437215614	0.62917759	1.049493971	1.637784917	1.815492785	0.730606093	0.43998502	1.56138095	2.255402987	1.094457467	0.69574002	0.693565004	2.746636607	0.769706347	1.006537779
SS18L2	ENSG00000008324.9	mRNA	3.745019016	3.578891565	2.936172974	2.986077767	3.124260612	3.186450511	3.430787326	4.294633119	2.873800907	3.157060906	3.770363723	2.760936686	3.05275246	3.48419903	2.846946193	3.397652613	3.84592598	3.651679854	3.445151583	3.209599634	3.449746515	3.578510856	3.396179828	2.718088939	3.734791729	3.681642279	4.554169762	3.709748136	3.149448127	4.068961202	3.126277526	2.533100018	2.658509622	2.833037698	2.777747781	3.765748	3.333456796	3.123543042	3.186160979	3.005370766	3.407964527	3.39828042	2.741163595	2.814442058	3.516115478	3.255722971	3.507970188
MPND	ENSG00000008382.14	mRNA	3.364290588	3.901457295	4.17312269	4.45044789	4.563923672	4.211699576	3.625936673	3.561703412	4.472999233	5.213232323	4.679277459	3.612913695	3.883281891	5.200619079	4.372728483	4.563794128	4.332275488	5.025805434	4.876527016	3.980447842	4.38744759	5.230671696	4.565490884	3.40728193	4.634579302	4.733529385	3.61246697	2.939595541	4.929574674	3.471424024	3.067981685	4.904554112	3.81411577	4.220844041	3.733756659	3.94307629	4.427443231	3.233497766	4.039823092	3.476356696	2.669940208	3.594533156	3.700700289	3.596908235	5.182887452	4.057748324	4.385553567
MGST1	ENSG00000008394.11	mRNA	5.339416796	6.181174543	6.357499051	5.640381499	6.157915916	5.537691309	5.625370058	6.23134303	5.571569819	6.190224405	5.79390439	4.199650981	5.018460285	6.87842636	4.570252899	5.544515714	3.729043067	3.056166683	6.135220086	6.462159404	5.278143106	6.424822414	7.158846511	4.242850059	5.229597567	6.123042239	7.680429246	6.875684074	7.260261577	4.837927962	5.901261728	0.352032452	6.161852673	6.166146186	6.262810375	6.37098917	6.30083694	6.241269399	6.207287463	6.115574022	7.212099717	6.950985487	6.356074803	6.442656684	5.022603708	6.087448756	6.630960675
CRY1	ENSG00000008405.10	mRNA	1.610179371	2.062050038	2.247316528	1.556760327	2.066882534	1.55301458	2.176977501	1.745497435	2.177046033	3.088509102	0.576231085	1.878074823	1.088617422	2.424620976	1.928480865	1.675267925	1.857984878	1.796405816	1.992048928	1.593188706	1.4684905	1.354166915	1.927274417	1.928647329	2.114362439	2.091330706	1.798617365	1.440699005	2.262091443	2.091804085	1.97234909	1.248166104	2.007769834	1.756177668	2.473197994	1.950982732	2.317213633	2.279176404	1.939444553	2.41414976	2.402722671	1.875887468	1.402002182	1.592382882	1.92040092	1.831385027	2.414239878
PGLYRP1	ENSG00000008438.4	mRNA	0.043820105	0	0.093282337	0.088821987	0.054546782	0.085962795	0.082739871	0	0.039505881	0	0.27154368	0.168082626	0	0	0	0.167225243	0.095047606	0.040619748	0.092366005	0.030534156	0.104541646	0.141107554	0.046552484	0.229409364	0.047130745	0.051097397	0	0.157140093	0.087883104	0.195871494	0.197665965	0	0.347103483	0.059365013	0.088831449	0	0.13397901	0.042981672	0	0.283247579	0	0.586207659	0.185554735	0.233381355	0.031930846	0.138160496	0.057822103
NFIX	ENSG00000008441.15	mRNA	2.600070918	3.230870193	3.672663739	2.875238697	3.486592365	2.575969744	3.522736386	0.987378678	2.927888843	2.695553501	2.205465397	3.659877491	1.650574325	3.172896953	3.347721371	3.084111907	2.836202447	1.553182526	2.907149664	3.261167893	3.512498762	3.791673404	4.313215806	2.248298421	3.162245359	3.3732989	4.391152973	3.100869865	3.278644315	3.012782905	3.178737447	4.648393011	2.600612874	4.280869756	2.816411786	3.121148997	3.935283258	2.674991224	4.056026888	2.642297064	2.174669006	2.427971143	3.05518279	2.670896753	3.187502043	3.379054068	2.840915012
ST3GAL1	ENSG00000008513.13	mRNA	1.47277724	2.857940456	4.730795841	3.342360742	3.373861097	3.522674445	4.935451927	3.555088383	4.67886347	2.549890858	3.437073649	3.254899365	2.605804102	4.452810374	2.672925407	4.37411352	5.078579745	3.9217949	5.051363566	5.10880305	5.32152622	2.410355205	4.289145811	5.005499296	2.71559246	3.053212149	5.191536488	2.943746719	4.566154615	2.639133447	3.430230885	2.243705595	2.753997341	2.739998028	3.719819225	5.488434374	6.096147349	3.17263632	4.061745661	3.38593025	3.851591602	3.520248448	2.964224618	2.651217846	4.635580096	4.461460099	5.736896792
MMP25	ENSG00000008516.15	mRNA	1.619145518	0.435107154	0.70950608	0.107779462	0.495868887	0.83791247	0.680393676	1.153542238	0.114176098	0.226846026	0.647253377	1.025023721	0.603464279	0.319272411	0.415604571	0.5470412	0.217121054	0.776166673	0.361314125	0.196070403	0.350952316	0.456339983	0.178390829	0.104593207	0.405463767	0.925739285	0.121456715	0.257962122	0.219595393	1.30924864	1.081671791	0.474857549	0.474272904	0.316802669	0.323314134	0.385113034	0.144422403	0.408366041	0.211370689	0.285365264	0.346203644	0.418771456	0.356788611	0.254636481	0.426174734	0.351876491	0.050578307
IL32	ENSG00000008517.15	mRNA	8.53184954	7.052909849	8.068475895	4.505482849	8.119589211	7.861393146	7.521569658	5.605005188	3.954273263	4.798631452	8.203062541	6.471504091	6.213111156	7.830533283	7.594140207	7.43457932	3.295189806	6.469904603	7.301611385	5.294107626	6.636733133	8.394472455	6.868706854	2.885022703	7.93492813	6.320290618	6.034313822	5.981077347	7.021539374	7.578400175	6.683439107	6.632032635	4.63766674	4.910783779	4.181255934	8.058211447	6.540147582	5.986626105	6.177592517	5.103665955	7.690073676	6.930412937	6.124099118	4.167039823	6.727439031	5.399474216	4.62560425
PKD1	ENSG00000008710.16	mRNA	1.383581614	1.783427054	1.954809989	1.341033569	1.713050659	1.467356115	1.814309507	1.721743581	2.012239492	0.795839419	1.201289941	1.934177353	1.371179125	1.655015488	1.856162559	1.745348074	1.025937603	1.298666497	1.831265372	2.299159772	1.49918509	1.709505984	1.665549221	1.566577001	1.727148324	1.948693825	0.7162259	1.257945605	1.417032786	1.631402798	1.904000586	2.044860638	0.564351603	1.765155567	0.740828949	1.658352324	1.315517237	0.282360744	1.767191123	0.455058649	1.691179758	0.509550796	0.62017818	0.450309935	1.67954521	0.959712499	1.948819422
MAPK8IP2	ENSG00000008735.13	mRNA	1.547361654	2.624961249	0.846940117	1.310265001	0.091965372	1.737028547	0.166633216	1.364026253	0.398795116	1.913818837	0.245257614	2.608718557	0.195669484	0.206580449	1.562951704	0.344726758	0.33382935	1.356652389	1.004110895	1.829883003	0.150605883	3.71268013	1.904923495	0.983951425	0.897656382	3.762569429	1.100181117	0.121352067	0.455948587	2.097669409	0.697739964	0.25898928	0.074643782	2.107170323	0.07620616	2.050065401	0.164931849	0.087770154	0.777779645	0.168025204	1.303165804	0.32986009	0.106424586	0.05458886	2.215786608	0.166875503	0.32707256
MED24	ENSG00000008838.16	mRNA	3.201127281	4.371666156	2.787162924	2.721433406	3.170228466	2.91637674	3.091501359	3.902953282	2.852898584	3.808018117	2.269956708	4.075133945	2.913562311	2.917818157	3.108518456	3.074796841	3.097500996	3.132059209	3.064629021	3.843898505	2.914373551	3.479771267	3.506454678	3.549994548	3.171342451	3.486545076	3.049806651	2.425078653	3.075712427	3.673586143	3.144108873	3.866149984	2.24443503	2.464166071	1.999770327	2.885138056	2.877063651	1.959688273	3.386547558	1.92196266	4.147351046	2.197724231	2.419988547	2.147971901	3.822570646	2.436884612	4.025948565
RHOBTB2	ENSG00000008853.15	mRNA	0.798282545	1.302458734	0.939044077	1.572098988	1.107876164	1.152307763	1.298491919	0.750972187	0.990789602	2.216606872	0.485786335	1.324337567	1.677845315	0.82210041	1.392193363	1.350408685	0.835856947	1.493342726	0.914599462	1.354158825	0.823960136	0.765446581	1.75050117	1.087655375	2.008358476	2.491471653	0.358691862	1.385012632	0.894602251	1.255985059	1.554496808	1.228186746	0.375883328	1.210764775	0.483801454	0.889407208	0.815826991	0.277125389	0.878641319	0.241211503	1.76928215	0.431159023	0.65338651	0.46108652	1.396907525	0.731030616	1.620115132
HEATR5B	ENSG00000008869.10	mRNA	1.505897878	2.113195231	1.495549636	1.69218148	1.710155449	1.328278639	2.051825884	1.851856908	1.969268523	1.389310013	0.463164303	2.10476288	0.901320579	0.858379723	1.692582253	1.509237699	1.5867325	0.919876128	1.457410834	1.688011408	1.483237079	1.21039227	1.883752376	1.92319792	1.614896098	1.203686674	1.793929874	1.641689337	1.500616673	2.427468834	1.690232068	2.433209001	1.387206536	1.345188108	1.270015814	0.909383886	1.975942841	0.973183278	1.623692578	1.298218076	2.457488315	1.182017044	1.495786917	1.353898377	1.597616748	1.484848507	1.974383332
SEC62	ENSG00000008952.15	mRNA	3.535129115	3.851622747	4.221520814	4.289497231	4.387696866	3.033864139	4.26360908	3.498966439	4.333530926	3.348593423	3.220733978	4.099744087	3.465527506	4.067215496	3.891207512	4.085763217	3.84636662	4.182085452	4.430533352	3.503656791	3.747241566	4.044580652	4.420214766	3.703964196	4.129514685	4.026254883	4.586240133	4.116012455	4.183231078	4.434402278	4.422354416	4.846009558	4.435075159	4.818342929	4.373061685	4.467118228	5.483238241	4.333145204	4.152615059	4.52627917	4.455370769	4.63484885	4.697052444	4.845561987	3.827069747	4.749578207	4.945538094
RPS20	ENSG00000008988.8	mRNA	8.6356267	7.630782296	6.634983496	6.337345599	6.525204221	8.705613276	6.834976851	8.245826037	6.797741609	6.793391849	9.17080363	8.062988421	7.655386362	7.306298541	6.206507996	7.636746645	7.78550774	6.679270452	6.988851188	7.972701248	7.203084605	7.813232686	7.184499898	8.306795032	8.55558914	8.224657453	7.546525539	7.881688868	7.425964263	7.948530493	7.047114967	7.838779126	6.761443161	6.717134345	6.516542163	8.766098399	7.348936212	6.73728539	7.759446281	6.651829697	6.505411428	6.878994014	6.855937112	6.570367311	7.56164531	6.824405031	6.448544255
CSDE1	ENSG00000009307.14	mRNA	5.564002953	6.586144713	5.776043185	4.705971478	5.946678384	5.113870802	6.041818872	5.710370566	6.185798846	5.515018094	4.821152757	7.081372925	5.103183454	5.749238475	5.019738032	4.965051216	5.67729487	5.545338138	5.461102784	6.156663298	5.672303719	5.327829506	6.387544121	6.105763853	4.785056304	5.713205001	6.270331933	5.778414755	5.71961034	5.577786725	6.632080221	6.737483713	5.110425689	5.886249596	5.349608216	5.158195996	6.31838018	5.135396383	6.242432643	5.228206259	7.416564022	5.218299001	5.818875545	5.583133134	5.865146533	5.751186882	6.351743361
UBE3C	ENSG00000009335.16	mRNA	2.524567146	3.610027657	2.752248677	3.35102248	3.021383292	2.845442284	3.07048759	2.775804213	3.084702404	2.644165724	1.221284114	3.567769319	2.189457232	2.561938644	2.362651474	2.737061913	2.735945876	2.690288478	3.208493888	3.106619789	2.944523643	2.714271009	2.947614853	3.707039712	2.70968263	3.446487391	3.192379701	2.636112742	2.857742466	2.586509694	3.636057404	3.879950012	2.283331106	3.325667512	2.609190705	2.452407757	2.771958572	2.148505621	3.870981475	2.41545014	3.036906022	2.132968012	2.509213836	2.275207111	2.990705015	2.541212333	3.474654808
REV3L	ENSG00000009413.14	mRNA	0.743070451	1.452798731	1.106640057	0.935520739	1.380293132	0.838379731	1.423785578	0.742560027	1.089308035	0.578390482	0.191575988	0.877941069	0.494272392	0.818147873	1.227717333	0.811378591	0.394389672	0.657640551	0.772981318	0.991239858	0.996986603	0.901359492	0.879664961	1.513166446	0.932274947	0.526885163	1.048400033	1.311520442	0.871720972	1.416001753	1.284283482	0.964897273	0.937926745	0.741438536	1.008662984	0.637465069	1.187673221	0.635758722	1.217938818	0.857189522	1.390857478	0.605425752	1.187926725	0.931756971	1.205342116	1.014798981	1.264031289
TENM1	ENSG00000009694.12	mRNA	1.194039109	0.325407347	0.890635129	0.057653647	1.515386196	0.046231441	0.262291398	0.489000784	1.89958348	0.618897544	0	0.216759779	0.01467754	0.307721823	0.011454599	0.012321016	0	0.03858086	0.468746111	1.205706644	0.027976029	0	0.830372802	0.002311939	0.005339751	1.041781733	0.015123697	0.009239313	0.135125886	0.390163876	0.207389824	0.175612622	0.865191191	0.0084342	0.808755803	0.007133049	0.834693498	0.105647723	1.023257135	0.250655414	0	0.455060466	0.313859877	0.727560823	0.943631489	0.383388735	0.539232841
PAX7	ENSG00000009709.10	mRNA	0.010113217	0	0	0	0	0	0	0	0	0	0	0	0	0	0	0.005046517	0	0	0	0	0	0	0	0	0	0	0	0.028125573	0	0	0	0	0.008923457	0	0	0	0	0.004967268	0	0	0	0	0	0.002886218	0	0	0
MASP2	ENSG00000009724.15	mRNA	1.114244554	5.732061727	6.160965745	5.783121253	5.862876408	5.54751188	4.887187621	3.900065706	6.256786194	4.718227674	6.866883993	3.468811469	6.439297514	5.318107595	4.289640007	4.638439852	4.574259563	5.25997029	5.875786039	5.688620393	6.355264584	5.579510499	6.757105432	5.169587147	5.15183196	5.722629487	5.930359695	5.281121044	5.574194664	1.591416353	1.31744829	0.080611631	5.557014615	5.218753696	5.593311539	5.032715413	2.848807748	5.210138482	6.061989091	5.493835622	1.102120679	5.627067053	5.534856712	5.31667697	4.674655812	5.525360155	5.75245376
IYD	ENSG00000009765.13	mRNA	0.084065552	1.962512254	1.625839605	1.346035141	2.888910755	1.199678531	1.921823787	0.360948199	2.118687105	0.796090558	1.200074227	0.562194032	0.282554436	1.988103191	1.571547571	2.549587757	0.079679717	0.908432524	1.677646395	1.113545103	1.670287712	1.502383303	1.379571329	0.155454179	2.146937786	1.212686231	1.150370403	0.075837092	2.211354246	1.598561689	0.591915095	1.424213624	2.783956896	1.014452428	2.299116245	2.698229259	2.448594656	2.353350417	1.508920261	2.226895763	0.280368923	1.354454879	2.52820363	2.922157139	2.837974959	2.983987879	2.166035077
FAM76A	ENSG00000009780.14	mRNA	1.251929497	1.805546155	1.120541487	1.046413221	1.528281318	1.267905319	1.419606135	1.986744058	2.094337308	1.470196565	1.130268782	1.642797493	0.991940903	1.453261661	1.108976624	0.958436921	0.663053529	1.398369435	1.476080098	1.77419809	1.286711814	1.694836601	1.59702784	1.130587923	1.338671052	1.535188737	2.101057537	1.566307694	1.323195838	1.290984128	1.591834947	1.527235428	1.273578347	1.431993027	0.981724278	1.378706367	1.308235688	1.167882776	1.726552046	1.029345145	1.007760171	1.130921496	1.196210079	1.384513564	2.056424112	1.176402228	1.63660694
TRAF3IP3	ENSG00000009790.13	mRNA	1.366631617	0.453836846	1.201657123	0.315947317	0.464104745	0.702591806	1.114576565	1.018981179	0.282913252	0.369717065	0.307189584	0.472418845	0.823707427	0.290956662	0.5683435	0.838191513	0.499117751	0.631478094	0.198393523	0.144467633	0.638052835	0.392459576	0.471891381	0.163617802	0.263675763	0.837630035	0.282463098	0.424497902	0.333042238	0.805782992	0.875083018	0.265749934	0.115554326	0.113639647	0.200968975	0.330831171	0.219767149	0.200255893	0.18650913	0.099843581	0.197069279	0.271718641	0.225781908	0.187333375	0.352220967	0.321652537	0.035193485
POMT2	ENSG00000009830.10	mRNA	0.909388851	1.196406514	1.038685912	0.75469673	0.857514208	1.489555897	0.880086432	1.255369984	1.200186161	1.053772613	0.353895834	1.611115193	0.671476491	0.68419299	1.522453622	0.875927136	0.980350157	0.992626991	0.960653593	1.704053629	0.980253705	1.112337609	1.474142819	1.072535556	1.026049621	1.147937445	1.174932305	0.723943241	0.849394062	1.326060886	0.884638252	1.716975551	0.516356425	0.749498834	0.501422236	0.76203554	0.674695288	0.252629373	1.21259025	0.455166531	1.285501636	0.648729921	0.463944159	0.34794415	1.141064141	0.546706162	1.29699097
VTA1	ENSG00000009844.14	mRNA	2.505433811	2.910310742	2.056201171	1.821347534	2.547959375	1.819348407	2.310080951	3.077292471	1.978064711	2.000623054	1.233740727	2.088352673	1.680910093	2.472596899	2.662436133	2.069872736	1.737217308	1.913056303	1.645368406	2.255486648	1.93694476	2.327380998	2.129267227	2.778482048	2.385213894	2.47164312	2.022479704	2.589775347	2.070680686	2.538989888	2.695606468	2.080445851	2.023711026	2.261280626	1.931527786	2.047348316	2.652460115	2.098656572	2.222518913	2.047184354	3.080974596	2.000711268	2.286967241	2.193464414	2.78982151	2.060441137	2.591552435
MLXIPL	ENSG00000009950.14	mRNA	4.533758414	5.971057058	6.552179579	6.130052411	6.106398473	5.428474171	4.874676462	3.888199581	6.676601132	6.72771927	6.076456662	4.144801577	5.743717808	6.257358569	6.014710171	5.785478748	5.750997477	7.358702139	5.877521902	6.816499175	6.083159165	6.603828528	6.420115018	5.696139355	6.206750592	5.501557658	4.923771509	3.098782428	5.126737183	3.976862238	3.743460852	3.880080095	5.340215747	5.072032268	4.907318684	5.287963075	5.580400433	4.52012419	5.946578386	4.684705973	5.454857394	5.269125524	5.144887177	5.242433105	6.468317317	5.386002756	6.546088243
BAZ1B	ENSG00000009954.9	mRNA	3.092118685	4.036558181	2.624931449	3.803072772	3.185125972	3.013651548	3.586414241	3.517672551	3.431078959	4.265391853	1.835396093	4.429491495	2.491294572	3.064538649	3.315835707	2.716657062	3.33895337	3.629991537	2.753089205	3.74447035	3.065693908	2.896909857	3.624740917	4.650394439	3.357742012	3.293303721	3.092118433	2.914622612	2.98111472	3.466437827	4.110619626	4.862162698	2.434742168	2.975144458	2.70186037	3.005464951	3.669098755	2.710273891	3.817706341	2.7241415	4.067454112	2.30836575	3.253535218	2.910923214	3.401927097	3.227537581	3.766957207
RANBP9	ENSG00000010017.12	mRNA	3.588883562	3.544754601	3.146084718	3.812045334	3.801084592	2.89502791	3.605744174	3.423008575	3.072332251	3.454783891	2.118127152	3.761229256	2.891826447	3.209921233	3.620168798	3.61537864	3.048083255	3.630247375	3.779215602	3.785755054	3.524610636	3.870008293	3.679920467	4.824028775	3.410019599	3.196391859	3.715935031	3.522276799	3.00588833	3.287865393	3.613637972	3.475994277	3.034083505	3.681815394	3.061784965	2.940977187	3.567617199	2.912913548	4.34690866	3.191468723	3.90785045	3.274341707	3.405434242	3.096027307	3.470018192	3.02308805	3.549692829
ETV7	ENSG00000010030.12	mRNA	4.432058907	1.626113602	1.88529713	0.439668697	1.509167825	0.928346016	1.125348186	1.637019016	0.409656985	3.441549393	1.025996891	2.106747442	0.841209223	1.339524246	2.273972345	0.614603825	0.358700758	1.517026863	1.78228563	0.882334011	2.190066809	1.440402421	0.868301894	0.085404099	1.395932114	3.362216269	0.923594384	0.615634426	0.455712598	2.137965185	2.358683583	0.565800678	0.828186928	0.267646102	2.45792967	0.35919297	0.366523562	1.051775376	0.25017595	1.998988207	0.817156704	0.705710573	1.058183191	1.016109711	2.684798424	0.489406078	0.312485623
SPRTN	ENSG00000010072.14	mRNA	1.09197865	1.247594683	0.762322745	1.067236666	1.187595691	1.143255619	1.145696795	0.845805442	0.96673346	1.376280553	0.609742948	1.49708024	0.587251496	0.943296288	1.138155938	1.071214344	1.136372731	0.989271167	0.798145448	1.010341411	1.354743982	0.920298503	1.272178685	1.66503632	1.400317534	1.039028742	1.611451836	1.256312357	0.813979133	1.197939289	1.19948394	1.014558072	0.523774919	1.169631323	0.79965151	0.793470693	1.03975371	0.775282938	1.331708805	0.685500161	0.959592595	0.62086144	0.973297057	0.915482809	1.136005948	0.879130915	1.250011446
DYRK4	ENSG00000010219.12	mRNA	1.038798275	0.932215271	0.653231477	0.555732002	1.004937459	1.037592004	1.036571221	1.687960169	0.946056284	1.394788209	1.042958643	1.285572423	1.506596481	1.812017782	0.454339316	1.699782016	1.415890573	0.305780858	0.770913246	0.638528172	0.683467385	0.706544114	1.424211579	2.008246583	1.059805814	1.246468403	1.513952687	1.306889743	0.921686373	0.859560551	1.264509521	1.442085939	1.060427287	0.409260579	0.819594598	1.347645906	1.309195338	0.685335115	1.200810992	0.711231218	1.298845246	0.953345274	0.987441886	0.827197741	1.49130304	0.896606387	0.835685588
ZNF207	ENSG00000010244.15	mRNA	2.699188289	2.983842834	2.174928867	2.26432965	2.492478855	2.314029158	2.545155403	3.083471077	2.143973795	2.714457476	1.58400251	3.456461867	1.828879795	2.226783387	2.514342064	2.13307976	2.405491464	2.178444207	2.611169527	2.629048113	2.334847992	2.148271196	2.11033644	3.183559961	2.668134357	2.694998348	2.703318323	2.618182605	2.073893319	3.098367413	3.189241233	3.341969162	1.537185466	1.877800279	1.733646688	2.125544723	2.198667035	1.637279706	2.49725883	1.712132819	3.096458902	1.644139214	1.952354429	1.640354371	2.680956336	1.8273699	3.004694651
UQCRC1	ENSG00000010256.9	mRNA	5.825546006	6.802929055	5.510243587	5.740020353	5.585206266	5.880017094	5.936471561	6.233224842	5.924060143	6.668948436	6.935487453	5.448524841	6.704923063	6.351067992	5.368281226	5.622615454	6.482249675	6.534010083	6.500173032	6.838408935	6.992733914	6.27114327	6.504484274	6.912278252	6.354335766	5.657104956	7.399189474	5.987927326	5.986843992	6.563240581	6.160739132	7.151200423	5.78964561	5.799847709	5.782023974	6.654917937	6.382662767	5.640657784	5.872380046	5.990749462	6.396253075	6.303328807	5.91349937	5.643025034	6.587974943	5.974889825	6.441662909
STARD3NL	ENSG00000010270.12	mRNA	2.132856293	2.555294421	0.956177302	2.175494986	1.919156438	2.09719779	2.139609481	2.934713811	1.493585685	2.136738153	1.08035803	2.409321561	1.992697759	1.47975948	0.981178234	1.925333514	1.954434324	0.824372028	1.466088855	1.632479075	1.376891804	1.977951004	1.770248129	2.614257227	1.861572071	2.209092787	2.557357515	2.355017377	1.733176069	2.988232492	2.424902671	2.874752282	1.118422605	2.011801015	1.40085779	2.006238427	1.119796587	1.190278481	2.47314943	1.320060181	2.056193024	1.515737677	1.668426802	1.480825899	1.901090758	1.451519886	1.993823446
CD9	ENSG00000010278.10	mRNA	2.71803594	4.828038079	3.924496186	2.357008647	2.997918257	4.259245679	4.780658124	2.406387886	3.648729455	4.867858331	2.04483314	2.864624205	2.728169757	4.950919745	4.313479022	3.475770938	1.739164732	2.592010146	3.653338619	4.059735586	2.719751292	1.572125358	3.429851404	3.31961492	5.050948907	5.138637045	4.823324117	4.646950249	3.158678101	3.873684171	3.648146186	3.592662599	2.883947188	3.28416452	2.453377426	3.960714869	4.327463217	3.833174887	2.095904406	3.865144005	4.676961359	3.654393627	3.846573937	3.998876341	5.611191453	3.755150607	2.157964623
HHATL	ENSG00000010282.13	mRNA	0.075552142	0.009894622	0.011950057	0.044925509	0.013778881	0.075213529	0	0	0.029618398	0.028924196	0.01234881	0.011056725	0.016358623	0.041887314	0.03045588	0.021911247	0.008133252	0.020375553	0.06199789	0.53354896	0.044316476	0.018342261	0.023375443	0.493427382	0	0.050906366	0.509005614	0.040765035	0.011239883	0	0.007517572	0	0.019415075	0.080712092	0.022640087	0.03154996	0	0.02156913	0.023021362	0	0	0.078857266	0	0	0.039654952	0	0.321371759
NCAPD2	ENSG00000010292.11	mRNA	2.308448238	2.95315612	1.866574684	1.862348269	1.339761773	1.519614954	1.971581262	3.683968633	2.09190591	2.763006486	0.655034384	3.607346992	1.404135695	1.904566477	2.125218577	1.788803517	2.311274179	2.091304133	1.737089289	2.775572023	1.657564374	1.31184306	2.533571551	2.978265135	2.031641847	3.368988475	1.883039855	1.837382158	1.76029473	3.132799551	3.347405608	3.36655169	0.724306034	1.694044967	0.824301162	1.531993578	1.971092602	0.632697364	1.94242757	0.684627478	3.380497708	0.701276502	1.173586396	0.745241678	3.400965749	1.438006717	2.496508958
IFFO1	ENSG00000010295.18	mRNA	2.272727577	2.19388763	2.387737146	1.672684171	1.957817624	2.046420612	2.181699603	2.871528641	1.957963442	2.316020623	1.806563763	1.445052549	2.030599006	2.09736013	1.651550882	2.368036196	2.317970571	0.896420715	2.610798958	2.483865891	1.894451299	2.034274737	2.485843801	2.366807043	2.294569247	2.768126209	1.87005726	1.964282633	1.982155718	2.358314365	1.503155941	0.676838445	1.110580158	1.720776111	1.061314783	1.991334653	1.668536778	0.928967563	2.166278111	0.864356681	1.726748001	1.270039167	1.404360872	1.177004326	2.394585516	1.339037824	1.999712968
GIPR	ENSG00000010310.7	mRNA	0.890098882	0.093851893	0.254517749	0.006947089	0.049837278	0.097615784	0.265328258	1.455914482	0.030127962	0.052534965	0.06657407	0.55083307	0.517611819	0.034183947	0.159901434	0.195093159	0.216857354	0.15990416	0.028715103	0.253216767	0.214066966	0.044382887	0.021418195	0.073690287	0.043052014	0.157173999	0.027338022	0.037370483	0.040746927	1.651512996	1.11372076	1.915519068	0.017787391	0.045346537	0.072439671	0.075855178	0.122696501	0.064847389	0.365155968	0.057010944	0.023160929	0.111059279	0.046546895	0.089587015	0.038742864	0.032690935	0.035437417
PHF7	ENSG00000010318.18	mRNA	0.909534451	1.399117397	1.124611978	0.586600041	1.325473163	0.935605729	1.073495303	1.156606168	1.90813977	1.949633683	0.940037609	0.781850228	1.256953431	1.741832545	0.628726035	0.474735977	0.997000899	1.152529294	1.137853368	1.581296012	1.336888219	1.033370129	2.113471937	1.149506103	0.837617306	0.579877826	1.723456813	0.744929476	0.824135294	1.47509067	0.818239761	1.069900818	0.682678596	0.644620943	0.700437616	1.161349198	1.146649203	0.779695733	1.585356759	0.576394092	0.831119702	1.00415979	0.834083533	0.88514887	2.025370551	1.096800809	1.667467159
SEMA3G	ENSG00000010319.5	mRNA	1.189420135	1.424097626	2.06898046	1.467550764	1.706838185	1.843637215	1.91909615	0.883831857	2.552495094	0.827820992	0.359171582	0.7964308	1.78550497	1.199986903	1.917494734	2.71615406	1.436079694	0.43162615	1.235928856	2.185807098	1.931585228	0.604470886	0.961330737	1.766454535	2.771029762	1.104338602	0.564742004	3.015242346	1.851257134	1.518425463	0.585291258	0.536990545	0.471882523	2.004260906	0.208051878	1.188250288	1.678469928	0.689444696	0.350845535	0.7681172	1.49577025	0.353106411	1.040186623	1.347108081	0.863916362	0.976367617	0.870639851
NISCH	ENSG00000010322.14	mRNA	3.034124245	3.089910176	2.878152305	2.165461151	2.952580746	2.61175194	2.964100208	2.875163773	2.509261611	2.805788967	2.426459731	2.983617645	2.417810392	2.650185248	3.311779327	2.770690963	3.322557238	3.430672665	2.608671066	3.247396276	2.738602237	2.870091804	2.935406858	2.504785849	3.333053607	2.346516455	2.855082553	2.560083374	2.42459004	2.675842451	2.931881663	2.847975206	1.75948611	2.508373884	1.692046913	2.311748969	2.44622218	1.342202934	2.937636919	1.586101187	2.492274731	1.810539534	2.123650031	1.805885551	2.46108174	2.025259714	2.380919722
STAB1	ENSG00000010327.9	mRNA	2.493802748	2.796850636	2.808322194	1.15048804	4.188945154	3.066115826	3.477578653	3.287228049	1.594544065	1.415785636	2.798003442	2.631076353	2.518446117	2.348124857	2.606765854	3.433353692	1.431897841	1.712709127	2.110896558	2.174946395	1.665375867	2.117082584	2.491879288	2.268702291	2.858566555	2.824261766	1.803239444	4.005019109	3.491127146	2.659362937	2.511035265	2.060224775	2.444377448	2.763152662	3.175160951	3.059942274	2.410346632	3.089169718	2.437068794	2.556099845	2.9831881	3.274352186	2.973081509	2.557268719	2.129429469	3.643100336	1.058747598
FUZ	ENSG00000010361.12	mRNA	1.074826195	1.231968372	1.377198544	1.287693947	1.720158586	0.975642041	1.653791607	0.94532712	2.043911947	1.292051458	0.353892034	2.952394164	1.035966581	0.807876193	1.181691267	0.92588853	0.235472862	0.909317308	0.866307185	1.866661586	1.010739959	1.342580864	1.941633347	0.655265547	1.676473758	1.106153236	0.953605039	1.540943051	0.923562019	1.25616425	1.600554591	3.511776456	1.279370698	2.08050674	1.129850658	1.401253156	0.792065885	1.515998496	1.156753698	1.156734297	1.168067636	1.349211042	1.573597585	1.329288084	0.867722729	1.77494312	2.698084521
SLC6A13	ENSG00000010379.14	mRNA	0.317260372	0.752413946	3.007977574	2.949347941	2.175623422	1.170053495	0.692436416	0.105691739	2.193959176	0.452017763	1.702657159	0.899114229	2.295201994	2.103864228	0.431761129	2.737083204	0.370447949	1.239778327	1.746784071	1.634707443	1.262164463	0.901063015	2.831019946	0.215192936	1.227221242	0.501833867	2.114706457	0.564051118	1.53198586	0.404761342	0.164823452	0.03420081	1.471145248	0.53867954	1.902001392	1.483596502	0.535228651	1.222939747	1.773344256	0.86561763	0.611139351	1.292996787	1.187557851	1.708162508	2.278215515	1.502493911	1.833514998
IDS	ENSG00000010404.16	mRNA	2.973339172	2.562569823	2.688709221	1.93707017	2.36295376	3.034822128	2.958618242	1.82213183	2.24055505	2.107671041	1.423463688	3.763506529	1.528047851	2.430387487	1.978403941	2.366445875	1.615890111	2.306665033	2.572225316	2.164768725	2.001036554	2.031107722	2.412067941	1.743416076	2.366153858	2.482089021	2.419165965	2.650969879	2.344382612	2.986485063	2.507458739	3.89010463	1.944688294	2.410802591	2.10004822	2.19982566	2.013952577	2.229054437	3.875527972	1.991710998	1.917028013	1.830999781	2.269363445	2.219031644	1.947128453	2.753438747	1.666884211
PRSS3	ENSG00000010438.15	mRNA	0.725839268	1.126780305	2.038053045	0.039105516	0.468297057	2.813600609	1.518268328	3.807215781	0.612155455	4.997213715	0.021387342	0.655124625	0.460932047	3.352317119	3.027484325	0.145811687	0	0.119675485	0	0.394715093	3.250919258	0.031719645	3.424133838	0.017821364	2.377319644	5.368408624	0.076486282	2.44464651	0.892260575	3.12099468	4.430205832	0.182151097	0.688860288	0.549413914	0.938087593	1.774000142	0.691333104	1.014804607	0.505068981	1.346842748	0.198361179	1.468733712	0.617768122	0.894153674	4.636878692	0.743328272	3.717638952
ZNF200	ENSG00000010539.10	mRNA	1.028183064	1.228151267	1.072589835	0.819888388	1.030998624	0.893599702	1.060357733	1.238303709	0.956830962	1.156065246	0.553202568	1.157708751	0.406389959	1.147558269	1.610591768	0.889581818	0.651782512	1.08322229	0.986934839	1.30130002	1.033091953	1.460139877	1.727445979	1.047891626	0.970732099	0.941773003	1.45097721	1.245016199	0.81800195	1.140362829	1.309491918	0.781978584	0.424560729	0.627192495	0.475395999	0.516522046	0.617791217	0.603879246	1.115011954	0.679678657	1.209461148	0.58324924	0.482621477	0.410109438	1.928504292	0.670027854	1.40344682
CD4	ENSG00000010610.8	mRNA	3.811254752	3.555518528	3.565580747	3.491926274	3.671057424	4.197496232	4.50223611	4.534871136	2.599143385	3.580727564	2.235441896	3.514042535	3.837279923	3.815856392	2.888714668	4.576517097	4.155590186	3.506841438	3.380484412	2.275304833	3.183894731	1.978915706	2.809907265	4.066477437	2.221064802	4.361207216	2.348260153	4.077794745	4.328668918	4.063038899	4.58218206	2.973412384	3.778362694	3.09308993	4.473253306	3.916180544	5.772247138	4.640380207	2.517269424	3.608490262	3.532661411	3.95920056	4.391339899	4.422086655	4.110025321	4.628926856	2.965895231
LRRC23	ENSG00000010626.13	mRNA	0.719919307	0.605186457	0.403614989	0.656613971	0.262861009	0.645705313	0.756037689	1.774766538	1.251566176	0.399994966	1.17195687	2.123452579	1.085874873	1.428588063	0.759922713	1.105479666	1.330292847	1.100619154	1.009483647	1.360834116	0.353411317	1.26967054	1.321864205	0.398676347	1.186581311	1.259389115	0.617284307	0.997842159	0.755793913	1.311925984	1.586378307	1.943473635	0.509175379	0.570723141	0.489807909	1.261260099	0.973501218	0.733824059	1.194838581	0.793311926	1.18262096	0.685846183	0.543636764	0.545467281	1.166820335	1.013520619	1.046360472
BTK	ENSG00000010671.14	mRNA	1.360460665	1.07056272	0.686784435	0.315965998	0.858060514	1.317781422	1.447767927	1.601665267	0.290214726	0.521145605	0.365021906	0.921835525	2.360712347	0.532848027	0.462040318	0.802923796	0.485549704	0.754956578	0.399550263	0.458027768	0.619339546	0.350386384	0.615025338	0.833574764	0.22309846	1.704075009	0.759676124	0.827173607	0.959025791	1.041549158	1.415317136	0.642159442	0.269601349	0.375726107	0.894953513	0.910882787	0.378711247	0.49009108	0.439096635	0.356939971	0.929535261	0.543570775	0.60549584	0.442793638	0.393372341	0.80841503	0.132951675
HFE	ENSG00000010704.17	mRNA	1.892005794	2.891958062	1.942290029	1.428613977	3.035820655	2.013596905	2.661835552	1.675203811	2.479969332	2.412127773	0.681968107	1.901345587	1.317867535	1.563639175	2.402128745	2.071829128	2.163200293	1.255545762	2.351837583	2.276642916	2.646169706	3.068942564	2.664052078	1.264918212	2.524179666	1.595382781	2.65358393	1.92581105	2.13052459	1.847610683	3.376325182	0.327333232	1.572385221	2.419240495	1.523412049	1.606101384	1.925149243	1.30419926	4.242941381	1.265226737	2.398682057	1.458913331	2.089623733	2.020207428	2.15557995	1.716147798	2.358908415
SCMH1	ENSG00000010803.15	mRNA	2.26896626	2.646490226	1.976779952	2.141890098	2.36072261	2.478347633	2.30934281	2.137151517	2.045581096	2.082109388	1.051708181	3.765398821	1.769499467	1.914802659	2.050960572	1.533696945	1.700127632	2.078087612	1.566840233	2.339810933	1.823343288	2.146345076	1.708048823	2.691571184	1.96670534	2.562931099	1.813970055	1.817438491	1.873559973	2.380041493	2.378877685	3.592697778	1.385066934	2.479547907	1.600506597	1.687377087	1.625790102	1.143630216	2.457600668	1.492966048	2.297438254	1.373396386	1.420187988	1.263958359	2.493315365	1.496944339	2.065107563
FYN	ENSG00000010810.16	mRNA	2.380348898	2.08327332	2.86554545	1.141503093	2.397165709	1.45193729	2.623213916	1.820788544	1.904189785	1.475136497	1.189659173	1.359860316	1.933690772	1.908533133	1.660429779	1.972782266	1.222966426	1.519579417	1.530321112	1.402610005	2.354189585	1.510594925	1.849192848	1.36714199	1.869953351	1.922803546	1.563645928	2.841664196	2.146116092	2.083036174	2.010236679	0.930914055	2.126534124	1.575978352	2.114971226	2.848686698	1.972777442	1.859770236	0.919161978	1.968312306	1.466943096	2.268511647	2.082875365	2.161847314	2.217398474	1.930556375	1.209791524
HIVEP2	ENSG00000010818.7	mRNA	1.125214209	1.249806505	1.630449107	0.857266194	1.228120592	0.973308559	2.248696248	0.999065353	0.533931367	0.678965919	0.508002292	1.301866533	0.544706886	0.628596169	1.351846315	1.287895771	0.407168329	0.559048119	1.045019774	1.33193789	1.52072964	1.290253283	1.17851936	1.170312589	1.188651265	0.542803222	0.777153615	1.47406668	1.162006117	1.90443393	2.261137852	1.374818353	0.931821207	1.50571055	2.215499683	0.948803761	1.392798623	1.605394746	1.829170654	2.14975296	1.856270217	1.321506506	1.734817533	1.283593405	1.167569383	1.495379625	2.030226834
FMO1	ENSG00000010932.14	mRNA	0.119427117	0.382718026	0.056659084	0.52398005	0.7198332	0.576177666	0.777227855	0.784305301	0.115351638	3.741994644	0.009919633	0.66594236	0.173940245	0.369178266	1.418134589	0.094311299	0.402901259	1.835348002	0.037638312	0.190421552	0.077354333	0.10704603	0.235100981	0.134370187	0.391747985	1.533722496	0.170902742	1.016920098	0.895312802	0.036234142	0.284565443	0.554923834	0.377444228	0.223959772	0.83074534	0.025376716	0.659633389	0.133191346	0.024622518	0.311387796	4.938988472	0.605074697	0.214987914	0.097874795	1.070706102	0.049847964	0.096909376
LYPLA2	ENSG00000011009.9	mRNA	5.334262902	5.645591222	4.606216378	4.787565904	4.616119974	5.16490083	4.247814268	6.191412216	4.714720914	5.121964423	5.494390344	5.029488532	5.43246087	5.09912628	4.70548057	4.583012595	4.69381739	5.754664599	4.94450566	5.325477254	4.701897075	4.959674778	5.485214002	5.575224437	4.889765514	5.868787933	4.659895763	4.239070182	4.509531895	5.000904338	5.158629315	5.252751173	4.284467519	5.590324054	4.092046255	4.875656893	3.48756118	4.288441309	5.46892864	4.497131948	3.948833265	4.6829515	4.379444929	3.951142047	5.112949113	4.35978811	5.276841408
CLCN6	ENSG00000011021.20	mRNA	1.335373643	2.12462752	1.689331563	1.147856843	1.797117596	1.298105865	1.423034191	2.191224748	2.352850164	1.196027128	0.593251069	1.462971918	0.815800563	0.852874424	1.378624198	1.076954286	1.054206205	1.656003245	1.50763142	2.003619027	1.321940843	1.398785236	1.417374268	1.395413418	1.331321366	1.332859788	1.374694218	1.390187402	1.503276171	2.361383867	1.909205218	1.321565628	1.162977868	0.976563252	1.233327972	1.179172109	1.038678627	0.982587849	1.816555576	0.874171906	1.280658793	1.213360916	1.244541884	1.309051502	1.487771697	1.298744859	2.212498104
MRC2	ENSG00000011028.12	mRNA	1.641602403	1.789324746	0.996744281	0.478430933	0.945709041	2.228325606	3.297849744	1.044394512	0.388310468	0.870135053	0.350866746	1.911639227	1.418135558	0.58965099	2.188235604	1.598524031	0.216625028	0.816607895	0.58015644	0.391834024	1.087679644	0.768656182	0.830155371	2.223175223	2.492775499	2.573665442	0.212236861	3.16920292	2.069442481	2.272843407	1.894955509	2.422853214	0.779527524	1.90223865	1.248132067	1.657504125	2.101288835	1.090807876	0.487698617	1.520814116	1.448658012	1.470127352	2.269518787	1.24444367	0.487133322	1.918177888	0.149839505
NME2	ENSG00000011052.20	mRNA	0.748389373	0.796994548	0.027686767	0.052196193	0.417204774	0.583698698	0.269605349	1.190346379	0.045741384	0.717861945	0.506438359	0.363739272	0.179926269	0.270092757	0.430720902	0.279656302	0.367083963	0.158299628	0.595945089	0.833365926	0.416062946	0.674587292	0.992310521	1.369201903	0.509811185	0.665097015	0.285716558	0.378995651	0.448273817	0.507753962	0.935681278	0.259240619	0.109568293	0.449506306	0.258835763	0.804745218	0.433018395	0.097853812	0.445965697	0.274725911	0.230116799	0.232051678	0.373815329	0.242899879	0.488007772	0.319399155	0.374696309
SLC6A7	ENSG00000011083.7	mRNA	0.078097926	0.032319921	0	0.014944311	0.018116509	0.098244748	0.013896445	0	0.032468665	0.006397675	0	0.085129754	0.09433277	0	0.091599822	0.042962799	0	0.006739377	0.005204189	0.139750265	0	0.01210259	0.045811581	0.020243551	0.02337677	0.106818822	0	0	0.007410091	0.012842579	0.019714399	0	0.031819342	0.2035586	0	0.00524073	0	0	0	0.01700522	0	0.017679284	0.004630991	0.004147741	0.01054959	0.005931452	0
TSPAN9	ENSG00000011105.10	mRNA	2.136312429	3.17518304	4.200736223	3.792703527	4.440166666	3.093411345	3.27111244	4.942813528	4.500776427	3.192537341	3.281650381	3.265725713	3.806644335	4.342147155	3.841794212	4.469970142	4.875245902	4.812760444	3.798107767	3.785750168	2.624641543	3.459668299	3.938734131	3.592349465	3.476443881	3.466414004	4.007795963	3.752464479	4.094075828	2.841587959	2.729623754	2.73654772	3.506031289	4.461203779	3.81544098	4.069253381	3.7703019	3.517566728	3.497260285	3.538668222	2.851703097	3.368722254	3.649674844	3.728714026	3.368549137	3.87453793	3.952756317
BTBD7	ENSG00000011114.13	mRNA	1.060356483	1.551455182	1.147811291	1.237289163	1.405980219	1.191109664	1.157061578	0.92544019	1.239769175	0.879963654	0.288630634	1.960079544	0.690456132	0.428347904	1.482427046	1.002378858	1.519851438	1.600209283	0.644196061	1.188255562	1.084355416	0.970562982	1.363451146	1.562052847	1.379232066	0.644739304	1.267234603	1.220683488	1.025384212	1.562073229	1.763932867	1.928885941	0.687070954	0.882313048	0.975010263	0.84644967	0.63709848	0.773099966	1.741127437	0.800049431	1.699560074	0.575755755	0.957359572	0.814393169	1.167947708	1.179015359	1.470165559
APBA3	ENSG00000011132.10	mRNA	2.37749595	2.153310516	1.837993288	1.558849905	1.99677826	1.983952006	1.980023071	1.699715278	1.466152975	1.702658994	1.61659969	2.371641765	2.086006368	2.489036311	2.247485697	2.068048649	2.395759827	2.209920057	2.029155982	1.719141259	1.731675304	2.659821192	1.365502444	2.194524495	2.084224675	2.754167045	1.805254915	1.338297345	1.582155881	1.496124364	1.904161624	2.261816141	1.166257326	1.931448712	1.077963724	1.780762208	1.89392124	1.041315686	1.872465328	1.076465693	1.481996159	1.4060204	1.37895805	1.127961345	2.142864823	1.231415686	2.043103373
MKS1	ENSG00000011143.15	mRNA	1.853433325	1.7677663	1.158578672	0.965683639	1.507758248	1.096387816	1.21309553	2.296340783	2.290371429	1.494922113	1.121788877	2.582663014	1.414323567	1.363628608	1.163649137	1.609040395	1.323633522	1.715403966	1.254140715	1.72409317	1.386460671	1.574063791	1.90698853	1.605927747	1.488432077	1.815855557	1.692771735	1.326855879	1.26805307	1.630245775	1.38056465	1.415397289	0.895019323	0.935268776	0.538291995	1.338124574	1.014784228	0.818450905	1.618982189	0.631316073	2.640671426	0.944783995	1.000349926	0.827842273	2.302028905	1.141827639	1.417611344
ABHD5	ENSG00000011198.6	mRNA	2.103361467	2.891978684	2.5128905	1.880095382	2.555938194	1.787740275	2.315949568	1.202532107	2.098655207	2.158264124	0.950345992	1.876374339	1.078663439	3.020631221	1.797416558	1.568838384	1.263945774	1.737002671	1.913192273	2.440425822	2.107478549	1.516025277	2.162288567	1.521726072	2.024272924	1.472909713	3.067525219	1.896482163	1.966580768	1.807482449	2.941196398	1.604487224	2.117760987	1.635632729	3.07203411	2.157345834	2.583085523	1.934029399	2.321165726	2.780424772	2.843192	1.744033016	2.514318059	2.579660992	3.267633207	2.220757295	3.561829483
AKAP8L	ENSG00000011243.16	mRNA	3.305164537	3.540417465	2.700264503	3.402494683	2.808651445	2.908360348	2.727938717	3.005163546	2.279555714	2.394920581	3.059476375	3.211717719	3.584696537	2.848388312	3.146332407	3.345488117	3.083872871	3.214604143	2.781238306	2.815150881	2.895182883	2.77141407	2.789874076	3.138709821	3.389846216	3.372152769	2.39550574	2.035006774	2.259156707	2.835526388	3.056323185	3.084793504	1.524616518	2.780151446	1.566510183	2.880779336	2.138616849	1.737889429	3.302380703	1.560856064	2.398341385	1.767468079	1.997273431	1.471992566	2.899154436	2.013278748	2.598346278
MBTD1	ENSG00000011258.14	mRNA	1.589990603	1.708569829	1.601036145	1.845459376	1.717443042	1.039743251	1.636884578	2.164924328	1.536757428	1.292717568	0.706255057	2.598404436	1.389937123	1.115668339	1.806621371	1.7053081	1.789976321	1.635572755	1.487871204	1.957172383	1.578340701	1.437230037	1.833550937	2.313059007	1.561868816	1.281605476	1.175141864	1.379726188	1.244313618	1.917956725	1.553822804	1.810473147	1.158342268	1.450247579	1.155528317	1.268511516	1.422979176	1.045674062	2.06328445	1.116934046	1.97967297	1.147614084	1.254639202	1.440150382	2.31507025	1.57389953	1.920080902
UTP18	ENSG00000011260.12	mRNA	3.559264167	4.131346716	2.385205571	2.107753589	2.967389569	3.009115313	3.122349691	4.55679003	2.632493557	4.357111788	2.648452425	4.028405817	2.614717602	2.960088177	2.923863709	2.514837255	3.133997662	3.142097836	3.486137303	3.413597282	2.823445128	3.401970554	3.300287483	3.825042969	2.9958425	3.85597142	3.184442121	2.848823508	3.099360276	3.331482642	3.739421832	3.355057043	2.267433046	2.082221513	2.600238437	3.259153358	3.126038352	2.546266215	3.810277075	2.64511568	4.297077893	2.25313465	2.82179195	2.377263742	4.119825914	2.656585759	4.23846593
RNF216	ENSG00000011275.17	mRNA	2.701606161	2.798358984	2.056312126	2.242625207	2.124654592	2.615632282	2.540202764	3.089043481	2.400963182	2.090207578	1.482334065	2.898657774	2.469631438	1.932418853	2.458290443	2.367552357	2.837992161	2.479408491	2.243147495	2.591970274	2.04930838	2.476681904	2.817489194	3.648441545	2.662607342	2.915492379	2.548838667	1.97079187	2.146581718	2.776593668	2.600498296	2.888944693	1.351942342	2.27165434	1.886242337	2.233222473	2.055268646	1.406970139	2.889603941	1.449493553	3.104187725	1.31332355	1.601473747	1.258313462	1.913132817	1.826875623	2.203968584
TTC19	ENSG00000011295.14	mRNA	2.151444333	2.178969069	1.672908549	3.204643263	1.711050207	2.082103491	2.559234458	1.654395465	1.537557212	1.332152811	2.124864974	2.767296045	2.480512263	2.002659952	2.647474518	3.190258598	2.353906152	2.493567766	2.01249172	1.848840958	2.688148693	2.716089843	2.389208978	3.341255257	2.770437508	1.598154027	2.616558789	2.407398189	1.670418413	1.945521349	2.266826066	4.170454115	2.4413722	1.909906249	2.150163046	2.987174892	2.256820467	2.01439249	1.577736622	2.442564474	2.265389176	2.099313611	2.311391558	2.28436865	1.931411934	2.309478481	1.902656613
PTBP1	ENSG00000011304.15	mRNA	5.262638766	4.877742176	4.342294295	4.219514608	4.566640054	4.716331634	4.689830476	5.124980505	4.537940992	5.15777981	3.948492491	5.167683328	4.100205821	4.589329257	4.87894412	4.337198182	4.657752738	5.102516583	4.320182133	5.027722966	4.303164521	4.929667324	4.218148377	5.613380634	5.04561382	5.263463626	4.772527017	4.234303268	4.450903053	4.817316969	5.317652872	5.172202778	3.945138176	4.681082804	4.109045839	4.66281083	4.291620216	4.131115443	5.145946262	4.385156351	4.76597455	4.062683164	4.378019532	3.80569485	5.159782298	4.366143848	5.275818759
DPF1	ENSG00000011332.18	mRNA	0.10301475	0.041263744	0.035691398	0.027225451	0.032974915	0.045768399	0.019034538	0.012867043	0	0.023273407	0.029572852	0.065347024	0.039100261	0.008507596	0.018420214	0.071343799	0.081183561	0.060508644	0.042297946	0.018397932	0.016172391	0.005548276	0.048841139	0.048893172	0.035491618	0.098018976	0	0.030797197	0.040211135	0.042633164	0.070864162	0.042207131	0.017551663	0.057910274	0	0.047246791	0.029186203	0	0.050359004	0.010394647	0.036395489	0.005413949	0.012673763	0.011354535	0.075479036	0	0.030645351
SYT7	ENSG00000011347.8	mRNA	0.84357232	2.447604868	4.614752518	3.375947135	6.486771747	3.34792621	3.115617466	0.100621138	3.951877056	6.434671829	0.759578781	2.381474713	3.637719274	3.552136107	4.159559266	4.188626928	3.786275203	4.969023168	4.868375468	2.301527206	1.264727214	2.368270223	5.665219777	3.82982542	2.213776639	3.854945988	0.25125135	1.537684446	3.691439223	4.581406841	2.828712542	0.360459096	2.995974812	3.060750943	3.896284658	2.65015985	3.094225305	3.168603049	0.716466494	4.042387985	0.971204436	3.938854885	2.687113052	3.564730725	4.281034794	2.408458675	4.935642401
LARS2	ENSG00000011376.8	mRNA	1.779607828	2.614545462	1.76880863	1.818195655	2.467851922	1.95343523	2.216822951	2.214105415	2.233478964	3.523719902	0.882286712	1.571116527	1.152248366	2.417618777	1.910768384	1.664433549	2.10038139	2.625165088	2.014159872	2.744169845	2.070611242	1.7817241	2.719531639	2.449966261	2.430057238	1.602177439	2.643816632	1.976131746	2.427984756	2.722668022	2.342579723	2.485804049	2.072638612	1.878889718	2.067242005	2.020722722	2.032865573	1.714180523	2.22532089	1.845462397	2.731648358	1.639169713	2.057364485	1.89411033	2.622217986	2.0506955	2.485333117
PIK3C2A	ENSG00000011405.12	mRNA	1.630620343	2.436721167	2.074108131	2.30791245	2.698005079	1.804324131	2.540619459	2.061656715	1.95997527	1.860484177	0.734853096	2.473191079	1.094539188	1.506611229	2.268958702	1.622456964	1.832862211	1.619637619	1.891497182	2.178116123	1.865354304	1.459566122	2.519962466	2.188149972	2.274079726	1.123587523	1.914924667	3.35239993	2.261710425	2.69380098	3.376634324	2.052974193	1.882610226	2.107930075	1.985852326	1.044420892	2.590087441	1.71910141	2.389744856	1.854092048	2.808184275	1.624926153	2.129109589	1.972945336	2.007795866	2.133071825	2.459253903
PLAUR	ENSG00000011422.10	mRNA	1.952189708	1.209393577	0.549895821	0.305608515	0.997080354	2.017857033	2.197030719	2.204260419	0.281273699	1.160116797	0.392043884	1.972431374	1.04623616	0.606259451	1.017252937	0.9209741	0.399483493	1.030358373	0.498752538	1.057663282	0.582804943	0.431436226	0.977808403	0.967860186	1.002284693	2.625688449	0.254727992	1.284539553	0.973733222	1.677776872	2.767301106	2.675741372	0.929923855	0.804430755	1.524799204	1.383942437	1.312689153	1.735630345	0.673295594	2.353834759	1.639313267	1.852653602	0.942416268	0.841073522	0.75437549	1.265649108	0.24082252
ANLN	ENSG00000011426.9	mRNA	1.394395141	2.459622766	0.789053476	1.138541977	0.547420867	1.02886648	1.163907704	2.023217674	0.961665633	2.428187854	0.109080267	1.985362985	0.233244149	0.756534457	1.177531515	0.455895362	1.367091543	1.952049036	0.78287685	1.471290918	0.659030552	0.229314427	1.871395984	2.496793006	1.342056986	1.633531045	1.049598357	0.587864436	0.529874951	2.757030866	2.671566677	2.819216328	0.249672367	0.667757284	0.088659479	0.200186135	1.447427292	0.041205525	1.317788907	0.080975291	3.570737931	0.148040731	0.427810118	0.184831897	1.971368358	0.080209089	1.467545804
WIZ	ENSG00000011451.16	mRNA	2.527147711	2.845956814	2.750604317	2.983906166	2.730271057	2.464772434	2.511851063	1.753936365	2.190154498	2.290793549	1.421495724	2.963386127	3.397867939	2.325775771	2.5624142	2.909890067	2.601323975	2.929006748	2.098016807	2.166129763	2.172389777	2.799721992	2.728243149	3.235091708	2.682201996	2.791106825	2.30655945	2.310527136	2.482223981	2.20987739	2.512129644	3.312561406	1.527789646	3.350868493	1.594924723	2.562492906	2.263115915	1.47061346	2.529522577	1.630427898	2.05193969	1.705407089	1.781944076	1.329196951	2.715304137	1.740546487	2.265275104
RABGAP1	ENSG00000011454.15	mRNA	1.616966794	1.733677535	1.345171952	1.074059563	1.866542082	1.544913644	2.153438347	2.383241309	1.777451109	1.596229572	0.839423548	2.362179727	1.320128265	1.491943642	1.963201957	1.464747449	1.766774439	1.287284372	1.114768115	1.475156149	1.50323197	1.43174014	2.189537661	2.033841794	2.004162037	1.823163935	2.565495636	2.326299433	1.796138741	2.068820445	2.033022548	2.6253772	1.3271791	1.407201289	1.243358121	1.459098414	1.899253203	1.197117971	1.261513235	1.317660239	2.256873995	1.088605048	1.762557913	1.620730756	1.955684883	1.719127021	1.760996714
DCN	ENSG00000011465.15	mRNA	1.709015758	2.620435085	1.761366525	0.296038967	0.85585233	3.079454745	4.905338775	0.253945817	0.485285344	0.237867331	0.038551741	1.909928819	1.351924856	0.708595729	3.625650607	3.958857587	0.195388678	0.591984569	0.647949174	0.364809504	1.991460349	2.043558518	1.998483305	2.73387796	3.355682326	2.478846303	0.272667637	5.53924411	4.763489816	2.904421546	2.489751886	2.325905832	3.94311851	3.287601787	3.759591148	2.770555529	4.273893635	4.155106298	0.261932088	4.230711147	0.772948911	3.719866847	4.925529015	4.093869851	0.652541273	4.56177264	0.187331548
QPCTL	ENSG00000011478.10	mRNA	2.333588729	3.106778911	1.978386246	2.27367384	2.068960442	2.229557178	2.046392204	4.708904794	3.353095678	2.834536346	3.01695995	2.340807789	2.72548294	3.288060505	2.52019905	2.227686905	2.706057898	3.009626789	2.281272768	3.018402224	2.150629377	3.318671248	2.968873869	3.119560222	2.376066873	3.208606794	2.936411966	1.929648415	2.513274401	2.673616507	2.901863539	2.838227322	2.302048138	3.362375244	2.030442138	2.556296481	2.990639604	2.019121226	3.130411862	1.871142533	2.180006551	2.412336336	2.162327312	2.169365952	2.487144079	1.960404808	2.999688625
PPP5C	ENSG00000011485.13	mRNA	2.864279152	2.676224839	2.081580897	3.150438178	2.36246448	2.726223126	2.929163113	3.478424455	2.252799031	2.774913452	1.548812882	3.727272033	2.823889312	2.533529813	2.676068282	2.938392553	2.953632452	2.717565893	2.693589067	3.062583472	2.858458986	2.667404627	3.269515756	4.146217868	2.669442254	3.190689928	3.098621138	2.522258045	2.565627963	3.155294178	3.175076609	3.863660517	2.379392643	2.70976332	2.255952966	2.857567636	2.362639465	2.075203936	2.803102533	2.394543752	3.344157025	2.420560589	2.702177285	2.35742299	2.173358449	2.360706297	3.013660871
CEP68	ENSG00000011523.12	mRNA	0.928913539	1.621323831	1.079052654	1.151963698	1.262774569	1.293236874	1.452778487	1.727440885	1.327138182	0.960513559	0.654001333	2.150828236	0.919000153	0.824069471	1.778032332	1.427925777	1.162020163	0.710714225	1.257733531	1.338478123	1.041520692	1.153625675	0.869430854	1.095523901	1.720659616	1.504006215	2.302981813	2.328703506	1.385523771	1.416574085	1.253221793	1.885990474	0.652908659	1.500371012	0.578369307	1.133189211	1.535942216	0.627988443	0.911367237	0.591842776	1.881393825	0.642362587	0.917622251	0.793317443	0.994395957	0.932356324	0.906204845
MAP4K3	ENSG00000011566.13	mRNA	1.889344579	2.75601436	2.04097773	2.65830164	2.109471693	2.048474284	2.639064943	2.857556846	2.262643154	1.787042905	0.853562945	4.274133636	1.40406857	1.822191593	3.061230955	2.462139243	1.947955718	1.396934711	1.681433813	2.421848348	1.915990235	1.701700375	2.130304229	2.184404574	2.806970164	1.604482813	2.993912732	2.427687649	2.012118778	3.229337193	2.722213995	4.773657967	1.368333873	2.667683018	1.65328455	1.553803257	2.474362578	1.358806544	2.562674775	1.783601048	3.058268576	1.360415175	2.013163019	1.78245102	2.014708321	1.864658468	2.659115783
ZBTB32	ENSG00000011590.12	mRNA	0.862069365	0.211657341	0.313901253	0.081026323	0.084192843	0.121375752	0.176851564	0.574349762	0.138846896	0.276623662	0.08787353	0.100661515	0.294112245	0.057963671	0.123092777	0.100136156	0.130148943	0.245568305	0.103626982	0.09318014	0.176614599	0.155112875	0.071960856	0.083700964	0.060958292	0.517094868	0.023402546	0.063318748	0.023363168	0.349402409	0.316570786	0.131642488	0.030280191	0.015667113	0.023621005	0.041024669	0.064236153	0	0.04764399	0.009010519	0.136993029	0.046246767	0.029115556	0.006569473	0.239188877	0.037203691	0.110656791
TYROBP	ENSG00000011600.10	mRNA	6.528503278	5.59769305	4.896834212	3.336117565	5.164733883	5.975472446	5.650297786	7.010265665	3.166355006	5.144984812	4.883789639	5.071008469	6.503708061	5.065642636	3.829372107	5.114088935	3.832354702	5.020741992	4.519727173	4.44292338	5.045118098	3.818834739	4.926803659	4.174475401	3.426762748	6.885749692	4.480674193	4.912531363	5.647082713	5.852486446	6.117720196	5.134981591	4.065301613	4.339194048	5.440696585	6.073234723	4.421250921	4.450300419	4.748164727	4.360066758	5.465369653	5.28993595	5.160151152	4.364404621	4.447651832	5.262172875	2.415134346
TMEM159	ENSG00000011638.9	mRNA	0.811635978	1.024646427	0.753795979	0.362868095	0.704037752	0.989154677	1.460911352	1.514789122	0.383773292	0.824189482	0.256173566	3.920094534	1.250362602	0.450213034	0.805273695	1.314664222	0.335673666	0.495607448	0.389750226	0.311303345	0.733615912	0.239714363	0.991074759	0.960510168	1.110386731	2.183189611	0.528797302	1.908102142	1.566751314	1.504235071	2.108497876	2.245014181	0.38542444	0.902299789	0.408952344	0.716716705	1.341373793	0.562343572	1.298888258	0.693658999	2.698039863	0.703005684	1.178777329	0.77957554	0.4019114	1.038245508	0.072854875
GABRA3	ENSG00000011677.11	mRNA	0.498822969	0.398258788	0	0	0	0	0	0.10002066	0.251790785	0.103622474	0	0	0	1.726303302	0	0.007591356	0.005612639	0.007056844	0.145304529	0.732176371	0.006192605	0.006349708	0.82035824	0.014162863	0	0.544107333	0.015502785	0	0	0.008978049	1.165257048	0.006987476	0.013414276	0.29114386	0	0.090566067	0.904806033	0.007472247	0.612253433	0	0	0.024625998	0	0.051276123	0.220632654	0	0.603716283
BRCA1	ENSG00000012048.18	mRNA	0.857824332	1.728847648	0.700973328	0.43916123	0.488979531	0.528020723	0.755356837	1.500593587	0.501388011	1.582760981	0.22925486	1.358473016	0.327331288	0.97169738	0.661395979	0.448285359	0.738528052	0.789754556	0.678367342	1.107560435	0.363879409	0.4384122	0.971109023	1.23766237	0.638641517	1.26175452	0.63767961	0.470859498	0.507210359	1.464128193	1.431389454	1.03237852	0.786884578	0.200972418	0.472893777	0.262675361	0.756486383	0.076451268	0.586787956	0.310970263	2.163927188	0.597003583	0.531953424	0.895566757	1.6749585	0.353274541	1.168451876
ERCC1	ENSG00000012061.14	mRNA	3.059212585	2.723673315	2.299918253	3.28888783	2.363066084	2.581722403	2.372060639	3.421307499	2.81048032	2.960278808	2.878839828	3.099421103	3.807490484	2.663509187	2.504703746	3.084445581	3.43280885	2.637174951	2.768490825	2.747300677	3.031710801	3.275070677	2.60239743	3.114906641	2.83340072	3.770172822	2.734295822	2.460026647	2.510937359	2.480662884	3.230529686	3.345362409	2.348167577	2.622547845	2.159010191	2.866574338	3.022790835	2.435247603	2.856167119	2.433191993	2.749830817	2.548803353	2.37226838	2.16940844	2.603429089	2.389647412	2.546478288
CD22	ENSG00000012124.13	mRNA	0.795324529	0.263374768	0.261969703	0.09330469	0.375513579	0.502110094	0.517302332	0.201772811	0.283853441	0.135174799	0.028816977	0.617732943	1.129813256	0.026357596	0.386379972	0.446535559	0.135123752	0.263385891	0.100492677	0.063516909	0.144602674	0.12841462	0.17186213	0.358487491	0.825814361	0.634237708	0.141394373	0.257083674	0.26092816	0.934776046	1.087872852	1.020023728	0.251915612	0.604579264	0.399710845	0.211967418	0.098330528	0.103315851	0.38630926	0.146752085	0.021384875	0.090125399	0.589073977	0.378163989	0.033575825	0.364959116	0.006880378
SEMA3B	ENSG00000012171.16	mRNA	0.4818273	0.745085162	0.25814116	0.529964395	0.449486247	0.689841988	0.969280809	1.03383052	1.013519196	0.157088329	1.363243449	1.082871433	0.983577414	3.886653426	1.945437506	1.232653981	0.80576147	5.216993909	0.356829199	2.127510412	1.696917248	4.267623454	1.571966218	0.6705215	2.881907656	0.329432777	0.910430462	0.264357539	0.866498181	3.680730651	0.445045897	4.935333394	0.779399396	1.019876123	0.478955822	2.146329668	2.955859286	0.473850411	1.073484182	1.646253899	0.226614571	0.720410791	0.458883724	0.502270326	1.169104994	0.645733215	0.292311607
MBTPS2	ENSG00000012174.10	mRNA	1.497348024	1.89147173	1.48091844	1.915856459	1.936638733	1.375450889	2.253437786	2.344147784	2.148134986	2.782074487	1.119037781	1.570837682	1.253913638	1.309627421	1.936662031	1.792091481	2.017350009	2.217372242	1.694277735	1.990687827	1.75706754	1.718721745	2.384429576	2.427300626	1.841821483	2.173966827	2.120731759	1.873307697	1.915924357	2.405572694	2.312037864	2.661022191	1.726875338	2.147986478	1.759261178	1.577808849	2.464927058	1.635680803	1.774951469	1.681870061	2.803044597	1.392509037	2.050443927	1.951502301	1.955005411	1.872134762	1.519434996
PRICKLE3	ENSG00000012211.11	mRNA	1.565821058	1.278860648	1.130603524	1.07191992	1.277705893	1.180377822	1.448792004	1.073123285	1.126171097	2.30299871	0.575496147	2.29675478	1.175839839	0.996744608	0.984346988	1.056891853	0.899018797	1.387200147	1.31639538	1.144230576	1.600715099	1.354834264	1.513752791	1.804486556	1.346011178	2.168209344	1.15037574	1.115910824	1.04892086	1.18543765	1.17495153	1.747709056	0.810801597	1.391762936	0.802767529	1.176813363	1.322220221	1.035493279	1.330078247	0.766312967	1.192961382	0.794537658	1.070792689	0.782726949	1.419479977	0.98950356	1.341895123
LTF	ENSG00000012223.11	mRNA	0.50943557	0.309081952	0.353246992	0.242466333	3.501810503	0.745499019	0.511262831	0.007285324	1.716927126	2.932681248	0.159671138	0.515444515	0.311082257	0.279656406	0.854748707	0.811687696	0.387221392	0.054818672	0.162934442	0.144259359	0.342049298	0.067506369	0.243019595	0.380658062	0.680224355	0.450721947	0.060275911	1.426268158	0.490191563	0.248505416	0.845281912	0.169447225	0.537952067	0.480517369	0.123960496	0.432875369	0.404208937	0.269118258	0.298585913	0.325789667	1.57431255	0.471638093	0.328788075	0.273065441	0.150594697	0.29867489	0.049161567
EXTL3	ENSG00000012232.7	mRNA	1.135910602	1.803535398	1.580092889	1.235109957	1.366338589	1.539017109	1.388825251	1.879175836	1.54831796	1.427734971	0.825887787	1.753694071	1.436016195	0.90613064	1.460848361	1.299136942	1.678922288	1.056113867	0.974566479	2.407238633	0.946922176	0.896702556	1.659623937	1.402021841	1.563208546	2.173384178	1.150476145	1.33242273	0.979297469	1.348422832	1.985568455	1.480729807	0.405371455	1.309138768	0.772233864	1.372007179	1.043402407	0.529115981	1.333860405	0.535016698	2.181601851	0.481173987	0.609191734	0.349883466	1.304475128	1.09012587	2.166347557
NR1H4	ENSG00000012504.12	mRNA	1.888218347	4.605273206	4.65250243	4.306258314	4.157579715	4.31114023	4.184607917	4.11938434	4.296749416	5.112421732	3.305225589	4.041439632	3.584420056	4.955987317	4.567465234	4.427810111	5.02646389	4.381353138	3.688908186	4.583032079	4.245959998	4.514260363	5.041943031	2.32853276	4.284815226	4.214931431	4.537160072	4.256652378	4.19209944	4.256585152	4.54210886	1.497704782	3.78635809	4.288710612	3.754157413	4.058409248	4.063383077	4.564422166	4.375508551	3.615929221	4.692823734	3.984926602	4.715727752	4.719947638	4.004213808	4.493469891	4.727167822
ELOVL5	ENSG00000012660.12	mRNA	4.025598749	5.187244661	5.263377864	3.472004101	5.472306476	4.363645551	5.297598617	4.366184271	3.918120554	4.956441582	2.831894505	5.995594406	2.105273532	4.420067083	4.793275615	3.30398696	4.440707413	4.342134441	4.772870997	5.053262514	5.029241492	4.919276914	4.69106309	4.429776995	4.006139695	4.541128441	5.978175371	4.014011785	4.731112386	4.778344055	5.779950104	4.665183181	4.954458854	4.349508949	5.252162047	4.097092425	5.791244002	4.440753928	4.73417179	4.294906432	5.216210705	4.24607607	4.44359534	4.243153499	4.078758125	4.019267148	5.660758803
ALOX5	ENSG00000012779.9	mRNA	1.135239387	1.305788223	1.063147468	0.280373045	1.776010125	2.568056962	2.497934517	1.379880801	0.396347461	0.757552875	0.310173705	4.967147178	1.690322711	0.512196641	1.558622754	2.774357552	0.743987929	0.756176601	0.480926311	0.894387362	0.754160933	0.347912923	0.773137875	1.125036061	0.971971341	2.273378248	0.829655267	1.173141219	1.636725668	3.186116079	2.278232905	5.473376122	0.505930272	0.941350967	1.108646263	1.253244176	0.641350519	0.652659151	0.687856048	0.802754633	3.805539045	0.842754393	1.122404491	0.64397779	0.801592561	1.006321337	0.250290289
KDM5D	ENSG00000012817.14	mRNA	2.158139279	2.520274221	1.800170446	0.013874005	0	1.764999653	1.969748619	0	0	1.729413257	0.657883912	0.455605967	0.622923285	0.313829307	0.009372836	0	0.002489622	0.006255431	1.899147464	2.042610411	1.898213632	1.773847223	2.372781066	0.645140637	2.033028433	0.808680928	1.590029524	0	0	0	0.755237921	0.003100286	0.014852053	0.016049088	0	1.348690191	0.545049685	0.941376994	1.817302971	1.233647309	0.432848073	1.204414662	0.002150711	0	2.714340089	1.49858284	0
CALCOCO1	ENSG00000012822.14	mRNA	2.983666547	2.72467368	2.888969361	2.027816331	2.909469815	2.180220158	2.692452022	2.948128677	2.713166535	2.302943303	1.355285429	2.540834641	2.149998548	2.177069794	2.540419993	2.541159946	2.546436853	1.892462278	2.626911819	2.987997711	2.591943293	2.212060669	2.955814598	2.625693405	2.459663622	2.131301812	3.101917372	2.472745242	2.425828448	2.859646274	2.126310465	2.678443601	2.007103021	1.912058288	1.805622386	2.174004214	2.946266386	1.717186955	2.608155821	1.975767258	2.474219325	2.266922391	2.590904792	2.032184479	3.104384487	2.60518329	3.153560381
UBR7	ENSG00000012963.12	mRNA	2.978670746	3.473723823	2.477588589	2.91125744	2.960129807	3.024698855	2.609399356	2.682312734	2.782791376	3.346421141	1.561209452	2.740673246	1.943712098	1.962489125	2.888714905	2.563291363	2.666583474	3.723704335	2.264819676	2.962691169	2.893460094	2.834584268	3.041878116	3.027769938	3.095426252	2.656594294	3.217554515	2.573194195	2.495647486	3.078464748	3.682215283	3.149769399	2.224671747	2.176538497	2.249385213	2.562066538	2.299410569	2.288158342	2.849234382	2.559574814	4.257142701	2.451575323	2.557784526	2.389656867	3.354120114	2.604847882	3.375362915
MAP4K5	ENSG00000012983.10	mRNA	1.722090616	2.013140782	1.488016315	1.107705403	1.830217976	1.737676177	2.232844185	1.407880053	1.736383169	1.561461147	0.611971535	2.850257898	0.663634537	1.506125288	1.894139773	1.250330582	1.480778789	1.277765141	1.137162488	1.806575126	1.184886148	1.470851448	1.582809382	2.089871087	1.806390624	1.123446359	1.525352857	2.178118244	1.589244142	2.428893741	1.656530036	2.983927828	1.340158214	1.322127529	1.394083714	1.269831612	1.595955304	1.297060115	1.745707614	1.485024468	2.307702268	1.335044204	1.601346803	1.440335707	1.439796762	1.383828234	1.301253256
EHD3	ENSG00000013016.13	mRNA	0.472964406	1.171942013	0.698144411	0.997169205	1.119648185	1.106853732	2.109021783	1.617510053	0.661806873	1.126226683	0.31176818	1.266450708	0.884582219	0.610355214	1.279768075	1.160829611	0.73360729	0.628062324	0.561467702	1.393854332	0.725623356	0.451047548	0.88397758	1.675797698	1.79080819	1.394717597	0.465797398	2.491680369	1.712695707	1.319727755	0.902932764	1.016596515	2.462485907	1.350180201	1.998246911	0.64006076	1.501714566	1.160407139	0.303400184	0.964087046	1.371350831	1.993427867	2.240096396	2.372319503	0.657148828	2.610667698	0.965430883
PSMC4	ENSG00000013275.6	mRNA	5.948013028	5.756076865	4.691075388	5.230962281	5.226410967	5.146774853	5.028125501	6.282651833	4.6988258	5.662975547	4.987495433	5.510212151	5.392982237	4.990040684	4.844707865	5.198731082	5.122616204	5.479271957	5.371265435	5.755665201	5.655422438	6.076732387	5.537690279	5.828712475	5.701962872	5.732432428	5.32804407	4.755247543	4.925261365	5.673752548	5.463418798	4.956323745	4.217137626	5.027677712	4.161552834	4.745271721	4.803397418	3.975583865	5.627153022	4.238075574	5.201709074	4.398862639	4.460718217	3.939450271	4.444338901	4.190939944	5.615278498
MAN2B2	ENSG00000013288.7	mRNA	1.992617488	3.066354791	3.591949372	3.933037743	3.437085318	2.920320201	3.245668194	3.105459065	2.730361233	3.447732094	2.176940332	2.923906446	2.686004678	2.81681417	2.598263802	4.090675451	2.807169975	3.951109773	3.50988545	2.734359513	3.602255219	3.487785046	3.591860909	2.652074559	2.750943915	2.37632647	2.504248762	2.728746745	3.40814578	2.54281711	3.180762732	3.145995702	3.095815715	3.915770251	3.095188394	2.471751612	2.965592565	2.362546827	3.33136519	2.883180381	2.840415944	2.668667437	3.205291028	2.817283508	2.264437275	3.036176002	4.196058279
SLC7A14	ENSG00000013293.5	mRNA	0	0.002741792	0	0	0.007633575	0.030170106	0.008766805	0	0.002754541	1.178365517	0.017039071	0	0	0.003910663	0.011299471	0.012154203	0	0.002833226	0.00218716	0.372396755	0.012386393	0.005093398	0.091488339	0	0.003294306	2.129399183	0	0.011383647	0.009326727	0.003606001	0.002081873	0.002805336	0.002698897	0.002084467	0.016722357	0.00440171	0	0.003000264	0.087118039	0.007163725	0.012631266	0.017320834	0.005830259	0.031052713	0.002220922	0.004982041	0.293026698
CLDN11	ENSG00000013297.9	mRNA	0.4714681	0.33029928	0.099975687	0.04838807	0.133020964	0.442643503	1.431898568	0.192292543	0.047032108	0.267623518	0.119714766	0.509984748	0.0541649	0.184581225	0.615147816	1.03997684	0.13783698	0.053102151	0.063117937	2.284119071	0.256238441	0.170839973	0.71542035	0.185425658	0.68744467	2.133154085	0.144227329	2.493739246	1.104882993	0.471136078	0.245240888	0.169760147	0.260689125	0.097876964	0.148810462	0.088928386	0.641443842	0.208161445	0.079340015	0.377640656	1.418007596	0.504726204	0.914326274	0.202765477	0.12894709	0.538890172	0.924580827
SLC25A39	ENSG00000013306.14	mRNA	5.608356207	6.153343911	4.468639851	5.256793579	4.712912732	5.249214475	4.844409034	6.155608254	4.638073516	6.254433854	5.481931987	6.250332219	6.225108241	6.117968505	5.624283459	5.612885797	5.209011323	5.717423672	5.595111069	5.779855265	4.782297491	5.950620728	5.601243308	5.716532424	6.079013049	6.05141254	4.533666858	4.683159145	5.31715286	5.725515753	5.722131591	5.789356382	4.084785861	5.56436967	3.845449036	5.4740479	5.653785918	3.907978467	5.115797635	3.91752584	6.03940606	4.666948501	4.233667643	3.754764486	5.655351025	4.160225178	5.639257093
MVP	ENSG00000013364.17	mRNA	5.540654985	5.415069248	4.382410095	2.563186502	4.746157838	4.428977265	5.325590258	5.549051423	2.939101011	4.758517308	3.906711111	6.384727973	4.509333161	3.978706449	4.910096367	4.676026718	2.700724202	2.821691458	4.003714892	4.802174801	5.218923442	4.037667461	4.901069658	3.754003469	4.93169524	4.936731018	4.204632988	5.264155366	4.541706998	5.402865191	5.420248965	6.351978316	3.131307338	5.437500491	3.671282554	5.019891393	4.157481071	3.46388384	4.935964904	3.727999919	4.813059753	3.914784998	3.965205592	3.000274507	4.769119935	3.56674186	3.014623498
NUB1	ENSG00000013374.14	mRNA	4.706756824	4.262265745	3.608126234	2.968517377	3.791167264	3.657295462	3.501875471	3.764696858	3.272952635	3.773316951	3.525192744	4.354939472	3.631486575	4.027645257	3.557271646	3.174611401	3.143770268	3.047672498	3.97976983	3.681970112	3.835249952	4.047765644	4.032486908	3.551099402	3.649173247	4.684833118	3.521235853	3.086658179	3.167626122	3.016414838	3.717964531	4.348762167	2.647580448	3.021176528	2.658876723	3.545449831	3.471177992	2.688037482	4.109352075	2.518714217	3.787991992	2.677240193	3.285899993	2.96759127	3.770513551	2.986195573	3.35759294
PGM3	ENSG00000013375.14	mRNA	2.608296685	3.384334609	3.150711633	2.882962929	3.229269368	2.241060052	3.007164693	4.068831757	1.70447008	2.054998798	1.651357482	1.501556301	2.600588607	1.618547885	3.264636218	2.798329322	2.041702379	2.797173145	2.65539542	2.937363646	1.740260323	2.602473538	2.442502269	3.969762154	2.829574713	3.52621871	2.630842029	2.444141364	1.92915443	2.865458632	3.807915718	1.750445681	2.611883463	1.503302097	2.499977062	2.119054186	2.252655082	2.213905073	2.711367111	2.465651105	3.861135113	2.399466057	2.782794505	2.446769494	2.79448871	2.27941194	2.849146011
RWDD2A	ENSG00000013392.7	mRNA	1.366013253	1.634300852	1.985790448	1.929305298	1.803149197	1.237436788	1.385100312	1.92692853	1.099297384	0.870876123	1.314326844	1.053282779	1.82926727	1.419947358	1.922049303	1.679815209	1.120550824	1.86883435	1.218211844	1.915521723	1.134047462	1.632029518	1.467712076	1.587500792	2.104887934	1.864554249	1.763691306	1.252843661	0.816363714	1.7301249	1.690116021	0.89881817	1.003115278	0.601230229	1.050109321	1.082866407	1.289697506	0.995997631	1.395733571	0.911272416	1.919955322	0.952414316	1.173542898	1.026190173	1.560519677	1.272448247	1.600681658
CLK1	ENSG00000013441.14	mRNA	3.442237747	3.423387161	4.001649598	2.883739087	3.709232604	3.020385177	3.579390633	3.702062955	3.306314034	2.298116101	1.767005072	3.697394317	2.911373035	2.680052835	3.643934095	3.301792539	2.835789321	2.954678859	3.519702506	3.127502303	3.865729012	2.80426402	3.691024762	2.951744934	3.557160065	2.533543232	2.976260149	3.662982187	3.197587448	4.195942213	2.87624827	3.304408993	2.53874794	2.011954068	2.689558481	2.824951482	2.6557684	2.78313327	3.374262541	3.194337853	3.138135379	2.999772756	3.016903652	3.48030057	3.275930545	3.167498417	3.204434965
POLR3B	ENSG00000013503.8	mRNA	1.447705197	2.183516675	1.516578666	2.211895798	1.90791364	1.70137494	2.00811773	1.961438784	2.004267012	2.592028372	1.18834618	2.511456124	1.786521917	1.581469074	2.152166051	2.161694279	2.474756482	2.145301669	1.802809014	2.101211471	2.206719112	1.458115507	1.945995286	2.54824201	1.984757347	2.191989416	1.723872016	1.528365087	1.818596992	2.004280788	2.160172605	2.04037956	1.950950191	2.495244974	1.753586122	1.544831873	2.896685143	1.953430814	2.032755337	1.859672353	2.751332406	1.584277811	1.84018889	1.841628533	1.971642753	1.838695517	1.98464287
ANGEL1	ENSG00000013523.8	mRNA	2.140769787	2.378520538	1.863657047	2.518444375	2.630073102	2.194378623	1.510292303	2.328431795	3.018319457	2.400795791	0.713091514	1.675828647	1.351771984	0.958114509	3.239751572	2.141101708	2.414660681	3.408232319	1.709782714	2.369715621	1.631248342	1.582764824	1.911097792	2.708549001	2.499771109	1.430673343	1.563816615	1.71934911	1.718728454	2.600847832	1.89430955	1.577097741	1.090681612	1.339235422	1.172949516	1.725532796	1.078663459	0.956297585	2.228940277	1.018255461	2.117272806	1.196264848	1.066209621	1.197238796	2.36813047	2.031522901	0.96363886
RNF14	ENSG00000013561.16	mRNA	3.019025025	3.274599179	2.979192887	3.660314423	3.240387887	3.096290209	3.511655516	2.688235602	3.130222834	3.373013156	3.035783355	3.415364168	3.361962078	3.719906581	3.424058238	3.41069257	3.048313811	2.662360337	3.432566785	3.266384016	4.157004995	3.344368408	3.687503197	3.765041521	3.291039485	2.503093073	4.102475311	3.05342752	3.063296931	3.1848148	2.983361439	4.499710221	2.470828812	2.780458756	2.357854057	3.094180297	4.355476673	2.550752551	3.278900862	2.560657473	3.558241747	2.515719792	2.914434554	2.777357144	3.085143754	2.746234381	2.98916164
DNASE1L1	ENSG00000013563.12	mRNA	2.52829352	1.696034664	2.450404073	1.801291237	2.017844428	2.094197481	2.189194509	1.614273088	2.001993117	3.024163626	0.425450282	2.867005634	1.114656122	2.165133427	1.420955062	1.810128845	1.508002162	2.36508457	1.611434741	1.472501325	2.275949436	1.939130128	1.882463507	2.11444934	1.739361533	2.168186605	2.569443694	1.814635448	1.76236676	2.059655963	2.000884552	3.083644419	1.350848976	2.395648845	1.381501743	1.648829509	1.735980998	0.982088452	3.266768223	1.085390074	1.249149149	1.118402502	1.141863934	0.980700898	2.012704018	1.532188351	1.14065813
DDX11	ENSG00000013573.15	mRNA	1.519410028	1.807131123	1.196720271	0.50630821	1.641713571	1.53361488	0.616259578	1.981898903	1.421176605	1.856693396	0.87494227	2.848893832	1.390664079	0.877644192	0.735827749	1.064201989	1.26620328	1.20396659	1.251811166	1.021421883	0.253016326	1.162888954	1.436098797	1.453533227	1.487749349	1.559095844	0.535051753	0.872717538	0.919198669	1.298491473	1.189404185	1.29069641	0.659923224	1.397436823	0.699831328	0.470373254	1.074610105	0.315463615	0.747892868	0.123155385	1.47376674	0.191859715	0.609750293	0.476136421	1.950518725	0.799896374	0.890946468
HEBP1	ENSG00000013583.7	mRNA	2.347662281	3.68040973	4.130523621	4.067002514	3.696162184	3.099437475	3.482902499	4.560723999	3.926974726	3.648879627	3.53595578	5.04321576	4.418321086	5.302620574	4.098247164	4.598534208	3.399701115	3.4895713	4.160464673	4.113099928	3.125857521	3.934822843	3.586174474	3.203850727	4.71579617	4.65625922	3.745312882	4.084005939	4.811058755	4.981016562	3.876835021	4.807319478	4.095145138	4.433630541	4.357692153	4.668679145	4.281488527	3.84716818	3.600262864	3.906072226	4.727480693	4.43365952	4.524896172	4.469635064	3.290855057	4.336222124	3.76418941
GPRC5A	ENSG00000013588.5	mRNA	0.23421806	0.043547903	0.099263418	0.015546623	0.046660895	0.059217476	0.291698078	0.025499986	0.063499816	0.01987753	0.122123961	0.567790687	0.022366911	0.038308753	0.253919293	0.14383851	0.008357134	0.0381499	0.013498772	0.064357209	0.033521669	0.0558132	0.093752377	0.38279715	0.247286101	0.110984883	0	0.115622778	0.384508726	1.838818235	0.252755301	0.339504402	0.519962191	0.327033362	0.38825946	0.306456841	0.452702477	0.552811726	0.249952591	1.795590779	0.586193193	0.440509725	0.627886577	0.433502548	0.032678995	0.373829026	0.010030797
MAMLD1	ENSG00000013619.12	mRNA	2.703106654	0.295224657	1.0908931	1.393341886	0.605524255	1.273284545	1.129402093	0.217097129	0.841373667	0.202476288	0.258271818	1.789250469	1.093781101	0.817528937	2.322760191	1.758591692	2.402631182	1.763357351	0.528184017	0.211236779	0.635982908	1.15256167	0.518000185	1.331705651	1.897187524	1.870921646	0.399809166	1.07181273	0.76086857	1.38046817	0.958308306	1.940872839	0.431278914	1.703300161	0.53884529	0.390799207	0.634808103	0.67086445	0.863563109	0.667562163	1.82664608	0.704895476	0.742387744	0.579568453	0.263191987	0.532400632	0.076366985
CD6	ENSG00000013725.13	mRNA	2.474553	0.878276279	1.665086563	0.289884986	0.907219853	1.257701222	1.848019924	1.919272373	0.268612405	1.038929151	0.973457663	0.832046879	1.770837274	0.490587496	0.834568127	1.235852976	0.767456961	1.251161545	0.3376194	0.277346312	1.150561236	1.041632987	0.339732797	0.321859569	0.75723257	1.802294823	0.232504867	0.828042755	0.741350191	1.323360954	1.453664417	0.567323306	0.165585565	0.129498004	0.265558478	0.961081623	0.310234082	0.264232173	0.244544527	0.246614265	0.419045305	0.658585343	0.413303946	0.231427017	0.431758961	0.473677276	0.017714505
TACC3	ENSG00000013810.17	mRNA	2.956442091	2.76292765	1.57615198	2.226667416	1.201936172	1.692088844	1.969618875	3.729958719	1.21584398	3.61534044	1.033450866	3.528768215	1.917464269	2.261996321	2.045236425	1.835371082	2.344410415	3.687408845	1.756908844	2.280860498	1.594419677	1.012300661	2.588985418	2.608283182	1.989287427	3.081967056	1.44042391	1.026852628	1.163516048	2.579167887	2.6781002	3.064511137	0.605976077	1.382775454	0.496653373	0.943245999	1.711704761	0.337420841	1.68925884	0.364140727	3.23150001	0.741378444	0.887454313	0.630465067	2.594627195	0.864149102	1.989146921
UFL1	ENSG00000014123.9	mRNA	3.068132377	3.579939017	3.027123452	3.688866542	3.553270442	2.460547325	3.585741071	3.19933436	2.469946237	2.150420046	1.678532976	2.182016539	2.566671878	2.408540647	3.314754219	3.329171302	1.886362812	2.02380997	2.41074794	3.536874831	2.569331983	2.579001016	2.977642664	3.891274752	3.117729089	2.464121097	2.78414068	3.234955717	2.136665476	3.596344598	3.795720508	2.638080058	2.822742598	2.047928597	2.504456082	2.308468406	3.535914403	2.62665523	3.368743884	2.584290835	3.945833249	2.662589868	3.007496882	3.113810905	3.357719321	2.903119921	3.221710517
POLA2	ENSG00000014138.7	mRNA	2.865129706	2.425221527	1.530945201	1.450329372	1.248557209	1.223773783	1.299936139	2.119570552	1.491462441	2.385748048	1.279719633	1.796724878	1.733800124	2.062831505	1.318276358	1.426680122	1.457792878	1.988942992	1.324685844	1.690208734	1.341433407	1.146979377	1.791514645	1.544978649	1.538089407	2.095275298	1.820319752	0.824167241	0.926265712	1.849324698	1.70511191	1.380409477	0.446304564	1.155800009	0.382342114	0.920700968	1.530745318	0.460955168	1.46870084	0.295501751	2.386016433	0.524150063	0.88414749	0.721691074	2.638234392	0.827030359	1.787740571
ZC3H3	ENSG00000014164.6	mRNA	3.93107586	2.874818416	2.938108312	2.125592672	4.421332278	4.386980837	2.903320069	3.922105509	2.930122136	2.857045881	3.407582555	4.087471038	2.180921708	3.116016272	3.300908548	3.021627032	2.906214234	3.678487226	2.670692204	4.040421101	2.537361732	3.410987154	3.573376633	3.438241196	4.482384841	3.457308803	2.804411103	2.408201675	2.629408496	3.992948132	2.199992014	3.644071042	1.849415695	2.320908125	1.996531048	3.524328647	2.526710316	1.57733304	3.402199022	1.607214413	4.110870664	1.73193551	2.377484181	1.85299224	3.654381125	1.876403901	2.853273498
CAPN1	ENSG00000014216.14	mRNA	4.213871656	5.054029643	3.398425945	4.244681281	3.43296945	3.732328636	4.096031691	3.742321919	3.85897691	4.480016508	2.958802855	5.537667161	3.665005729	3.660425281	4.556454431	4.249303278	4.46232792	3.59149323	4.320907828	4.192109605	3.992795984	3.851861181	3.393218628	3.561714509	4.54314391	4.231004385	3.849657688	3.049821308	3.614044175	4.520993299	4.611197147	5.556085906	3.343833972	4.713453127	3.081100325	3.603344194	3.599657738	2.841209465	4.390154572	3.179195425	4.117020186	3.313026943	3.53742981	2.981749235	4.88480967	3.475304112	4.724419898
ACPP	ENSG00000014257.14	mRNA	0.096050458	0.04049988	0.00824994	0.007844306	0.037686688	0.06686977	0.132630494	0.086149583	0.006861137	1.043462484	0	0.226190913	0.033634382	0.009735053	0.048687171	0.052319295	0.049744593	0.034944021	0.016287059	0.005289336	0.006192605	0	0	0.007098811	0.008203323	0.806600073	0	0.096477718	0.045940536	0.035581756	0.148040726	0.068396994	0.006722729	0.015525888	0.04644356	0.027232288	0.028643699	0.014905992	0.010627523	0.029551269	0.046704353	0.006196019	0.047774817	0.055467994	0.011045856	0.036870796	0.020120176
MDH1	ENSG00000014641.16	mRNA	4.468366781	5.451743562	4.555130266	6.300609735	4.379956368	4.502894068	4.892704963	5.018599566	5.050753406	5.4873723	4.144787634	5.422386627	5.113595215	5.142310919	4.485171635	4.524503445	4.595930541	4.087719532	5.129168034	4.69509627	5.062596663	4.532235851	4.740213686	4.86426839	4.422924792	5.058991461	5.997997688	5.08094473	5.194061584	6.005089542	4.367853842	5.816723722	4.103779236	5.878982784	4.143105805	4.883158915	5.748457067	4.066254149	4.88950673	4.26143646	4.920377664	4.857411033	4.513746143	4.240262523	5.556627932	4.215883976	4.963399503
SLC30A9	ENSG00000014824.12	mRNA	2.228962466	2.06750113	2.64735268	3.119144984	2.982623919	2.369212172	2.964552966	2.589838557	2.33793698	2.734080615	1.719963749	3.658109058	2.204548934	2.265288817	2.819909739	3.062009471	2.214070929	3.432647436	2.398886718	2.526579987	2.519345443	2.156532252	3.086382624	3.01013747	2.920730057	1.847031268	2.669191955	3.116815884	2.734483583	3.42880264	2.788639186	3.957037049	2.286559542	3.04483748	2.248843783	2.236119482	2.735038773	2.253090165	2.337061524	2.359366688	3.145701215	2.114224192	2.680018757	2.49446838	2.287706612	2.405059898	2.827927805
MTMR11	ENSG00000014914.18	mRNA	3.005822971	1.775059085	0.445088431	0.343565522	1.292976423	2.552688969	2.320332259	1.762618818	0.374133564	1.167020105	1.27396318	1.660240556	0.524097337	0.885312744	2.643511863	2.220951002	0.223202593	0.863569352	0.841172112	2.426102729	1.166971082	0.59610568	2.295342234	0.580679195	2.928676789	1.415735902	2.479830898	0.861260917	0.773341475	1.789636588	2.070740435	2.293399301	0.529714621	0.744385064	0.369782575	2.491167057	1.60937807	0.433979365	2.975899373	0.911320434	3.867180894	0.700447179	0.886522744	0.338402535	3.004143087	0.994920225	1.896239083
COX15	ENSG00000014919.11	mRNA	3.202022479	3.192241758	3.164685071	3.617566503	3.371827859	3.067227574	3.105273284	4.184444423	3.441302388	2.987082318	2.650161034	3.602260169	3.017111591	2.806237661	3.096841259	3.509792163	3.26722572	3.704293225	2.842628418	4.076952011	2.96205943	2.55352415	4.079059602	3.385091424	3.250587944	2.929495204	3.848444298	3.107999137	3.207748245	3.373235952	2.824151848	4.014104414	2.927184458	2.927381202	3.054677871	2.706655428	3.659721017	2.864195328	3.23291498	2.922419221	3.315874225	2.784254401	2.69118444	2.67591575	3.691537429	3.048164258	3.933002485
CCDC88C	ENSG00000015133.17	mRNA	1.046157122	0.416450639	0.831764453	0.578260896	0.604280795	0.521843646	1.104944073	1.951256762	1.105515729	0.600936287	0.189032738	0.856654662	0.743202305	0.196882524	0.765434302	0.960002864	0.326372373	0.473870161	0.274326757	0.302184359	0.68803924	0.335670641	0.613673771	1.293611569	1.048177588	0.6757751	0.15918727	1.589122948	0.59929078	1.1434635	1.111561568	0.715639194	0.414191597	0.825038694	0.415370911	0.488016858	0.932795636	0.431566463	0.445471651	0.361669583	1.215643797	0.359750474	0.715378928	0.612635836	0.276637399	0.585738154	0.111782182
YAF2	ENSG00000015153.13	mRNA	1.639783423	1.059928854	0.963109015	1.558066179	1.02981428	0.975677032	1.266443558	0.965064292	0.614575974	0.730288604	0.578171393	1.43354875	0.775449913	0.956269313	1.036214156	1.129486726	0.978993138	0.501221342	0.901604447	0.81920676	1.142806705	0.92802154	1.358446892	1.538214047	1.085971308	0.732037225	0.987060144	1.505072363	0.896517541	1.03084952	0.932465431	1.138830922	1.25449967	1.222685588	1.395729315	1.045744607	1.11773108	1.075088171	0.909255485	1.283684613	1.065717975	1.265179415	1.197464032	1.1368651	0.977655899	0.987710334	1.073285069
ZMYND11	ENSG00000015171.17	mRNA	3.097266132	3.743272337	2.955233541	3.125889635	3.547097402	2.980661161	3.763146682	2.420317319	2.88312276	2.732203516	1.717318053	3.765763294	2.111572926	3.048600538	3.342444195	3.079006649	2.943909446	2.515300052	2.719572524	3.537922225	3.054249258	3.509978887	2.688964001	3.330187232	3.487749334	2.622299166	3.46838835	3.388126863	3.119005769	3.132330026	3.567388547	4.320653339	2.780645323	4.292624228	2.726077087	3.097394984	3.683770747	2.835447219	3.217264534	2.657149646	4.030131016	2.809387085	3.22342604	3.043806888	3.307692859	3.181471307	3.251661519
WAS	ENSG00000015285.9	mRNA	3.468820658	2.140545666	2.637204705	1.079799418	2.172256374	2.612319129	2.90463825	3.21281874	1.081703312	2.143339414	1.792133144	2.274787097	3.116149077	1.808956024	1.303301011	2.411487254	1.719276526	2.171790797	2.090490848	1.272950103	2.201082351	1.586935167	2.040486856	1.723307742	1.198749114	3.833596324	1.574659704	1.936335941	2.398754412	2.699687069	2.670508817	2.003451521	1.394293672	1.182862117	2.096794287	2.308299588	1.114593145	1.462457433	1.581166959	1.222705498	1.771576874	2.1969441	1.920961357	1.377514364	2.645769644	1.964336269	1.087662418
DPEP1	ENSG00000015413.8	mRNA	0.974836865	0.223042114	0.086102744	0.011999921	0.014550266	1.080256403	0.777603396	0.624836152	0.010497798	0.108934965	0.064054781	0.207141805	0.91940617	0.058648523	0.802120965	3.110668422	0.008589517	0.182964071	0.073379743	0.401342266	0.665851611	0.009716204	0.642234434	0.294782344	1.353303627	2.178899655	0.069911922	4.539609562	0.456031044	3.259051361	0.357760608	0.200073898	0.01028629	1.336261179	0.023903457	0.558670874	0.375135401	0.078181477	0	0.071385947	0.06323407	0.228274515	0.181559563	0.026412116	0.033579867	0.00950411	0.007739063
BID	ENSG00000015475.17	mRNA	3.480057761	4.193800611	2.812504214	2.455140287	3.197640504	3.733790773	3.871924281	4.175217901	2.850647315	2.551750423	3.343458157	3.756116542	2.793283655	2.981156153	3.764192019	3.007274411	4.071658966	3.113259851	3.248703771	3.528691827	3.307527959	3.614541551	2.501528642	2.652892934	4.004243519	3.85900317	3.057588623	2.728559393	2.913654467	3.393814877	2.680695016	2.862546578	2.822606641	3.223975856	2.822003786	3.39075653	2.431301081	2.283587529	3.175170429	2.336775819	3.739522091	2.778481408	2.805023268	2.447787484	2.560699696	2.548458872	3.445441452
MATR3	ENSG00000015479.16	mRNA	0.152231778	0.345301163	0.323364872	0.297659727	0.277517247	0.206591941	0.473111947	0.096807502	0.477397965	0.13680321	0.012131533	0.464419104	0.012070142	0.074580929	0.315575697	0.268827049	0.173424402	0.197497491	0.307125382	0.320278341	0.300249211	0.156645001	0.343430747	0.347466378	0.335721309	0.043863556	0.272377859	0.248864777	0.218181562	0.313083029	0.344185242	0.375669045	0.117489408	0.120821796	0.180607717	0.055703296	0.200129138	0.082957341	0.271102274	0.149379213	0.342832896	0.141055856	0.207522159	0.1803604	0.367573439	0.18493716	0.289951621
NPC1L1	ENSG00000015520.13	mRNA	0.538418261	1.286605309	2.383152586	0.024902463	4.445717742	4.523656029	4.480699873	2.783857841	2.869899954	0.133050808	3.194995647	4.156185792	0.928961212	0.046047549	4.698418754	1.004801488	3.625643774	0.397354862	1.036629354	5.001381176	3.701119238	0.149478472	0.057223882	4.150903821	3.348007045	0.21797776	0.153322874	2.406755546	4.522216533	5.76689007	0.671215878	0.081533129	3.947055997	0.068945291	3.637276756	3.613457322	0.504783894	3.21526436	0.677291248	2.578470329	3.588185758	3.890827427	3.834726662	3.490563338	0.695762811	3.557135066	4.678674258
XYLT2	ENSG00000015532.8	mRNA	2.541203387	3.331710462	1.971685479	2.314121572	2.043759144	2.384316154	2.344132081	3.247167416	2.335532566	2.234340252	2.063208564	4.022405969	2.62931147	2.230796262	2.473470224	2.530674723	2.481517651	3.040729268	2.912749592	2.853133578	2.006942406	3.049713599	2.716038313	1.521532077	2.698758893	2.584948326	1.986843372	1.811341077	2.436481083	2.81047323	2.974353435	3.927090947	1.65416142	1.48354665	1.483684055	2.307758254	2.16525221	1.443051985	2.666351048	1.227462652	3.394540813	1.631115716	1.880945786	1.612836993	3.114216613	1.815221954	2.819393535
RGPD5	ENSG00000015568.11	mRNA	0.002258163	0	0	0	0	0	0	0	0	0	0	0	0	0	0	0	0	0	0.001614113	0	0	0	0	0	0	0	0	0	0	0.00399049	0	0.00207044	0.001991865	0	0	0	0	0	0	0	0.001559303	0	0.001436135	0	0.001639034	0	0.001497546
STMN4	ENSG00000015592.15	mRNA	0	0.008687715	0	0.00997779	0	0.009648046	0	0	0	0	0	0.009708546	0	0.024655812	0	0.019248343	0	0.026764609	0.013833201	0.02673185	0	0	0.090193203	0.00903017	0	0.04477388	0	0	0.009869447	0.011418668	0	0	0.017053744	0.013186186	0.03950796	0.006981832	0.018296248	0.009504871	0.006773047	0.03751237	0	0.007882428	0.018431263	0.016516151	0	0	0
NUDCD3	ENSG00000015676.16	mRNA	2.410518361	3.102337494	2.655345156	2.571368874	2.895044647	3.0614013	2.661920044	2.796299401	3.004060487	2.443170812	2.303570461	3.763180132	3.226763459	2.710225101	3.166633817	2.879049268	2.835550141	3.392643539	2.788182819	3.086724735	2.79845109	3.498967956	3.319315856	3.56899511	3.170409691	3.238334272	3.001029693	2.326684848	2.744481974	3.246320267	2.597527894	4.067101198	1.970256275	2.979314301	2.017030953	3.036007735	2.799058276	1.91491963	3.632699005	1.813124416	2.58107591	1.888199545	2.168942528	1.922283253	2.900276966	2.355532008	2.509977279
ISL1	ENSG00000016082.13	mRNA	0	0	0	0	0	0	0	0.010723071	0	0	0	0	0	0	0	0	0	0	0	0	0	0.00922892	0.011771561	0	0	0	0	0	0	0	0.007540987	0	0	0.022533583	0	0	0	0	0.023092681	0	0	0	0	0.012601938	0	0	0
CHDH	ENSG00000016391.9	mRNA	4.053501957	3.78522661	3.401234675	2.457009711	3.390595157	3.995880051	4.041561502	1.770255459	3.030405409	3.050483037	3.886605266	4.113287155	1.153058303	3.90343476	4.079239855	2.994380592	3.867179171	3.39498167	3.186149079	4.578995448	3.683182422	3.00677097	3.605947048	2.770295447	3.898990867	2.173098887	3.517525805	2.415754756	3.699401733	4.047910572	2.358207861	3.884699795	3.287951805	4.290056773	3.184994124	4.125103145	3.425127874	3.329297326	3.761673268	2.821034807	4.245706615	2.955610117	3.298170885	2.949889397	3.519543007	3.628490853	2.465184668
IL20RA	ENSG00000016402.11	mRNA	0.265269241	0.10529411	0.007315689	0.094456705	0	0.07231324	0.075752808	0.598035705	0.006083827	0.02361503	0.030005985	1.507553934	0.039671028	0	0.49869156	0.033347801	0.660391326	2.227025384	0	0	0.010960963	0	0.042576214	0.006294634	0.014512182	0.392660863	0	0.126923021	0.006880272	0.927523909	0.948011988	0.036782342	0.136677913	0.287594657	0.085731753	0.038474178	0.046266882	0.157149181	0.032721264	0.206767113	0.184107287	0.126402675	0.185607321	0.307868837	0	0.181242167	0.004483245
CLCA1	ENSG00000016490.14	mRNA	0.074758545	0	0	0	0	0	0	0	0	0	0	0	0	0	0	0	0	0	0	0	0	0	0	0.008906185	0.620019648	0	0	0	0	0	0	0	0	0	0	0	0	0	0	0	0	0	0	0	0	0	0
CLCA4	ENSG00000016602.9	mRNA	0	0.112109091	0	0	0	0	0	0	0	0	0	0.009279001	0	0	0	0	0	0	0	0.006431506	0	0	0	0	0	0	0	0	0	0	0.006307637	0	0.008173548	0.006315487	0	0	0	0	0.063459924	0.007245264	0	0.0150278	0.005896651	0	0	0.015063884	0
GLT8D1	ENSG00000016864.15	mRNA	3.234903937	3.835496383	3.069205654	2.636664811	3.920391065	3.248798618	3.551888548	3.908545326	3.209228879	2.785643248	4.047501558	3.116568756	2.663895718	3.565365908	3.217309816	2.533647063	3.259562645	4.215105188	2.855236301	4.651670351	3.799991819	3.307154789	4.672994384	3.175245456	3.930217884	3.340235453	5.253836187	3.41750781	4.047725722	3.766898128	3.388546641	3.59120824	2.713964668	2.959991981	2.935807009	4.072157072	3.906468057	2.454558977	3.304291899	2.628791352	3.574999003	3.317972634	3.533684096	3.173524072	3.406504578	3.164904665	3.102675344
ATP2C1	ENSG00000017260.18	mRNA	2.231965855	3.296836519	2.499614618	2.324974807	2.980541558	2.472086887	2.97330728	2.569521823	2.931983556	2.527615639	1.414631043	3.422903439	1.307932293	2.623751282	2.653865303	2.425157805	2.188661636	1.855628869	2.648929518	2.882604557	2.201546871	2.427742983	2.882179343	2.250770198	2.872670268	2.956523681	3.282873308	3.057629845	2.824050572	3.161789252	3.361311312	3.656376853	2.068607059	3.024778191	2.241741782	2.504907608	3.136824859	1.984548759	2.881445582	2.247414248	3.680589342	2.0594081	2.427438807	2.18440896	2.661527078	2.264670765	3.53583103
IGF1	ENSG00000017427.14	mRNA	0.199460488	0.466063694	1.958727238	0.852513945	2.305039453	1.330060416	1.099652218	0.290812638	1.186111529	0.909498098	0.63804984	0.492665769	0.546615509	2.00179371	0.344242933	0.5563006	0.043086339	1.086593785	1.001926273	0.336635926	1.49224109	1.406666617	1.71638933	0.071968845	0.19145566	1.077655543	1.820444432	1.438805374	0.558294997	0.097055393	0.809548886	0.067402938	1.271589461	0.126482677	1.030173561	0.211732826	0.924185488	1.060072582	1.359512723	1.496683313	0.100344517	1.482422018	0.837794802	1.846638707	1.148875948	1.264575696	0.342098013
SLC38A5	ENSG00000017483.13	mRNA	1.334135944	0.206212087	0.410861815	0.087662646	0.10571675	0.254258252	0.546533756	1.834199327	0.207106124	0.417341242	0.290290539	0.242270702	1.16361409	0.199781013	0.18036633	0.363535916	0.171495626	0.557023799	0.083108382	0.248539408	0.28709218	0.175064876	0.291047605	0.213790199	0.107601826	1.318370677	0.109692216	0.619807643	0.154016544	0.529491732	0.803247882	0.139380558	0.075421727	0.188268651	0.08509207	0.295037793	0.274374219	0.141515242	0.934595808	0.192415399	0.405562372	0.112268528	0.153865853	0.066596446	0.234657811	0.11853074	0.041720213
RALBP1	ENSG00000017797.10	mRNA	3.013904695	4.246241565	2.901401184	3.386570696	3.495768416	2.906680485	3.647036534	3.49482567	3.218801038	3.282836822	2.005315616	4.160361594	2.094546202	3.270475577	3.758779541	3.446695395	3.529862831	2.732229267	3.31503143	4.522317136	3.403490849	3.660967982	3.501296042	3.221033168	3.741474814	2.722309565	3.582733609	3.110009596	3.527498001	3.766214341	3.463585282	4.77397367	2.87047855	3.249507571	2.710160427	3.106476191	3.397970789	2.554822697	3.866524718	2.667616612	3.986294315	2.563466418	3.136614457	2.813607663	3.751250528	2.803311108	4.372019824
RUFY3	ENSG00000018189.11	mRNA	1.594359261	1.769224498	1.670888703	0.772472252	1.577078969	1.277509221	1.881999284	1.234780158	1.794709085	1.621653421	0.775153888	1.845378126	0.602948987	1.656699286	1.875760904	1.412056146	0.99156849	0.923562757	1.663954738	2.279474691	1.43102641	1.34750031	2.049436884	0.557359342	1.517829706	0.833200498	1.737752912	1.5957773	1.361246999	1.740621121	1.808306572	1.767249069	1.135150145	1.358802945	1.334747455	1.132277555	1.34103131	0.992907335	1.694121226	1.239558918	1.793087149	1.380396516	1.293954987	1.216458925	0.959349151	1.286375446	1.298298737
CNTN1	ENSG00000018236.13	mRNA	0.054541687	0.048965716	0	2.380667287	0	0.037805758	0.143973965	0.207856245	0	0.007496393	0	0.038040514	1.796180674	0	0.019660736	0.070657788	0	0	0.122946144	0	0.784283535	0	2.690504265	1.886405228	0.018300159	0.014918358	0	0.809009719	0.068036845	0.01504237	2.684147194	0.034856603	0.126300256	0.011601493	0.155656768	0.003073858	0.167936535	0.135944025	0.067069265	0.202344019	0.005891604	0.097415009	1.239094229	0.222873928	0	0.126648889	0
SLC11A1	ENSG00000018280.15	mRNA	0.47671921	0.342902045	0.235579626	0.144564055	0.253220308	0.390448131	0.379909257	0.571166733	0.370267897	0.23872217	0.171251912	0.572481285	0.241708795	0.376031398	0.073318076	0.160000246	0.081883467	0.328760405	0.314119519	0.187083024	0.234756015	0.120886207	0.460025164	0.19887238	0.096121901	0.750314148	0.177001446	1.473139351	0.418136531	0.712005816	1.137144034	0.331251997	0.550903721	0.246717264	0.428775001	0.294600691	0.193775597	0.186537127	0.776410119	0.456336705	0.195196273	0.270141661	0.235561176	0.196248696	0.356640206	0.243044296	0.166292112
WWTR1	ENSG00000018408.13	mRNA	1.683361304	1.93941846	1.346774087	1.331272405	2.565641068	1.427219699	2.922640622	2.628873803	1.961197036	1.583626625	1.270231837	5.009512279	1.226613643	1.588709434	2.843564375	1.879467012	1.293497958	0.421903043	1.486079268	2.248765594	1.206506437	2.058563932	2.003113304	1.334427883	2.649559835	2.111015128	3.323118281	3.13303083	2.506382608	3.792725439	2.042084604	4.354029856	1.866622943	3.155859416	1.955620334	1.910672712	2.89457511	2.432883802	1.49494029	2.848163839	3.117087223	2.005757074	2.620583072	2.495786351	2.039956427	2.418375371	2.427578735
AGPS	ENSG00000018510.11	mRNA	2.558149219	3.547434433	2.302712444	1.933408793	1.990979814	2.256308806	2.593217215	3.551249342	1.989177304	2.345691424	1.501424206	2.843109494	1.218609348	2.136707544	2.413902225	1.674171748	2.321871009	2.370498321	1.748373199	3.257586056	2.373162589	2.486184172	2.134344935	2.62350319	2.549351342	2.355239199	2.903509097	2.327795812	2.663331559	2.913900287	2.876571976	3.257490527	2.402891658	2.873411483	2.578712698	2.454140171	2.808194768	2.639891204	3.265081907	2.485042122	3.344244036	2.029367709	2.507499931	2.437125605	2.189025612	2.473812506	2.84973274
CXorf56	ENSG00000018610.12	mRNA	2.63786846	3.010080326	3.111454925	1.929348327	2.628332598	3.355449929	2.540592832	3.415083036	2.5407527	3.207464339	1.768978151	3.277739092	2.04189062	3.433522057	2.445361384	2.345201735	2.104506438	2.23925197	2.981996455	2.818223954	2.188526096	2.653174878	3.016612126	2.925540896	2.676628504	3.366908259	3.575444927	2.302740748	2.613118688	2.729147618	2.903142038	2.913284326	1.719151215	2.868104884	1.93949914	2.566569292	2.492549005	2.202758072	4.096563127	2.171377084	3.110161601	1.927866643	2.217161077	2.070309453	3.182948077	2.306725072	2.074675564
ATP1A2	ENSG00000018625.13	mRNA	0.040128377	0.617189437	0.224032705	0.477178956	0.121815051	0.576592442	0.455383238	0.162837178	0.062719841	0.0483549	0.055834109	0.098460745	0.229884767	0.088287317	0.31216667	0.640139223	0.029645221	0.023358489	0.021646438	0.34923144	0.294248224	0.016848205	0.353245787	0.621594611	1.068438121	0.235395675	1.615561928	1.488308731	0.400027314	0.359084782	0.178745881	0.059383964	0.031066599	0.667469987	0.013898909	0.018187429	0.427483969	0.110383982	1.044916375	0.220742746	0.114705785	0.020523206	0.401137016	0.334516803	0.011031005	0.271199311	0.224410652
TTC27	ENSG00000018699.10	mRNA	2.248151021	3.208782162	1.503142733	1.981843829	2.101868194	2.189032153	2.340037659	3.486321651	2.184545306	2.268216093	1.825258751	2.624705683	2.429951774	2.106645088	2.552667494	2.063861131	2.541937811	1.73287474	2.001525339	2.730782141	2.184292717	2.323894457	2.829572862	2.970470207	2.505092349	2.771313985	3.195962631	2.409192896	2.13069769	2.627010043	2.705886078	3.212694146	1.557316098	2.353833964	1.398713031	2.055130029	2.679740652	1.355389933	2.056081793	1.342877526	3.252235664	1.429842537	1.951528007	1.668642742	2.495490837	1.999616959	2.386610234
ZNF582	ENSG00000018869.15	mRNA	0.844297212	0.427033041	0.298298699	1.026625418	0.549692709	0.236510452	0.404363876	0.963388173	0.789051647	0.980281542	0.423577365	0.171394121	1.347688237	0.739398022	1.236537173	1.054053248	1.021080215	0.54018751	0.191692229	0.625253307	0.728449524	0.728569537	0.884239032	0.23761669	1.059951453	1.17825477	1.505399853	0.638286703	0.2249566	0.209475572	0.390767812	0.78504348	0.356832245	0.637142031	0.218836753	0.25770218	0.223206746	0.597853228	0.597990908	0.407481213	0.191373718	0.538550501	0.528562399	0.359561447	0.288366423	0.753439405	0.357549555
VSIG2	ENSG00000019102.10	mRNA	0.535729386	1.078268957	0.620437673	0.213677614	1.125529473	0.945669468	1.887817431	0.104433883	1.456702823	0.363100975	0.745737332	0.283857152	1.120430688	0.777112522	1.568980206	0.549360996	0.141068677	0.119217128	1.831768548	4.290840578	0.4358122	0.141858344	1.54234538	0.398075862	0.977032667	2.369947589	0.130801286	0.475651589	0.692261454	2.521874584	1.082709941	0.060252503	0.654802145	0.726610187	0.543680325	2.717982109	0.466394897	1.09785875	0.62407996	1.647523856	0.118541631	0.969220014	1.309639552	0.926376476	0.252523031	1.699836045	0.029362199
PHLDB1	ENSG00000019144.15	mRNA	0.46601373	0.831437789	0.542089413	0.434567907	0.619581448	0.746455723	1.742384514	0.968024915	0.410807467	0.474058574	0.050281134	1.269607809	0.277958042	0.426237531	1.083213727	1.063278213	0.295408105	0.373297441	0.394897639	0.676627105	0.487367904	0.232105329	0.588111544	1.100630185	1.350389443	0.832152589	0.255736423	1.830464808	1.004001044	1.350282745	0.75146148	1.092284132	0.462330445	0.815196563	0.469389893	0.578812859	1.152615205	0.662091919	0.411855223	0.88383552	1.007588962	0.434484844	0.888613373	0.423366996	0.589207527	0.579038417	0.357559122
MARCO	ENSG00000019169.10	mRNA	0.253684275	1.178383048	0.096797424	0.106979995	0.27919204	2.872953169	2.165244844	4.001477645	0.169909631	0.536618743	0.099931404	0.266955446	1.414146755	0.235749714	0.272230073	0.13193669	0.055622895	0.933438675	0.166228485	0.390811326	0.187527422	0.075022324	0.308595742	0.308896731	0.048936208	2.756158043	0.031097575	0.20094044	5.266410388	0.162991284	1.328317061	0.068959182	3.075948031	0.031143669	6.502095978	0.841317148	0.265694935	4.095674878	0.291221833	4.587815178	0.102634709	4.824497654	4.493958742	4.488089582	0.138495092	4.514070805	0.098703598
CYP24A1	ENSG00000019186.8	mRNA	0	0.056683741	0.008707579	0	0	0	0.022971026	2.05137167	0	0	0	0.024034183	0	0.118716252	0	0	0	0	0	0	0	0	0.017051117	0	0	0	0	0.007503898	0	0.074120041	0.615751265	0.007375263	0.007095859	0.027205612	0.005525555	0	0	0	0	0	0	0.006539983	0	0.004584585	0	0	0
PRDM11	ENSG00000019485.11	mRNA	0.417659508	0.483161365	0.440112167	0.326460204	0.411474463	0.225871055	0.386938656	0.344425552	0.520078893	0.223824224	0.092067221	1.46367172	0.249756266	0.104707296	0.352754884	0.356819687	0.459234612	0.413072009	0.185990847	0.468933479	0.178674052	0.340749406	0.258560407	0.448499942	0.406601406	0.359249265	0.248885676	0.484710822	0.330728085	0.651848337	0.354084982	0.982583546	0.21237562	0.748036971	0.251035546	0.308239655	0.253159616	0.165698417	0.307686456	0.288509031	0.472782991	0.160519799	0.241364301	0.1757576	0.46215738	0.337051553	0.262308424
SYT13	ENSG00000019505.6	mRNA	1.849455258	0.882578098	0.025359211	0.387001718	0.014683714	0.107586045	1.162214941	0.34881727	0.0211112	0.075832705	0.013160162	5.781912742	0.043190934	0.007531396	0.60340467	0.017544682	0.021574269	0.090094051	0.05385092	0.202246871	0.051829757	0	0.231588811	0.010960716	1.520574665	1.52886554	0.011998946	0.900627296	0	4.637066839	0.664270629	5.578902528	0.282902991	1.403248959	0.224789111	0.02944981	0.316658926	0.357269566	3.513797917	0.752499435	1.687664778	0.417968835	1.149330353	0.503057056	0.012800629	0.348784592	0
SNAI2	ENSG00000019549.7	mRNA	0.504269136	1.478876107	1.539652373	1.085416927	1.340195414	3.731326608	2.915768571	2.218995809	2.80916812	3.201821877	1.461188648	1.456610401	0.911691427	2.548882688	1.370537761	2.624529639	0.679536758	1.980447447	1.996406493	2.826649256	3.719400285	2.005400267	1.46413264	1.807967854	2.750868204	1.507294371	5.967570911	4.159782095	3.744761229	2.36839409	0.970632843	1.912829672	1.770433428	1.742400421	1.121377376	2.337556101	1.969719837	0.938076647	2.939292995	1.267185557	1.543221555	1.740211744	2.543904015	1.505524138	1.085902384	1.614053898	0.44494839
CD74	ENSG00000019582.13	mRNA	11.20517118	8.836777086	10.45663798	6.009259625	8.910487075	9.474341903	9.681135249	9.660333092	5.831086473	8.271790889	9.099362432	9.981258753	8.959810757	9.571638731	6.901593188	8.095553457	7.271113721	7.707419256	7.930475283	8.422854014	8.82034644	8.02766168	8.6514694	6.502932534	7.087973719	10.01559274	8.42962722	8.396525058	8.930353911	9.86831522	9.3609371	8.461078704	6.858240777	7.054345875	8.400674698	8.747919605	7.110699257	7.245443913	7.543505375	6.922160867	9.205316158	8.199907695	8.077294406	7.234452647	8.847314391	8.104571036	4.832015126
HGF	ENSG00000019991.14	mRNA	2.096569544	0.644810269	0.615825258	0.134404462	0.243645162	1.063911615	2.044067082	0.794648955	0.133045352	0.167144738	2.16093696	0.211003941	0.190054984	0.16921247	0.928687045	1.299829122	0.034048806	0.112208033	0.803655318	0.362463963	0.276004121	0.493082024	0.366558912	0.473236066	0.618043203	0.333042412	0.185831616	1.899524176	1.512343261	0.332157768	1.286632021	0.264662222	1.796671566	0.729267325	2.142756157	0.747532652	1.659667374	2.242479757	0.104224679	2.327180713	0.345398243	1.61775099	2.169046573	2.139016329	0.300790703	2.303474027	0.220907694
ZRANB1	ENSG00000019995.6	mRNA	1.372665675	1.677053334	2.45570485	1.364798569	2.073179439	1.223468992	2.432095045	1.008426313	2.196013629	1.701943407	0.13687844	1.716391528	0.590808686	0.817761924	2.571314827	1.87528602	2.405469514	1.998186904	1.465071209	2.007031996	1.996954008	2.984216957	2.273067192	2.131622955	1.559214261	0.549380794	2.186697962	1.455206799	1.880718951	1.837815477	1.647134037	1.555625201	1.801921847	1.685049895	1.838494693	1.706541428	2.638876477	1.174449444	1.778750567	1.553060857	1.373488158	1.084198816	1.912866296	2.120280687	1.439723579	2.067160281	2.63291557
NCDN	ENSG00000020129.14	mRNA	2.274562033	2.40192456	1.546917676	2.024506195	1.86865588	1.92617378	1.934356907	2.07367942	1.664848569	1.581306047	1.278165744	4.323761067	1.64713972	1.643728355	1.541451359	1.892537052	1.515067265	1.404618277	1.457285832	2.236229654	1.420282257	1.271617068	1.814046675	2.384925125	1.75194473	2.56436799	1.662217505	2.208781159	1.834319991	2.3011849	2.361962323	3.575038644	1.005539091	2.126886583	1.274850033	1.386920555	1.802424396	0.99094539	1.962412791	0.904413665	2.69683361	1.281786106	1.358841235	1.171298004	1.87738031	1.141922012	1.937096902
ZFP64	ENSG00000020256.18	mRNA	1.381707609	2.177305078	1.093617428	1.483856377	1.401379389	1.294590069	1.541152849	1.834238662	1.3430753	1.565953026	0.815642834	1.907959366	0.7019033	1.634949375	1.864563662	1.242323457	1.413132064	2.576740538	1.006615168	1.975204417	1.478399797	1.477280928	1.712734332	1.214931235	1.702797878	1.264434465	1.478645239	1.052832322	1.293361193	1.556557282	1.69723149	2.455852451	0.612591203	1.762368237	0.512944424	1.207028777	1.291612362	0.655981156	1.774574385	0.492381688	1.747300033	0.695109011	0.984454816	0.917585825	2.122771169	1.055279133	1.348474452
MNAT1	ENSG00000020426.9	mRNA	2.351054109	1.92613227	1.221194924	0.783749819	1.64041701	2.263902264	1.509612313	2.116950827	1.829768511	2.049846505	0.997578492	1.45003004	1.064748764	2.647666308	1.925249992	1.127480696	1.860084246	2.022919516	1.265504804	2.144985655	1.583679221	2.106567227	1.920578439	1.798104214	2.228662406	1.425327973	2.399986278	1.679262499	1.688456558	1.984078724	1.690395988	1.657298125	1.298260708	0.749154381	1.032139215	2.013940438	2.015069002	1.237361866	1.752848147	1.225317915	2.481510493	1.274679148	1.459237133	1.50999641	2.627121405	1.457243155	1.328922888
SAMD4A	ENSG00000020577.12	mRNA	1.704331462	1.597198904	1.695384649	1.087585593	2.26856964	1.429998613	1.348816599	0.845415432	2.177289262	0.184346518	1.019456578	1.644915372	0.724953036	1.071108947	1.690765808	1.156244674	1.433795414	1.081812907	0.760144154	2.113354457	1.400887393	1.158666551	1.129199583	0.923964368	1.342756804	0.728527676	1.403394411	0.706149552	1.108125989	1.09609766	1.255503401	0.961089149	1.307814434	0.38617526	1.840462908	1.50634161	0.802280472	1.245164243	1.790558454	1.775170398	1.031526361	1.394075142	1.545321302	1.771102075	0.57263489	1.549883591	1.027931251
RUNX3	ENSG00000020633.17	mRNA	2.499269209	0.80916617	1.410728421	0.43701436	0.78559227	1.469355663	2.365465224	1.751599366	0.369241353	0.997609826	0.711378382	1.973014119	1.590587196	0.587011852	0.929465146	1.276939378	1.188528908	1.946608715	0.665291847	0.437359183	1.201640991	0.950339459	0.550517998	0.971059223	0.602223019	1.635173767	0.422797161	1.152343093	1.179384205	1.990790436	1.886808182	1.753586137	0.611882763	0.405248436	1.377028559	1.161274177	0.568840543	0.862644808	0.630718125	1.122965245	1.398868105	1.404825145	1.254503701	1.008507358	0.808748067	1.255718732	0.073240534
PLEKHB1	ENSG00000021300.12	mRNA	1.193680749	0.39018104	0.190755458	0.006670296	0.078938857	0.291635352	0.57635482	2.123032729	0.079603891	0.951312523	0.0500003	3.382356601	0.197899056	0.171987543	1.047504121	0.135739994	1.152236227	0.424130798	0.072404469	0.335998028	0.091955533	0.053101461	0.199600848	0.070818493	1.585813932	0.751954878	0.026256148	0.121914435	0.108254212	1.860689527	1.078214373	1.732650835	0.326633793	0.077489852	0.286143438	0.099316521	0.318631138	0.62151249	0.035818224	0.666768201	0.564178873	0.568423082	0.623765934	0.732226689	0.460101347	0.354684003	0.095774527
SERPINB1	ENSG00000021355.11	mRNA	5.202932621	4.83986651	3.549617089	4.000574376	4.12031125	3.827244915	4.768538227	4.880872712	3.296443031	3.239654752	3.95029002	4.493308124	5.457137532	3.439013706	4.801452962	4.451837427	4.379536459	3.487171921	3.397712043	3.743562248	5.10276628	5.305413022	3.514064162	5.152187809	4.902911913	3.9594225	4.956225914	4.410853826	4.15688159	5.007093354	6.10455487	5.596731965	3.578999134	4.583876842	4.28673476	3.78100373	3.772763258	4.445941029	5.657874443	5.374759552	4.915122799	4.054864897	4.205430061	3.273607972	3.536462448	3.948217496	3.363531647
CYP3A43	ENSG00000021461.15	mRNA	0.105388088	0.063874717	2.058036431	0.933768672	1.372203297	1.72097074	1.050856678	0.03486431	2.923533833	1.418203603	0.202622845	0.558098623	0.711578575	0	0.348097694	1.658067801	0.580956766	0.491012309	1.906887863	0.529936263	0.467833596	0.224447692	2.775461983	0.631361193	1.707860008	0.959769601	2.277385362	0.129954211	1.72159802	1.478547137	0.064635718	0	2.327073577	0.149207611	2.756370114	0.813506101	0.845692703	1.777167663	1.615058886	1.287633033	0.510306045	1.996628092	1.876358159	2.686300185	0.83360872	2.705405479	0.270899304
SLC7A9	ENSG00000021488.11	mRNA	1.17432087	3.945843942	2.662951659	2.965924979	2.436177181	2.122092271	3.425635397	4.114204591	3.600448772	2.382849074	2.251201514	0.995276306	2.971275496	3.705601629	2.704414498	3.350427688	3.496147785	2.531510432	2.818683315	3.929660806	2.666255991	3.184333478	3.436740426	2.267467054	2.852742439	2.806780947	3.476956965	1.574354828	2.403930198	3.35789167	2.636170647	0.055465163	2.27903014	2.501893794	2.357824577	2.720982665	3.188343157	2.216321169	2.792217454	2.271748866	3.84136218	1.858670407	2.952477823	2.664534225	3.088739339	2.282742135	3.711160766
SPAST	ENSG00000021574.10	mRNA	2.013285247	2.368460095	1.655132249	2.395748926	2.127246856	1.591652433	2.295485045	2.544449126	1.864678364	1.653091705	1.007672049	2.287639975	2.094083183	1.925686351	2.330754584	1.986217579	1.946017638	1.377021271	1.484898878	2.242245267	1.500958858	1.519139202	1.979695092	2.186156365	1.964693196	1.639821346	2.358293914	1.948921604	1.503230036	2.398605814	2.580960319	2.131536534	1.175387196	2.220630096	1.353598335	1.647771914	2.243844205	1.441826716	2.376459603	1.509766471	2.408935183	1.343158544	1.645519009	1.654745329	1.52417516	1.491313205	2.178615502
NRXN3	ENSG00000021645.16	mRNA	0.845830567	0.050087062	0.062505611	0.738990587	0.125949772	0.091407668	0.12543319	0.022266404	0.011334001	0.005543965	0.004708032	0.045693235	0.096771482	0.005376934	2.698090027	0.126512025	0.584774813	0.443244103	0.006009526	0.076822235	0.037164859	0.001753702	0.03758936	0.100423949	0.54200373	0.072054442	0	0.208254126	0.154469912	0.145172743	1.292885983	0.482968402	0.051110502	0.111773007	0.091061991	0.078195619	0.113727638	0.012341802	0.051995461	0.072254232	0.075092691	0.038852803	0.073123166	0.02967903	0.02124561	0.048934414	0.002790766
OSBPL5	ENSG00000021762.18	mRNA	1.290078097	0.633781489	0.742553253	0.526991034	0.600767624	0.657440663	1.315317671	0.282127363	0.51976037	0.190488144	0.197187863	1.955223297	0.9266046	0.309823606	0.829088871	1.1413818	0.705291227	0.658373311	0.561776911	0.535747637	0.648670102	0.339213974	0.509729071	1.017913052	0.961946554	1.315032607	0.203748327	1.680603478	1.117053379	2.422113074	1.370738661	2.288513483	0.437358637	1.103309469	0.567350459	0.667748796	0.85367596	0.39182137	0.313725378	0.546210533	0.566028782	0.501570655	0.849397266	0.446117243	0.646580326	0.654667547	0.173981834
AQR	ENSG00000021776.9	mRNA	1.142778224	2.161512091	1.2484047	1.400084731	1.460170119	1.233385244	1.599818158	1.655531698	1.584549974	1.614895251	0.532473938	2.124515945	0.793712601	1.251477743	1.4952766	1.512336708	1.377630272	1.14785986	1.188117312	1.897855909	1.706014294	1.053787496	1.813569621	2.068263093	1.353513641	1.723601118	1.655257743	1.671271751	1.442681063	1.719321563	1.848106537	2.19582311	1.058572549	1.313621914	1.0962407	1.124363481	1.462487449	1.13055292	1.49019129	1.089248371	1.546852865	0.999409231	1.517423482	1.263547882	1.738528451	1.490890073	1.676779633
CPS1	ENSG00000021826.13	mRNA	0.156794712	5.917748957	7.730387743	7.074406374	5.288348726	5.274086584	7.424368021	6.374268343	8.350920864	8.148775176	4.264185752	4.889419507	4.004272831	8.507306828	3.603810261	7.798375789	6.888646021	4.422493182	9.276851439	6.832763835	8.076949074	6.885515093	9.317242406	7.959789312	6.232431712	6.159761762	8.045021715	8.42793932	5.762434904	6.727035624	2.893289682	0.068643223	7.621740108	7.242800524	7.466830469	6.28306652	5.701282724	7.270276259	5.312520885	7.649873389	0.133393024	8.001903497	7.540860113	7.703430937	8.990488231	8.118965287	6.920740161
C8B	ENSG00000021852.11	mRNA	3.427032114	6.951293215	7.871107509	7.069150189	7.950634764	6.669158099	6.604913676	5.482035604	7.404948819	5.887587039	6.932340937	5.05845558	6.265386473	7.987956417	5.633591586	5.959046364	6.192909172	7.569763656	7.467440314	5.951041148	7.0032387	7.570924608	7.380034899	4.828072805	4.838299878	7.348617419	5.262974822	7.411719614	8.166170036	6.061500276	6.132107282	0.368407291	7.714375112	8.387005668	8.029831981	7.506357387	7.713934192	7.748194705	6.031344112	7.72194377	6.375396515	7.278904596	7.491204955	7.513064231	7.346117396	7.642985617	6.10745789
FHL1	ENSG00000022267.15	mRNA	2.195485351	1.96455844	2.409910152	0.779599765	1.922056326	1.477069569	2.487084419	0.460953599	2.228475203	3.035311707	0.348806977	1.058638121	1.172095932	1.816877371	1.418471102	2.128132982	1.493190757	1.168598065	1.141812368	1.401096817	1.269374885	0.979283608	2.080159978	2.247584196	2.030655214	1.352717589	1.003347599	2.406981863	3.239101148	1.465263854	1.476706917	1.151895409	2.174366698	1.951271935	2.476310895	1.614671198	2.870641521	3.315182693	2.439648645	3.039171254	2.104316523	2.130738695	2.970610252	2.267733013	1.689183627	2.698240999	1.275806729
GABRA1	ENSG00000022355.13	mRNA	0	0	0	0	0	0	0	0	0	0	0	0	0	0	0	0	0	0	0.004160878	0	0	0.004848596	0.00618701	0	0	0	0	0	0	0	0.007910571	0.010652079	0.035557334	0	0	0	0	0	0	0	0	0	0	0	0	0	0
NLRP2	ENSG00000022556.14	mRNA	0.361656401	1.465571376	0.175690662	0.041200151	0.211894974	0.107050933	0.033598953	1.470412186	0.049391875	0.195713259	0.005668185	1.826692135	0.04451006	0.100239426	0.055307544	0.258494608	0.047756958	0.014027181	0.056884524	0.331812607	0.052613245	0.033423233	0.058166587	0.02344124	0.069339254	0.269740823	0.050854275	0.104960119	0.020522692	0.234149092	0.278496591	0.054773744	0.107762128	0.060902725	0.110596759	0.091953441	0.080950128	0.053721383	0.04875959	0.223656763	0.034612462	0.137572479	0.038204714	0.051088589	0.106444523	0.115167521	0.059320666
SLC45A4	ENSG00000022567.8	mRNA	1.458867337	0.520576861	0.533017331	1.566856061	0.612185087	0.708597297	0.90413467	0.936727606	0.306673111	0.286774047	0.31995026	2.838364316	1.231499824	0.207901158	2.945670532	1.423988197	1.51447342	1.614123724	0.483547788	0.441301836	0.354655059	0.267976875	0.330949652	1.503692552	2.969044266	0.617067369	0.164834956	1.264759458	0.217678916	1.644784357	0.809602285	1.000267261	0.107492863	1.072634178	0.286365955	0.568187316	0.458834843	0.187918751	0.173578346	0.257687298	0.772943528	0.194916784	0.382290666	0.19028845	0.537173043	0.469453171	0.398460646
RNF10	ENSG00000022840.14	mRNA	4.805310875	4.487404128	4.225588507	4.725921873	4.414662974	4.352279939	4.367071296	4.568209671	3.838256104	5.342881059	3.409789569	3.898655126	4.231586347	4.555539401	4.523101627	4.647959595	3.995536625	3.814685079	4.334143796	5.032403572	4.39243726	4.554223517	5.009761086	4.825540377	4.614544209	4.591170515	4.356210684	3.7797129	4.456734123	4.033385373	5.059002793	4.516211206	3.619963153	4.866424536	3.944506501	4.501359686	4.252863016	3.691939327	5.012780219	3.998662152	4.653459618	3.872550004	4.040458678	3.559764781	4.261701829	4.058599349	4.77004303
ZNF839	ENSG00000022976.14	mRNA	1.065128925	1.053024557	1.074173322	0.715504641	1.226527981	1.22186247	0.803289303	0.65713067	1.395361219	0.850362216	0.191896885	1.234376505	0.540139197	0.630859672	1.214359746	0.960362766	0.941860119	1.935347793	0.751992847	1.150888167	0.971975744	1.292299003	1.097918053	1.049127931	1.121838394	0.621676585	1.003501244	0.691626186	0.643627431	0.883762306	0.615676972	1.268649972	0.477560043	0.339271636	0.466477983	0.73891432	0.509608649	0.382739406	1.358362878	0.447032797	1.041590856	0.485755233	0.597104442	0.495026962	1.240881759	0.63841781	0.958146499
ZDHHC6	ENSG00000023041.10	mRNA	3.46491013	2.810322334	2.944481341	3.676958264	2.301760982	2.642138325	2.990105786	3.211120197	2.995610776	3.086215238	1.586149883	3.46631619	2.808934519	2.648894808	3.298238364	3.294542887	2.904738814	3.488662957	3.035908993	2.670501294	2.865865781	3.138600153	3.70753821	2.686057876	3.387768298	2.945642772	3.393961785	2.489195276	2.564827355	2.716547955	2.888963951	3.328972888	2.424471821	2.873145542	2.260077277	2.423810334	2.881886264	2.525530989	3.063068737	2.305983674	2.374060955	2.223123255	2.662176627	2.625484751	3.788247164	2.813207169	3.517032449
GRAMD1B	ENSG00000023171.13	mRNA	1.691335172	0.634008707	0.229323075	0.150525668	0.110377778	0.669440249	1.870142853	0.832886146	0.057856493	0.196374332	0.826421693	0.781887737	0.597317938	0.049448369	1.142678345	1.359992735	0.063734982	0.113796103	0.204981778	1.179023385	0.922480722	0.082273423	0.24327069	0.331438914	2.586669408	0.902117953	0.078117063	0.913862564	0.145952903	0.883822261	0.928139505	3.947024595	0.13516999	2.140246617	0.270147452	0.128595363	0.255362803	0.228482818	0.465479374	0.376756173	1.289856193	0.224151904	0.748968893	0.3453323	0.176694797	0.446695243	0.042835189
RNH1	ENSG00000023191.15	mRNA	4.498211492	4.354076933	3.476599666	2.649950662	3.873182388	3.939165438	4.105634142	4.81454076	4.039373309	4.064660352	4.175529235	4.356265589	3.964440711	4.870969082	4.071612757	3.385396244	3.7192456	3.749150238	3.976411719	4.461781763	4.151144179	4.47600793	4.504827454	3.585013143	4.244138396	4.365591024	4.618543651	3.752779869	4.106106825	3.978293688	4.132367763	3.961555849	3.307397057	3.71911689	3.295399757	4.082424615	4.068745247	3.273838835	4.181634548	3.382391172	4.041982136	3.504901842	3.655570592	3.137054989	4.32207362	3.740050245	3.48821239
NDUFS1	ENSG00000023228.12	mRNA	2.803625953	3.524495616	2.805686075	3.438889383	3.186671678	2.751981455	3.530525334	2.954376634	3.112097464	2.918734252	2.115150328	3.128761554	2.515045363	2.758950371	3.273162172	3.300916784	3.289970294	3.341564428	3.161403215	3.589436572	3.685013494	2.721638248	3.566258313	3.532809077	3.06068045	2.743760058	4.386631821	3.242192247	3.263036598	4.082455806	3.675492794	4.649959648	3.262743681	4.214376611	3.508010165	2.939543614	3.706095274	3.124401369	3.171430966	3.405934636	3.848097628	3.107186708	3.600803861	3.465237531	2.896025031	3.333070683	3.718961239
RB1CC1	ENSG00000023287.11	mRNA	3.357447649	3.30001903	2.567068854	2.38677546	2.424464988	3.8308205	3.20708711	3.006494682	2.521844689	2.436438402	2.266580654	3.278558145	1.377124621	2.272758601	1.954337875	2.441748235	2.561246416	2.332394187	2.787742373	4.298314392	3.01809519	2.910517044	3.359637042	3.537149764	3.434974495	1.962538985	4.039919235	3.01539199	2.727682861	4.217008405	3.332013187	2.735980669	2.443324925	2.585551462	2.528511658	2.967165275	2.627677426	1.893873466	3.73477233	2.796630737	3.602646699	2.577642878	2.665583938	2.505902587	2.824455948	2.621213546	4.025737821
ERP44	ENSG00000023318.7	mRNA	4.708015682	3.698781658	4.048773579	4.455425303	4.62525943	4.009332055	3.926150372	4.573609511	3.732043933	4.570448646	3.603619948	3.353858018	4.371769308	4.114663267	4.221741924	3.925635521	4.584011258	3.7297206	3.265141214	3.318914759	4.413509564	4.08612579	4.346990195	4.661801188	3.931697748	4.923803595	4.426492664	4.347713763	4.098598926	4.05384025	4.306087281	4.052875926	3.887387194	3.87517395	3.800217598	3.743232545	3.750947397	3.458652878	3.363114732	3.715295939	4.139452029	3.673520064	3.95433469	3.785081192	4.112906313	3.565318491	3.994573629
ALAS1	ENSG00000023330.13	mRNA	4.886066304	5.655867305	6.187867672	4.582536541	5.906865203	6.53659996	7.159992643	5.044253202	5.526946584	5.700134739	6.537620326	4.715197653	4.365737968	6.278477157	5.649209236	5.023853106	5.11927979	5.552864215	7.32997654	6.740771258	6.737157985	7.330484851	7.334522376	5.939407811	5.965126259	5.491969643	8.388539016	4.867248988	6.003652605	5.091719246	5.594493457	5.13703575	7.109869833	4.896470089	7.77045265	7.442982089	5.511977571	6.001208548	5.9145584	6.805912799	6.679653474	7.876437348	7.994507524	7.261202786	6.877728611	7.702090917	5.401691575
BIRC3	ENSG00000023445.12	mRNA	7.031465714	3.295804512	3.382537762	0.95575791	3.347870678	4.353038947	4.196981613	1.602290943	1.338441604	1.478150639	2.272394676	4.451195606	2.060202816	1.84112998	2.466226619	2.807894235	2.338193373	1.153920583	2.290454177	2.562246169	2.199718519	2.846915237	3.057834041	0.657846581	3.047931004	1.802999416	2.011075981	1.721511035	2.110171878	4.000836973	4.339153954	2.424309525	1.633303759	1.840268712	3.060259824	2.259331639	1.459583493	2.506680781	2.282098696	2.84157557	7.244131677	2.521276951	2.421817851	1.802717483	2.754983214	1.975710305	0.792736897
AKAP11	ENSG00000023516.8	mRNA	2.07222471	1.522688653	1.490941992	1.62121658	1.474422428	1.649258439	2.416823412	1.413904956	1.344507217	1.31112526	0.970486881	1.720673994	1.309688906	1.005301074	1.500831112	1.826452138	1.430486935	1.230927464	0.984742953	1.282720029	1.487314532	1.302941582	1.488811927	1.673187841	1.86172259	1.040652868	2.144148079	2.297829074	1.800961236	2.009514774	2.80491841	2.787874363	1.653510353	1.634715774	1.583731887	1.234576941	1.689265905	1.545149917	2.241323915	1.773777961	1.696274382	1.449901494	2.419302423	2.182396734	0.875701896	2.065517904	1.849787367
GLRX2	ENSG00000023572.7	mRNA	4.409795576	3.205525608	2.133414656	2.871425755	2.170776977	3.367961847	2.870745192	2.379662407	2.272473459	3.241552813	3.317981836	2.273618232	2.690752264	3.81446148	2.581494645	2.467244348	2.971712038	3.049749668	3.548548056	5.22259907	3.703149496	3.354207589	2.8144882	2.754420787	3.259623835	3.787549314	4.165764337	2.657618023	2.550038398	2.304314168	2.545202956	2.320848759	2.445608077	2.268574595	2.590243896	2.75903593	3.329275709	2.754728572	3.471861538	3.070625941	3.82831574	2.899196657	2.462113315	2.390471181	2.994805462	2.308900226	3.592278473
SNAPC1	ENSG00000023608.4	mRNA	1.01431376	1.281410215	0.990467618	0.998864336	1.256569856	1.339820012	1.49372843	1.656868356	1.469134726	1.411730316	0.44881422	1.340537901	0.882873977	1.350422466	1.192180109	1.147965202	0.797793951	1.122094406	0.648531798	1.466110582	1.079777095	1.065765834	1.487823925	0.916653594	1.276403433	1.093361113	1.426804787	1.498200422	1.170861791	1.912391183	2.348905048	1.497840582	0.635077036	1.41589988	0.611608217	1.382057007	1.432385332	1.119216031	1.419522234	1.073311668	3.044211403	1.098624016	1.284007563	1.589127497	1.571283565	1.091284544	0.605038432
DERA	ENSG00000023697.11	mRNA	2.950486522	3.899321772	4.006012286	3.946773296	4.422688612	2.515353256	3.465921721	4.070430545	4.009329577	4.67303227	3.138051041	3.319875114	4.076331083	4.911597513	3.379218543	3.045640287	3.819683621	2.924686098	4.508787441	4.126175804	2.758064787	3.262628323	3.917800355	3.483016238	3.763094068	4.365587386	5.276115758	3.689382127	4.427635557	4.198326672	3.711255289	3.384248032	3.835576647	2.920720005	3.954920958	3.865415534	4.768872107	3.863043432	4.199297407	3.773379313	3.904592464	3.877739633	4.102458781	3.99743451	3.48739124	4.035584905	4.963422337
STRAP	ENSG00000023734.9	mRNA	4.673812093	4.746040427	4.641489783	4.744551911	4.920627706	4.000442597	4.616337213	5.466795454	4.442202154	4.802347998	4.091772099	5.568176044	4.525938323	5.367790726	4.952800782	4.893110293	4.896167154	4.076673257	5.617427554	5.271062887	3.811059386	4.564953302	5.344867658	6.121123146	4.849762061	5.345917746	5.358755546	5.212836273	4.85497304	5.49934975	5.344144024	5.311010322	4.175423008	5.06057501	4.624460542	4.969958636	5.000265918	4.51736667	5.158830813	4.59518867	5.671872101	4.38257284	4.594867026	4.289855726	4.034899499	4.484093657	5.260023209
ABCC2	ENSG00000023839.9	mRNA	4.585770026	5.259571774	3.979133809	5.191325039	4.756472166	4.712984665	5.462031689	5.765533854	5.049300119	3.416751188	3.135557058	1.815437633	1.592396267	2.464397685	3.862211004	4.299570671	4.040691853	2.068165986	4.031777012	6.073736708	4.62275116	4.38781905	5.284193395	4.654809513	4.141983501	1.967730121	5.824575084	3.026679113	4.66903204	4.191957464	4.077177667	0.658268505	4.600758526	3.412200198	4.341984394	3.518427038	5.121450303	3.957705037	5.065611744	4.27332991	4.914801243	4.38941912	4.654736575	4.238176211	3.967836262	4.872365275	5.815677491
DEF6	ENSG00000023892.10	mRNA	3.416273868	1.626349061	2.415972045	0.818453329	2.014870005	2.197478986	2.671026812	3.328844475	1.496785188	1.907982971	1.762313751	2.417769136	3.100636368	1.572609852	2.335512181	2.448650025	1.856070487	2.245005035	1.102485684	0.940972306	1.901347427	1.50888042	1.241118265	0.993829325	1.463009339	3.66082916	0.918367058	1.484751143	1.509953031	2.227113855	1.906022616	1.481181698	0.657311311	0.955197299	0.924746667	1.665616292	0.815466883	0.816745632	0.994782076	0.708559912	1.332187825	1.204607929	1.207352166	0.867583097	1.513532264	1.179668218	0.265986123
PLEKHO1	ENSG00000023902.12	mRNA	3.5041601	2.293785045	2.069561655	0.919483746	2.091687417	2.871711398	2.856759388	3.72884981	0.936146469	1.754940849	2.420437133	2.204176326	3.109017937	1.83363278	1.947148086	2.465190978	1.586942321	1.794032362	1.484553975	1.479018724	1.636914967	1.400340934	1.323875884	1.589751843	2.036675514	3.623888282	1.820635762	2.071231994	1.654988213	2.863458741	2.401572919	1.947079168	1.005975425	1.611044538	1.796024594	2.460231436	1.508060856	1.670077643	1.758034958	1.805479027	2.315112274	1.823748287	1.691532312	1.33637478	1.686520325	1.677588912	0.967372278
GCLM	ENSG00000023909.8	mRNA	4.89983958	4.856023072	2.833266173	2.526545881	2.842618973	3.681923432	4.93918997	4.894351764	3.524421459	3.008339478	2.618243907	3.750012119	1.642844458	3.547912289	1.807264057	2.71614959	2.993285242	1.807282616	3.917016072	4.472149273	3.052160486	3.28783779	4.1677203	2.451147076	2.357455305	2.695759357	6.555329993	2.705381194	3.430127613	3.223456079	3.554703191	4.122768213	3.764738035	4.465909195	3.699768259	3.003050742	3.832968236	3.556083227	4.053434303	4.166510916	7.037212934	4.009874513	3.498130304	3.453851293	4.15066967	3.692148652	4.659133265
UBR2	ENSG00000024048.9	mRNA	2.642055278	2.823095608	2.50416258	2.46070767	3.110849243	1.934637066	2.749216274	2.356875773	2.711736289	1.89350156	1.046477646	3.248936105	2.007471636	1.976464125	3.007621737	2.14757388	2.292031573	2.597322202	2.386564187	2.886663349	2.709639221	2.677606108	4.269058505	2.727310794	2.515951085	2.086675067	2.70917581	2.282792813	2.289981312	2.752391907	2.607610488	2.784180115	2.291222474	2.181965783	2.31699314	1.951197515	2.407490139	2.11766352	3.07994043	2.244842687	2.888950546	1.937149393	2.57577497	2.552197637	2.550776488	2.694228653	2.924365572
EHD2	ENSG00000024422.10	mRNA	2.545819969	3.124996341	3.088928315	2.677189029	2.845597578	4.017988841	3.776910486	2.710714712	3.462347835	1.969049741	3.35651459	3.882507038	3.41356187	2.314090429	3.568539352	3.587174531	1.722362882	2.158410947	2.456762222	2.743375709	2.589920694	2.620189266	2.669645821	3.694507909	4.224434746	4.345855464	1.766307041	4.953501543	3.982513277	4.194630868	4.065468829	6.614748468	1.94505792	4.873128036	1.530197768	3.423743165	3.985704089	2.563627822	4.880534343	3.028158592	3.195157837	1.993107855	3.202975658	2.335594093	2.97138666	2.722058383	1.905707041
DEPDC1	ENSG00000024526.15	mRNA	1.195350803	1.91071163	0.315415802	1.259383407	0.276747353	0.402671736	0.675790761	1.197118469	0.683488895	1.963053311	0.041895155	1.288558576	0.101099842	0.607981235	0.342712871	0.187303449	0.564543258	1.099108672	0.54556808	1.049290067	0.36420155	0.112965974	1.317145294	1.280531439	0.304377848	1.093790849	0.676693408	0.130569762	0.200836002	1.395882707	1.546570222	0.972334107	0.101618813	0.237928694	0.02217583	0.064899583	1.324716859	0.041948431	0.657734041	0.029383801	3.17937561	0.021882474	0.21140898	0.075235002	2.004698388	0.013200914	1.45178828
CCDC28A	ENSG00000024862.15	mRNA	4.180786464	4.003370307	3.873668441	2.934377754	4.447679658	3.6042196	3.987521501	4.442584235	3.571620618	3.323805376	3.548759714	3.936974287	3.911165274	4.513085051	4.043041371	4.306645278	2.515457405	2.029742619	3.727477822	3.802012597	4.063050293	4.511526691	3.244336353	2.875907249	3.773656813	4.846321024	4.279953782	4.511783799	3.791153302	3.430106229	3.869909302	3.701451799	4.032166912	3.333645075	3.836932934	4.429611102	3.723504611	3.667101243	3.722357286	3.838032993	3.951826871	4.359770718	4.251170964	4.334662668	4.107818712	3.866774113	4.427889507
RRAGD	ENSG00000025039.13	mRNA	2.93380912	2.223927577	1.769092941	1.989227964	2.39236021	2.562382875	3.143169075	3.404475262	1.946073335	3.000489756	2.788513148	1.466150434	3.58547976	1.037231016	2.204036205	2.063336072	1.823453274	3.601140613	2.284861455	3.909918499	2.6872555	2.711502093	2.162695303	2.113527969	2.797816722	1.990408621	2.245565196	2.013784611	1.827830536	3.367030982	3.832736906	1.873847993	1.024899339	0.73800861	1.272271839	2.54111522	2.796139006	1.77449282	3.892433968	1.158198607	3.834080304	1.677575383	1.808305279	1.495474713	1.303184309	2.258291042	2.03762579
HSF2	ENSG00000025156.11	mRNA	2.198871673	2.32780481	1.456423351	1.171314161	1.462468624	1.555164536	1.949600065	2.880857264	1.252997951	1.619584205	0.968310355	1.367623623	0.812678179	1.750188053	1.802465482	1.408051043	1.224539982	1.394165795	1.293114249	1.976516301	1.560317606	1.815152281	1.323679492	2.024842153	1.914453923	2.134631456	1.278012558	1.715653738	1.330375945	1.754189618	2.213805343	1.131197254	0.868908635	1.214648834	0.769878981	1.323177933	1.832709255	0.865477582	2.123007912	0.652263554	2.106843667	0.996511137	1.234647743	1.030960837	2.127419425	1.246406517	2.146342747
PHF20	ENSG00000025293.14	mRNA	1.752905286	2.200875655	1.346548596	1.345155873	1.731048212	1.420438613	2.166749415	2.083710561	1.879608402	1.449848319	1.005635534	2.433251153	1.288719202	1.235390994	1.755412297	1.537235395	1.526677597	1.428721985	1.628259004	2.092293497	1.532646589	1.562929176	1.948047692	2.371284085	1.615758839	1.685639065	1.997590871	1.693057096	1.985966228	2.426394755	2.202568235	2.95603943	1.265367577	1.852001824	1.54046797	1.564349969	1.687673065	1.310515737	2.28819143	1.553560532	2.526334018	1.3516047	1.913907529	1.61201318	1.695557374	1.612800249	1.836188785
HSD17B6	ENSG00000025423.10	mRNA	2.967476787	7.723919065	9.220248243	8.591653937	8.592105816	7.916000962	6.929838382	0.988549604	8.647989571	5.981964447	7.500898763	6.282024362	5.197525258	8.332837195	7.312700279	8.640175922	3.636686351	6.837218019	8.042966712	7.256650357	8.162343443	9.272227831	7.688184602	2.162674746	7.161421212	6.680780935	7.614094407	6.504630715	8.363841953	6.574958631	5.707474249	0.363702918	8.214221405	8.957300228	8.362761124	7.641427856	9.418628148	8.251141135	7.468443362	8.241610582	6.446233762	8.33174761	7.952758996	8.385962661	7.863156268	7.728889201	8.106893129
NR1H3	ENSG00000025434.17	mRNA	3.756544925	4.025675157	3.569801752	4.205883596	3.59209821	3.526956485	3.034883289	4.870377886	4.689505545	3.2450625	3.824644941	2.800415679	4.768045734	3.889059923	3.778441476	3.789192395	4.700505603	4.629008399	4.084586222	3.553306806	3.862392492	3.656265335	3.874599177	4.428411689	3.771227618	3.724049333	3.73679506	2.285375818	3.251689886	3.475761616	3.055475528	3.188973077	3.240417098	4.008317132	3.267749764	3.595776541	3.615044702	3.008354553	3.71582255	2.966189041	3.344473044	3.427316306	3.17654288	3.355323817	4.250952479	3.434737238	4.380373483
TYMP	ENSG00000025708.11	mRNA	6.670148432	5.855081001	5.459712889	5.327239272	5.016677873	5.201255291	5.37507375	4.934080145	3.46375703	5.076266537	4.596315957	6.739330896	4.646101692	4.275718461	4.448630128	5.146786712	4.153249643	5.406075008	5.491049034	5.581733435	6.314672861	7.879219585	5.22037477	4.043412857	5.835269382	6.186730352	2.410043439	5.372855484	5.092993323	5.723818081	5.067768203	3.254985757	3.419742707	7.075158354	4.295184856	4.993334584	2.539044861	2.716279752	4.271294429	4.347293126	4.878264439	4.814135554	3.977269981	2.876894162	5.069433321	3.68868085	4.151372831
NCAPH2	ENSG00000025770.17	mRNA	4.325430394	4.426720276	3.169944265	3.222897167	3.007821339	3.142295974	2.990727774	4.716167255	3.577753916	3.728627889	3.673687847	4.036067841	3.912393957	3.095740908	3.749569871	3.414632663	3.627811082	4.35840771	3.83705986	4.313383769	3.365505783	4.730653831	3.945856865	3.575399495	4.135504208	5.386216236	3.28075664	2.509639358	3.01673949	3.750360704	3.556696519	3.194085608	2.578219136	3.520927442	2.474975522	3.640109209	2.543709844	2.339047687	3.655329914	2.291311782	4.057386571	2.488052661	2.44537062	2.210949635	4.032404755	2.794610698	4.041523143
TOMM34	ENSG00000025772.7	mRNA	3.6036157	4.625165638	2.890219047	2.739054528	3.47481804	3.705769409	4.005990778	4.544418585	3.567664177	3.828084597	3.283613537	4.364495113	3.344994188	4.675142597	3.377460707	3.315854707	3.12568451	3.300733932	3.434529815	3.601244237	3.265430993	3.61656659	3.652694429	4.030018994	4.296974512	4.494371203	3.089725052	2.794264537	3.844715733	3.727188862	3.399377702	4.124977313	2.745911017	3.542114828	3.017242729	3.744097794	3.982641395	2.843427569	4.217083176	2.873633698	3.874915837	3.290868045	3.211600671	2.819156667	4.342960727	2.702551836	4.081959419
SEC63	ENSG00000025796.12	mRNA	3.397690116	4.28324979	3.534892199	4.246660713	3.791397539	3.089728225	3.684655049	3.867256108	3.410061497	2.967629945	2.406961965	2.389584826	3.322911369	3.505210114	4.363198073	3.822332397	3.257496303	2.757179165	3.491908603	4.088527668	3.49026823	3.50124542	3.355225894	4.407853253	3.583435136	3.127920163	3.350535361	3.690299041	3.384061592	4.096872251	4.481379179	3.338487254	3.466999446	3.950337579	3.304566557	3.095256256	3.992106832	3.206827397	3.501032122	3.338107279	4.455823823	2.962853422	3.581451907	3.435425724	3.502789128	3.279333849	3.949439307
KPNA6	ENSG00000025800.12	mRNA	2.642108053	3.423196894	2.719657964	2.551502356	2.904408998	2.67908037	2.734701089	3.275552136	2.967093872	2.376471135	1.729331033	2.876838631	2.047422158	2.541046159	2.374661535	2.046803529	1.826910695	2.622109352	2.588057045	3.141772305	2.522426017	2.405964484	3.257132064	3.0439045	2.102854651	3.037612816	2.694819069	2.483894911	2.695443936	3.458419583	3.357552334	3.888696601	2.225270183	2.907640883	3.01125932	2.395604866	2.081245174	2.402649673	3.196435642	2.634283869	2.703256253	2.443414914	2.304756664	2.245488269	2.916640451	2.723253662	3.249470703
VIM	ENSG00000026025.12	mRNA	5.627439938	5.62454368	5.397193855	4.374899576	5.445941912	6.250237668	6.642977903	5.615185967	4.408580904	4.344738585	4.502292604	5.880737973	6.432569111	4.871312763	5.710615051	6.090419074	4.591694409	5.175211477	5.249263419	4.872152923	5.56817976	4.244797928	5.026217375	6.014334083	6.328962854	6.538029208	3.597373597	7.377449722	5.798427997	5.670441601	5.915283309	6.957501235	3.949036015	5.572832316	4.256666485	6.254392735	6.432142751	4.974279349	4.116339892	5.088638455	5.435184216	4.66883108	5.136830241	4.428830627	5.198946341	5.151551214	3.314060162
FAS	ENSG00000026103.18	mRNA	2.520636883	1.923904015	2.655539586	1.500084873	2.079711415	2.513633651	2.809342777	0.980827293	3.04565288	2.191091794	1.505702816	2.350762936	1.215981197	1.848733935	1.757200068	2.195641538	0.776951038	1.12924421	2.191210493	2.432235709	2.17359942	2.073678794	2.139476128	1.333302815	2.05113427	2.218153716	3.902410651	2.499788196	1.76176311	2.495205991	1.912408042	2.338319628	2.178244436	0.702543915	2.163458618	1.97576759	2.395974812	1.801375406	1.786748607	2.183761551	2.842442588	2.452202655	2.503381751	2.302130268	1.975141842	1.96126669	1.828114373
RNASET2	ENSG00000026297.14	mRNA	2.596070709	2.442483372	2.126438206	2.984641184	1.899064766	2.342481274	2.664701534	3.488375235	1.328619916	1.731616025	2.717312213	2.06975459	4.749181018	2.485984456	1.974311337	2.891911327	1.699333372	2.528433748	1.989498941	2.444446116	2.43768566	2.875328179	1.52056684	2.165247584	2.995694446	3.784889905	1.32165093	2.012686219	2.009524627	3.54616449	2.574386664	2.500426865	1.43645405	2.633140423	1.968493705	2.68287939	1.614802298	1.603950297	2.204136912	1.484574412	2.30715976	2.304065922	1.94559281	1.659283939	2.328410379	1.688187192	0.950286758
CD44	ENSG00000026508.15	mRNA	2.559459259	3.603560222	1.814630933	0.68429489	3.015593806	4.97677662	3.256939055	2.72554405	1.341623659	1.234197473	3.035327039	3.965782854	2.289177747	0.819659742	1.566834307	2.045385599	0.985476266	1.771621822	1.41220862	4.561458751	1.550775175	1.218959932	1.569220134	1.221960959	1.182403409	3.213339657	2.397823263	3.527413281	3.025948007	2.589262572	3.418956142	2.3565044	1.43919957	1.188801896	2.235293053	2.289737041	1.834572386	1.846327688	3.437623954	2.120249085	2.8557107	1.494549762	1.963533157	1.64938755	1.078556576	1.846240052	4.275270238
KCNG1	ENSG00000026559.12	mRNA	0.017568437	0.041628175	0.068532305	0.812975894	0.014648783	0.04048065	0.071500347	0.011365459	0	0.01031966	0.013128838	1.247624799	0.4793645	0.029821781	0.037691493	0.631590197	0.030043185	0.470628459	0.004204436	0.036318475	0.004778064	0.004899341	0.018674507	1.612582642	0.043740969	0.067285083	0	0.032606265	0.041399521	0.516894353	0.023848175	0.21537075	0.066022425	1.46208913	0.008066276	0.021046665	0.01111244	0.039886199	0.118398662	0.058655941	0.0401123	0.037809239	0.094250832	0.036436533	0.017001881	0.019074103	0
AGPAT4	ENSG00000026652.12	mRNA	0.802779871	0.855983797	0.395445426	0.23864126	0.2886161	0.664266434	0.565413824	1.072693694	0.631659966	0.341482544	0.140158339	0.552568837	1.19504667	1.167629495	0.584381525	0.292214942	1.082916344	0.132418401	0.41854625	0.697532632	0.217221333	0.11122924	0.202621074	0.380619907	0.423124299	0.599388161	0.051248544	0.487033489	0.2550685	1.272829172	0.410316885	0.714346586	0.123446724	0.627565826	0.187835718	0.516078329	0.486576674	0.228143852	0.78490586	0.337102211	0.71965947	0.194162961	0.295137225	0.197932546	0.652114971	0.212692224	0.648411046
SLAMF7	ENSG00000026751.15	mRNA	3.096457484	1.078268957	1.710944416	0.599869684	0.664961853	3.105993552	2.055514945	4.072843975	0.348192526	1.498322023	1.001955443	1.171046386	2.947137406	0.589925142	0.830648271	0.954804996	0.427543802	2.013433614	0.388056013	0.453805767	1.106470211	0.443315398	0.597391315	0.31985855	0.284130783	3.747797656	0.507703436	0.708675136	0.910400884	2.889936728	3.819910158	0.800199648	0.261299763	0.403037071	1.157016629	0.555331434	0.580938663	0.824060544	0.257787614	0.538483446	1.081647174	0.976082731	0.907908634	0.60707162	0.693133477	1.438599563	0.026129088
BTN3A1	ENSG00000026950.15	mRNA	3.409147821	2.865448788	4.451640396	1.804611281	4.04087501	2.300070323	3.239867682	2.924718056	2.330180738	2.602455482	1.123203353	4.363392769	2.083754994	2.347452215	2.750641258	2.589975827	1.776086215	1.77414455	2.838030905	2.587056167	2.989535002	4.081895214	3.946875257	0.941832064	2.40059926	2.559467496	4.370256947	2.020868573	2.251706619	3.256623746	3.459213144	3.256216842	1.261905298	1.390734349	1.57321198	1.836952384	2.136815171	1.107036167	3.366513721	0.991786586	2.481455635	1.596275239	1.742681492	1.750917006	2.95111489	1.544791185	2.129562794
MIPEP	ENSG00000027001.8	mRNA	2.099210351	2.044128702	1.422105899	1.757877915	1.518421785	1.686470822	2.063823491	2.074565469	2.251165091	2.449456842	1.272085159	2.760743368	1.953780549	1.932224555	1.333825323	2.148855897	2.025108933	1.344165426	2.126766878	1.734655328	2.574146269	2.214930463	1.81097036	2.512157851	1.907272352	2.126840727	2.902109793	1.985790193	2.002325229	2.300371022	2.053792339	3.88136391	1.835709908	1.1766935	1.992590223	1.938444539	2.680052329	1.913497327	1.84714195	2.04885202	2.211295106	1.950706122	2.288886204	2.050655256	1.742355581	2.050797321	1.935806109
PRKCH	ENSG00000027075.12	mRNA	1.901082578	0.854851958	1.779122396	0.728197785	1.252545296	1.273594184	1.788982157	1.268029901	0.766510956	0.879414171	0.39921953	1.081334033	1.034139178	0.847391463	1.123426347	1.317112781	0.831281437	0.907076656	0.912774856	0.879073804	1.31649292	0.800043482	0.853437565	1.067959366	1.263364861	1.192058009	0.979601359	2.487673508	1.383728675	2.070958821	1.562133066	0.985395131	0.760130009	1.042092625	0.924490885	0.998349698	1.261071389	0.891587754	1.07386162	0.768350316	1.041251776	0.868377874	1.251850885	1.047062996	0.948020663	1.32023991	0.299391267
INSRR	ENSG00000027644.4	mRNA	0.043303871	0.011210466	0.020259604	0.050818734	0.007825353	0.01863264	0.005997525	0.006068189	0	0	0	0.024945059	0.009294037	0	0.005803113	0.262417917	0.009215606	0.005803218	0	0.047135255	0	0	0.039521625	0.034677311	0.006746505	0.297480007	0	0.011669257	0	0.007383999	0.012758566	0.005746148	0.005528344	0.075002931	0.008596017	0	0.042951432	0.006144983	0	0.00489997	0.358935357	0.010172162	0.0039873	0.003571137	0.013607366	0.010196628	0.004157644
IFNGR1	ENSG00000027697.11	mRNA	4.459703847	4.443265171	4.215204783	3.787946007	4.966647615	4.623008659	5.170051623	4.233639289	4.012311614	2.955233734	3.596555789	4.392384176	3.822053674	4.479702738	4.640520806	4.480899924	3.209693901	3.731533981	3.9801949	4.52257422	4.836106398	4.671728033	4.898155035	4.19090283	4.351767703	4.05390172	6.827226245	6.139961238	4.993319799	5.666450957	5.067288831	3.488291417	4.33978876	4.631834595	5.207504853	4.882217635	3.908712112	4.562473074	5.278743307	5.223529183	4.571064903	4.948655511	4.935832902	4.074532654	4.239314426	4.393561489	3.678863804
B4GALT7	ENSG00000027847.12	mRNA	3.00467842	3.221355102	2.251820731	2.571937713	2.578242066	2.664103914	2.127106823	3.025674202	2.690766537	2.602620518	3.342667654	2.697057197	3.730998858	3.074066509	2.533671623	3.573049196	2.738231808	3.332867937	2.816630795	3.257730666	2.492423735	2.970075255	2.979391447	2.723355446	3.043561288	2.926273294	1.833973307	1.944990862	2.314501226	2.250542635	2.269832704	2.648018133	1.620537128	2.543769794	1.42379442	2.644064788	2.488126742	1.351142615	2.972513723	1.573386254	2.634895311	1.685265305	1.479218934	1.129625241	2.754051824	1.494396832	2.571685498
SH2D2A	ENSG00000027869.10	mRNA	3.355749149	0.553163341	1.580662983	1.394510819	0.930278266	1.30415704	1.909866612	2.073719391	0.131571457	1.441965714	1.109367525	1.375035378	1.919256725	0.515466231	0.653445305	1.563156776	0.682661526	1.591411756	0.515562135	0.496486947	0.945791749	0.789865263	0.41032385	0.866592622	0.60739159	1.874231639	0.405556669	1.016123427	0.509000914	1.721413724	1.775296907	1.747724316	0.671310401	0.999523287	0.799300649	0.556543027	0.392210651	0.438695603	0.414911579	0.709815143	1.606098024	1.593951663	0.850933445	0.686130865	0.597565527	0.561007825	0.041667007
VRK2	ENSG00000028116.15	mRNA	1.751308724	2.33743055	1.39557634	0.920316875	1.23872797	1.476413511	1.899628951	1.919073478	1.38204121	1.684133032	0.510900133	2.240924621	0.527640654	1.652584128	1.583980708	0.786581383	1.207166146	0.85017019	1.247760237	1.931055843	1.331323252	1.251537512	1.157940133	1.546706456	1.726784415	1.554910022	2.523744094	1.681538652	1.395222919	2.428240931	2.454372776	2.275181473	1.13380625	1.116306718	1.270050646	1.294373044	2.118570067	1.111257826	1.749888059	1.062160444	2.639017271	1.08485618	1.531531649	1.343919788	1.650701375	1.351495866	1.809265438
TNFRSF1B	ENSG00000028137.15	mRNA	4.692860541	3.805877788	4.228357341	3.287682754	3.754267992	3.994263077	4.502547079	4.022803894	3.604297751	3.935179488	2.97022192	4.141489307	4.053833312	3.46873865	2.848345649	4.038343676	2.119715394	4.221116574	4.611410376	2.901810754	3.329389972	3.973950162	3.945584454	2.677747625	2.86500079	5.192174203	2.367901315	4.44489297	3.869012078	4.331326867	5.343410317	3.726049977	3.272574033	3.202851464	4.52514458	4.042189589	3.007906014	2.906600831	2.722868418	3.869599136	4.032238736	5.150425174	4.0296427	4.106640378	4.888065437	3.481444191	4.662556224
VEZT	ENSG00000028203.16	mRNA	2.647667451	2.3831719	1.962344263	1.913482966	2.178289829	1.958818265	2.386696981	1.907794862	1.830449524	3.014761855	0.834526497	3.414012687	1.108196931	1.868636507	3.091248977	2.149113241	2.00714245	1.614192234	1.704706541	1.797533381	1.905974549	1.91656738	2.312949885	1.967958833	2.758996709	2.169224797	2.119991318	2.353601639	2.099103209	2.57212074	2.986078254	3.345723235	1.71223158	2.514180665	1.883289965	1.626470495	2.244343224	1.829254887	2.063191702	2.035452272	2.941407376	1.723313556	2.002978462	1.953957259	2.144855597	1.777077375	2.46524632
POU2F2	ENSG00000028277.19	mRNA	0.694681809	0.377906491	0.410893211	0.151095685	0.313901002	0.331349101	0.444041211	0.969937083	0.103114307	0.186621233	0.247348984	0.394815358	0.897463935	0.205466654	0.21617617	0.331602351	0.222876384	0.310538935	0.101751855	0.103509814	0.241634884	0.137131041	0.296405396	0.08776667	0.150701382	0.804387334	0.159664379	0.312621923	0.411608651	0.571988051	0.815591491	0.378003246	0.284246991	0.181660398	0.646128644	0.832500519	0.257226077	0.511507725	0.316714689	0.354731884	0.506006891	0.46791403	0.388700243	0.247854736	0.204176942	0.47942979	0.060728548
BRD9	ENSG00000028310.16	mRNA	1.99895925	1.709191466	1.113108697	1.193631354	1.307599064	1.4704397	1.553773888	1.950904151	1.927700458	1.658570644	1.578298528	2.774322724	1.632701854	1.562917913	1.585845854	1.666621144	1.841346098	2.338408816	1.960193308	2.233340839	1.415552388	1.60610714	1.96926642	2.418839071	1.77418716	1.451853089	1.399145582	1.100798685	1.132863282	1.769975735	1.543780402	1.932000936	0.902690833	1.612113182	0.809977253	1.570425169	1.362263572	0.824664499	1.785973614	0.824193789	1.386398948	0.984406841	1.048106927	0.890024591	1.415879612	1.089684041	1.514946613
SNX1	ENSG00000028528.13	mRNA	3.334634319	3.738821077	3.157353178	3.142120651	3.518073844	3.111945512	3.366634963	3.07565741	2.834605177	3.422195035	2.456165508	4.051214792	3.144163121	3.211221767	3.166715573	3.300575916	3.360840001	2.29516008	2.423019271	3.933399992	3.389228948	2.99265182	3.59126941	3.247181237	3.062018012	2.89871854	3.798910561	3.162687884	2.867026289	3.329718498	2.799009968	3.816253264	2.631441723	2.674486848	2.849491043	3.009640037	2.442592026	2.718879757	2.852496904	2.796246753	3.313524081	2.686607255	2.799442798	2.545584472	4.208079333	2.953088405	2.657089139
TBPL1	ENSG00000028839.8	mRNA	2.033300465	2.316135138	1.416944953	0.656416826	1.633760055	1.342099866	1.699419332	2.076291812	0.976647899	0.945315364	1.152580225	1.111600046	0.923199229	1.638175124	1.9668417	0.925967632	0.966133884	0.559051798	0.973510492	2.047106132	1.380495022	1.66746486	1.194459188	0.87437518	1.416958792	1.435690602	1.60865777	1.324514849	1.37461494	1.458347319	1.915542795	1.346684376	1.037912092	1.465527533	0.804985453	1.780516548	1.664112495	1.146782708	1.646981672	0.89875233	1.865348974	0.983837884	1.120283051	1.191909146	1.824637023	1.330555357	1.555763537
ARNTL2	ENSG00000029153.13	mRNA	1.63313196	2.124060338	1.308748726	0.31676025	1.91577699	1.598786762	1.629306001	1.738539141	0.61849954	1.164038774	0.630472272	4.043445076	0.396503025	1.281580631	1.685722408	0.760237114	0.77725932	0.315423066	1.387181358	0.591931668	0.630016786	0.311530493	0.796701314	0.2177291	0.719959241	1.659812618	0.081863551	1.374556989	0.811035456	3.066074498	2.752833839	2.638561067	0.806381747	1.46387573	1.457429263	1.040703484	0.779409677	1.027376642	1.256760379	1.860716036	2.794060118	1.062134147	0.746116228	0.466759447	1.482968649	0.655456263	1.514665069
BCLAF1	ENSG00000029363.14	mRNA	2.803817224	3.029421775	2.364189266	2.742520367	2.919363682	2.324310205	2.94301159	3.374465856	2.221439395	2.136988843	1.680464241	2.927448435	2.309573725	1.967197811	3.152602963	2.600125228	2.18902012	1.989139355	2.253570224	2.32686461	2.953730823	2.855331934	2.611146687	3.535280537	2.828391378	2.430804051	2.248483939	2.941002034	2.427021451	3.396455312	3.444342588	3.127355387	2.502315118	2.740220705	2.365799116	2.386806074	2.660799435	2.436865263	2.654657369	2.660357194	3.243607189	2.289265127	2.871849947	2.717945129	2.711788888	2.570562224	2.502054805
SLC39A9	ENSG00000029364.10	mRNA	3.675187154	4.209957711	3.523129238	3.820172433	4.154067782	4.010326844	3.32436326	2.988945087	3.85865556	3.487975796	2.293958036	3.433692343	2.870018607	2.708810473	4.051966944	3.75644611	3.754493871	4.517623377	2.923437395	4.725878557	4.215418068	4.136704658	4.658415338	3.617940077	4.011785543	2.692356331	4.002900012	3.238931469	3.877241396	3.836664844	4.620558276	3.925564855	3.410101034	3.317669639	3.346488545	3.545326947	3.843939929	3.083811052	3.987119889	3.272782754	3.863621332	3.24405435	3.2537774	3.343717503	4.168166999	3.383076192	3.36428381
ANK1	ENSG00000029534.18	mRNA	0.13038275	0.021108765	0.034910967	0.036190923	0.029350725	0.074799498	0.119796374	0.031255351	0.013290416	0.536029888	0.016505663	0.719588949	0.039103833	0.003787699	0.051265026	0.097136011	0.013041883	0.040623457	0.01476354	0.028521144	0.030989725	0.031769032	0.037364799	0.467849493	0.083764764	0.067741582	0	0.111778654	0.038745189	0.252757102	0.061233168	0.026943381	0.015613427	0.037883886	0.028229659	0.012752378	0.036965104	0.042985594	0.008259622	0.041140399	0.028389182	0.021536934	0.042739559	0.046531965	0.036138695	0.063819957	0.007845553
IBSP	ENSG00000029559.6	mRNA	0.264328533	0.497552248	0.302530345	0	0	0.118731065	0.114327467	0.019925813	0.375590517	0.21921484	0	2.43356738	1.061804331	0.197745322	0	0	0.581957874	0.110754861	0	0.070126954	0.369233703	0	1.111517737	0	0.245601361	0.093778624	0	0.296036925	0.020947708	0.543128401	0.709307783	1.153549586	0	0.435246388	0	0.044056305	0.172360823	0	0.214649343	0	0	0	0	0	0.101593366	0	0.180546381
TFB1M	ENSG00000029639.9	mRNA	1.783596853	2.512203501	2.102921082	2.159471875	2.653791482	1.431068729	2.010434674	2.636454791	1.654382198	1.054534869	1.942257714	1.524992114	2.232413354	2.061817464	0.898530578	1.548093269	1.028166709	1.073580252	1.895335041	1.933622566	2.484103501	1.810625979	1.148497443	3.20785746	1.643193741	2.20031069	2.057405525	2.037024767	1.361902455	2.114119785	1.607887484	1.4468989	1.853066409	1.355400826	1.549686971	1.800012888	1.507861394	1.544934158	2.137270496	1.495923232	1.932877789	1.670510621	2.164449619	1.855967142	2.278470614	1.457092144	2.299397791
RABEP1	ENSG00000029725.15	mRNA	2.897816976	2.47282118	2.026562157	3.413303287	2.12578574	2.56411549	3.223802827	2.160236248	2.181082841	1.971721563	2.119283933	2.313494498	2.999332478	1.892366489	3.323312482	3.024444431	3.216214583	2.601312626	1.902354873	2.296352074	2.653384905	3.13735565	2.294119688	3.413978664	3.332260447	1.705550261	2.860626266	2.775086598	2.085443147	2.12715281	2.708496698	3.047704041	2.712933176	2.300735294	2.71349817	2.77820287	2.766402414	2.726297153	2.182297757	2.682750418	3.574595598	2.489179835	2.828279648	2.659785741	1.771005574	2.978779463	2.13353762
HMGB3	ENSG00000029993.13	mRNA	4.285342927	4.409523862	4.71636775	4.629238274	3.390986354	4.996242219	3.735555483	3.996291826	4.479202419	5.154328107	3.008581163	5.034923355	2.970756183	4.135382447	2.92158974	4.156641185	1.762874805	3.366451202	4.73553276	2.131410496	3.758642563	3.756334526	3.969544213	4.546053924	3.279360905	4.752988933	2.870815152	3.983056892	3.035439785	2.909902087	3.32529732	4.097496572	3.501795296	4.342635623	3.375570215	4.087794733	3.456722602	2.751811969	4.495770455	3.553351304	3.788002061	3.448534745	2.715772201	2.865457886	4.625533315	2.541043276	3.768168092
NUP160	ENSG00000030066.12	mRNA	1.664353598	2.431350255	1.701110581	1.6595444	1.953342176	1.500724533	2.310935349	2.711645348	2.465706988	2.148553617	0.749312537	2.626197257	1.144638026	1.993709931	2.258642584	1.510693384	2.123042724	2.409500664	1.627131405	2.385587579	1.863724423	1.718236473	2.318873072	2.73138416	2.268895967	1.272947938	2.833354516	2.210309327	1.688247381	2.794493038	2.664845268	2.083321499	1.534901428	1.559121612	1.46534354	1.225186207	2.034391757	1.539381111	1.818370494	1.546169701	3.325492158	1.261390466	1.876462899	1.618790051	2.271208764	1.991447884	2.365741014
BAK1	ENSG00000030110.11	mRNA	3.724275353	2.667151134	1.761948308	2.662830529	2.357952784	2.719310038	2.644969126	3.578307821	1.507627765	2.809021146	1.632709022	4.268273956	3.686881731	2.366892469	3.320177507	2.459506861	2.57659794	1.009439682	2.101887648	2.783095923	2.672083537	2.894957184	3.341593356	2.997216647	2.535866157	3.720386846	2.996997102	2.310636202	2.554828276	4.224234093	4.512817428	4.661383869	1.474870294	2.812094308	2.127470239	2.659227836	1.841879972	1.799301438	3.129345627	2.273964696	3.238886554	2.024177861	1.667371133	1.095820993	2.679216513	1.659488782	3.17094236
MUSK	ENSG00000030304.11	mRNA	0	0	0.008271577	0	0	0.015169689	0.029028849	0	0	0	0	0	0	0	0.041940098	0.081593777	0.005627374	0	0	0	0.012391111	0.012704775	0.390151642	0.007117437	0.008224839	0.008927225	0	0.049172012	0.046059466	0	0.071161772	0	0.053061274	0	0.020880763	0.005502143	0.014430605	0.014944997	0.093178507	0.047117396	0	0	0.033695126	0.063979559	0	0.03087086	0.005069688
IKZF2	ENSG00000030419.15	mRNA	0.771886124	0.521682464	0.376969174	0.039861794	0.682745535	0.19238992	0.444782179	0.18078615	0.312305761	0.04973733	0.109941945	0.262894151	0.12284858	0.134108248	0.120809617	0.112805155	0.051098206	0.169027993	0.234271323	0.136718524	0.137770622	0.059783575	0.529754133	0.045590201	0.111151435	0.175512583	0.374150997	0.402211001	0.177804452	0.479797038	0.878026945	0.357359205	0.113168755	0.196341529	0.256118208	0.112290635	0.069331559	0.212033652	0.437858953	0.299959303	0.112905608	0.108548639	0.182625417	0.237178986	0.555786689	0.251757099	0.042740361
GRN	ENSG00000030582.15	mRNA	6.584401337	7.54997267	5.931358594	5.249859635	6.103477778	6.692003144	6.349403265	8.027299503	5.782776566	7.503249081	5.912021374	7.013658408	6.964189893	6.356527228	5.855665635	6.372525591	6.144669375	7.032792852	6.529319961	6.562636842	6.120182028	6.784678209	6.247556043	5.574149476	6.189039108	7.823475834	5.969985351	5.936391437	6.432797503	6.712155505	6.763690571	7.235058649	5.105928455	6.040374592	5.392382655	6.674211288	5.736381871	4.785209098	7.002089188	4.899033273	6.63488305	5.419521121	5.841014409	4.991170348	7.013627832	5.696497155	6.453100497
FAM13B	ENSG00000031003.9	mRNA	1.220771114	1.709610082	1.550155054	1.462668394	1.326425302	1.159427932	1.464886044	1.00309463	1.525596306	1.657924564	0.413794864	1.821780616	1.04975747	1.837089415	1.635943368	1.313212115	1.580243704	1.118859156	1.240937663	1.467021175	1.066381753	0.90253038	1.994992247	1.436879459	1.610948832	0.884757973	1.300918546	1.852188119	1.156320633	1.758613012	1.48044438	1.860523537	0.812754288	0.97871038	1.080618168	0.745016811	1.349312717	1.159958239	1.295666511	0.819455444	1.362681894	0.738120029	1.069734621	1.063532395	1.490883899	1.194553401	1.86747363
ARHGAP31	ENSG00000031081.9	mRNA	0.779861082	0.934842526	0.828974659	0.756528893	1.253162144	1.343712747	1.777164806	0.467417929	1.155045603	0.858487076	0.446595052	1.053842471	0.906717183	0.607270967	0.939601017	1.450303435	0.702226384	0.349218742	0.726314893	0.713753464	1.050042171	0.378047668	1.02798537	1.162637388	1.527530875	0.990977101	0.455970115	2.785241062	1.549747521	1.232675828	1.376645637	0.870819636	0.69956028	1.10475758	1.035109708	0.853724958	1.254484761	0.984884139	0.262879619	0.888079234	1.254128025	0.547499723	1.1358805	0.911560195	0.700461034	1.149487061	0.470847522
CENPQ	ENSG00000031691.6	mRNA	2.364952569	2.38221842	1.383797715	1.277782529	1.902089362	1.085657716	1.441836322	2.539477883	1.700055759	2.119192891	0.680139977	2.095149966	1.123961279	1.809983977	1.965908201	1.024283749	1.624934118	2.225826081	1.551890077	1.988491147	0.806826591	1.141419537	2.080337473	1.659995225	1.339958073	2.295552531	2.291244823	1.622793341	0.886036651	2.523597029	1.361073289	1.422130916	0.492447181	1.367060674	0.212025099	1.142695772	1.610658359	0.421401783	1.737472877	0.669783213	2.891755126	0.938390863	0.558254467	0.740834048	2.823917452	0.978777511	1.891362974
SARS	ENSG00000031698.11	mRNA	5.70579487	5.823669296	4.193364812	3.909065277	4.815832664	4.669129812	5.063016934	5.194990556	4.622696039	5.876944507	5.00204419	5.397433838	5.212511616	5.693609341	4.407487727	4.387104882	5.075088331	4.772826733	4.652466905	5.331462493	5.203131616	5.27135504	4.99100149	5.144541207	4.257429559	4.852324687	5.413698669	4.737458078	4.886102142	4.61511473	5.578564015	5.364389081	4.286679909	4.663992105	4.150225837	5.024086738	5.485234054	4.220865192	5.538912511	4.330154914	6.24082908	4.253955853	4.67739452	4.335626347	4.790209208	4.488811955	5.319679246
RANBP3	ENSG00000031823.13	mRNA	2.793307445	2.323628757	2.370982024	2.653906478	2.438186617	2.5464786	2.598775298	3.138505639	2.059384664	2.695643815	2.488822751	3.082127731	2.343088675	2.742677465	2.828427879	2.570776237	2.913696991	2.850161092	2.584501992	1.996837447	2.462309463	2.986157288	2.775726268	2.942898411	2.761442241	3.283550045	2.133929347	2.438532608	2.241717203	2.796372081	2.701748565	3.293873958	1.987178507	2.309421356	1.924703514	2.482575752	2.233982315	1.92887705	2.63151464	1.763961985	2.160067441	2.081887141	2.308500333	1.816951502	2.798741876	2.201194194	2.543676532
ARID4A	ENSG00000032219.17	mRNA	1.316423999	2.033606338	1.819322601	1.976767797	1.945637265	1.401266024	1.7272083	1.321958243	2.553444116	1.579249239	0.489448602	2.299662623	1.041626115	1.42454696	2.152973515	1.720090245	1.744956782	1.524686719	1.013651747	1.936074396	1.234932207	1.597398854	1.891894497	1.666933058	1.715538541	0.890688244	1.367495667	1.797826559	1.72010639	2.206099503	2.020576889	1.924039689	1.378093699	1.541167185	1.218614975	1.937911416	2.406386538	1.246315105	1.653753028	1.231657976	1.811305483	1.36124311	2.321778466	2.322165543	2.068954242	2.14735731	1.791885769
PNPLA6	ENSG00000032444.14	mRNA	3.100254307	3.00650841	2.937976753	2.921174801	2.75976823	2.656261525	2.847143063	2.915172116	2.992996168	2.623965525	3.213278159	3.494563822	3.065087288	3.041089397	2.746704383	3.053040934	3.100226511	3.722360969	3.032004394	2.714669658	2.650611654	3.300574122	3.403524386	2.570409883	2.763813665	3.433696377	2.538360102	2.336759273	2.924010181	2.871147663	3.332103404	3.18398566	1.893314088	2.643736072	2.165743657	2.826839043	2.546623476	1.502445968	3.04410298	1.762760772	2.117552469	1.994643247	1.961828202	1.576234781	2.505842767	2.203268909	3.241115515
IFT88	ENSG00000032742.16	mRNA	1.486581419	1.734594287	1.453762789	0.845435826	1.982205268	1.687391737	1.704983765	1.848026638	2.235482063	1.396082964	1.082943342	1.315331085	0.947029939	1.668477522	1.160095701	1.437551795	1.724850842	0.932360053	2.078077328	1.305561224	1.938642217	1.874360453	1.738809665	0.794464291	1.525085728	1.407282825	2.088896819	1.551900481	1.651853112	1.397285246	1.536365462	1.627004185	1.400996107	0.851405914	1.265575661	1.461846821	1.774661346	1.705976901	1.943355456	1.590067132	1.627382787	1.456966207	1.556090832	1.522175697	1.988773637	1.782097839	1.974300662
ALG1	ENSG00000033011.10	mRNA	2.275707422	3.155085319	1.781918815	1.913048848	2.210510771	2.440779258	2.257346346	3.02669058	1.979345608	2.661269737	2.288613989	2.758764499	2.560270553	2.455014468	2.793067314	2.584713933	2.077532132	2.258943466	2.395054379	3.260150539	2.420269059	3.0390618	2.857886917	2.958197381	2.489551358	2.957286542	2.879250708	2.446371204	2.397753796	2.29894823	2.875606436	2.971157518	1.65619168	2.492685897	1.538663539	2.380781626	2.397837976	1.34484221	2.911309324	1.5622559	2.292911207	1.672466751	1.913173194	1.547614746	2.893271595	1.766425465	2.128491611
ZCCHC8	ENSG00000033030.12	mRNA	2.023692805	1.872908998	1.582591427	1.61716035	1.667822697	1.574729815	1.833960048	1.708777091	1.392987459	2.221184454	0.721748387	1.53942461	1.093777658	1.134669756	2.094923591	1.256954343	1.610621732	0.983409927	1.221053708	1.560464929	1.635382276	1.243986193	1.378720234	1.81966301	2.081649656	1.265400686	1.547718293	1.214441667	1.283154779	1.749734198	2.114983399	2.050140086	1.12344384	1.085726041	1.019935144	1.456850023	1.661799817	1.201879734	1.524315276	1.076128772	1.90078823	1.066555715	1.319753905	1.231804354	1.740665174	1.545647157	1.332219138
ABCF2	ENSG00000033050.6	mRNA	3.170286457	3.732948064	2.346803884	2.081594826	2.729509998	3.643679424	3.038900305	3.462746556	2.841973407	2.925749906	2.451476677	4.191895461	2.551417604	2.841063882	2.718886385	2.78000337	2.977949521	2.410675733	3.111286377	3.091512988	2.805972757	3.165282548	3.18343214	3.665063405	3.344782974	4.434169661	3.294166474	2.99395692	2.693733097	2.440470629	3.194224227	3.291596669	1.813148013	2.570458446	2.0275746	2.832228917	3.35309925	2.298945183	3.639841647	2.171101952	3.749680879	2.305574348	2.555400681	1.934456317	2.719408091	2.301224383	2.915193103
CHPF2	ENSG00000033100.13	mRNA	4.002082523	4.078356853	3.35305818	3.526024229	3.508211814	4.075818491	3.841582119	4.151875742	2.718221125	3.36594133	2.762552773	3.519485572	3.923606595	2.361363989	3.193082269	3.456756617	3.401821146	2.82822476	3.194531192	3.380274526	3.390079293	2.830613851	3.680941208	3.587666875	3.309714843	4.266616232	3.307188335	2.997279027	2.988536424	3.121007397	4.067036316	3.501613528	2.684933463	4.002938587	2.817559063	2.999986503	2.763841666	2.385495928	4.447338428	2.715337768	3.512394554	2.75324156	2.956989625	2.272998848	2.849543571	2.582651375	3.102674293
LRRC7	ENSG00000033122.17	mRNA	0.023851681	0.055721729	0.080575828	0.059530083	0.053625851	0.036530697	0.089245074	0.056057049	0.046478688	0.020983721	0.026669121	0.109608478	0.006477645	0.005579846	0.059488067	0.090746238	0.02077081	0.049743055	0.030915169	0.047727851	0.031618303	0.016297647	0.13315557	0.086933015	0.034888518	0.045288308	0.030889689	0.036252152	0.159998087	0.70383194	0.046821398	0.505481865	0.028639097	0.12542101	0.031177289	0.020310942	0.0713376	0.058813893	0.081593282	0.114914916	0.046047275	0.055770217	0.081082589	0.083432135	0.043753895	0.04558425	0.030123745
FUT8	ENSG00000033170.15	mRNA	1.351068764	0.474055713	0.555967051	0.276848105	0.456990551	0.672469283	1.19588251	1.007809845	0.435133249	0.777045361	0.098251627	1.251548722	0.63328892	0.341352977	0.717567195	0.855126399	0.520264223	0.537139831	0.238782697	0.200896409	0.688039628	0.376437463	0.612229091	0.66305689	0.648383566	1.519754516	0.398103147	1.411515328	0.911372299	1.176264757	1.520447504	0.916261846	0.443110929	0.620294016	0.35336988	0.410487636	0.886882755	0.491822914	0.422331284	0.432617507	0.907867257	0.436003963	0.855293328	0.705072356	0.421263563	0.677536336	0.335108855
UBA6	ENSG00000033178.11	mRNA	2.247527525	1.642242531	1.581070033	1.727549308	1.320403381	1.342048773	2.110972766	1.586404538	1.363798917	1.837647222	0.780210879	1.857802432	0.981647191	1.380853596	1.885202259	1.619380569	1.363257039	0.972455191	1.686206728	1.810833439	1.569216389	1.255871835	1.999625434	1.421652785	1.952929509	1.195173148	2.05042916	1.747282332	1.40036601	2.2776395	2.561743599	2.348272374	1.229460902	1.727255959	1.442860565	1.099905843	1.585805491	1.041915344	1.346545768	1.292634521	2.341486557	1.377151239	1.509663426	1.414371027	1.17006288	1.27088647	1.87203793
GAB2	ENSG00000033327.11	mRNA	1.150512116	2.697325104	0.964772344	1.493860909	1.509916443	1.918834351	2.36514758	1.5605712	3.00307526	1.506761882	0.562810209	1.242747677	1.488703561	0.619812679	2.599727919	1.674556379	0.563589328	1.242704036	1.245478566	2.606545849	2.333710098	1.280121683	1.790128976	1.234612066	2.473852224	0.978140566	2.240763837	1.747857291	1.931743313	2.599835049	2.09277011	2.76992011	1.033540412	1.782884587	1.719772253	1.216594613	2.366783005	0.693687297	2.707791059	1.115161986	2.386535663	1.090907403	1.413504415	0.836778396	0.753062513	1.161568007	3.072054781
ATP6V0A1	ENSG00000033627.13	mRNA	4.119301322	3.185291646	2.469111969	2.520285998	2.826439122	3.045301234	2.35614602	3.519387483	2.308034222	3.118224825	3.78579041	3.970184873	3.387832568	2.57594669	3.336325277	3.720543893	2.842403329	2.946277128	2.532512643	3.274744934	2.767709444	3.735099202	3.196718342	3.149387428	3.156410922	2.484613384	2.54446065	1.795450775	2.513519714	3.285172389	2.23321868	3.118664179	2.151572892	2.323256608	2.23848881	2.735445059	2.373771644	2.279122488	3.621721632	2.283484297	3.433771745	2.526685914	2.455056021	1.750427612	2.271178881	2.474471573	2.838078735
PIAS1	ENSG00000033800.12	mRNA	1.404025954	1.988728766	1.253078471	1.192564069	1.374990312	1.175918457	1.510809771	1.642904651	1.250991954	1.336201232	0.589823498	2.118227186	1.114771602	0.848706903	1.613787809	1.253150958	1.381950407	1.102103704	0.990304074	1.597013142	1.454561222	0.972960963	1.720851208	1.645482786	1.29473135	1.029014934	2.80102197	1.374893135	1.457225437	1.794550609	1.893870866	2.424304662	1.075051156	1.127256794	1.17378235	0.8486112	1.278923512	1.005941285	2.10427259	1.071464686	2.080837453	0.761287637	1.31057639	1.309984763	2.021785566	1.391409778	1.405412765
SLC4A7	ENSG00000033867.15	mRNA	1.333086141	1.070889493	0.646293339	0.326969365	0.589669062	1.11306541	1.593395286	1.171285927	0.402933307	0.526461739	0.289552035	2.132208974	0.261647181	0.238897152	0.975561138	0.610520338	0.283992264	0.26421433	0.380710335	0.430335224	0.509854461	0.272292367	0.71877568	1.424447367	1.21122152	0.350886771	0.359129994	1.18462782	0.778071902	1.133301626	1.873990317	0.742625062	0.729299459	0.819099414	0.629332063	0.428305001	0.742676777	0.341628698	1.115746084	0.825731749	1.861983363	0.560531494	0.647728551	0.534377058	0.329270272	0.497735692	0.909782589
APBA2	ENSG00000034053.13	mRNA	0.282835089	0.124051009	0.295773427	0.381675913	0.180511583	0.195092157	0.458722247	0.112877512	0.077638296	0.166285735	0.046228055	2.249759816	0.611587245	0.081150676	0.1822979	0.457935211	0.099473305	0.135895033	0.08414969	1.649255857	0.161128275	0.154567446	0.105172923	1.357670859	0.143295047	0.446556873	0.065108536	0.723642512	0.256064727	0.249291908	0.161869973	0.539472417	0.106991581	0.187385709	0.171822446	0.307181766	0.129408262	0.114253808	0.03219432	0.115531819	0.044383887	0.287696351	0.217063719	0.160650217	0.036754722	0.147928614	0.00308866
MAP2K3	ENSG00000034152.17	mRNA	4.606150467	3.341327568	3.381296527	3.83005214	3.105193582	3.538764187	4.303384976	4.273145043	4.370304477	3.729805686	3.697034719	4.556047604	3.509420701	4.10514117	3.359072301	4.378911555	3.774042597	3.11940664	2.781698736	2.930486709	3.582590693	4.26354476	4.65632969	4.391885523	4.064475779	3.391856094	3.317439775	3.330812801	3.028673139	3.009704706	4.954743155	4.547251614	4.490509794	4.013151015	5.060812998	4.633656853	4.070302558	4.292088059	4.281768245	5.227333349	3.855710937	5.65433972	4.356160362	4.323024037	3.690808389	4.181369415	3.051838692
EFCAB1	ENSG00000034239.9	mRNA	0	0.019644234	0.029575128	0.028131141	0.006878593	0.037947881	0.031343913	0.036927839	0.389455275	0.252927545	0.060477854	0.152004298	0.016294173	1.015863421	0.040308508	0.010953814	0.008101117	0.587780024	0.038907073	0.015229507	0.078510961	0	0.03478594	0.010243878	0.023575153	0.006436851	0.285106189	0.040605771	0.033329253	0.054260394	0.011217272	0.010083389	0.043153063	0	0.052081118	0.015798722	0.02417537	0.114390628	0.201048632	0.06328708	0.026424142	0.039811166	0.048302526	0.070512907	0.023829517	0.1165516	0.149322634
TMSB10	ENSG00000034510.5	mRNA	11.78461672	9.280640043	8.507287529	7.677809871	8.279167395	9.274784455	9.452835243	11.43338905	6.929530539	8.535593288	9.818312882	11.03525109	10.69558498	8.835879697	9.806766551	9.295295105	8.388871719	8.574540191	8.376668033	8.600301013	8.574221566	7.537053223	8.209003524	8.180186821	10.46708059	11.1434567	8.516961972	9.862984667	8.72328391	10.94939831	10.77598444	12.10166152	7.795920034	10.42263932	8.065326	9.659205485	8.36635049	7.628821446	9.307271386	7.781330344	8.888851777	8.512427327	8.560901648	7.269953798	8.60031432	7.769934261	6.007607024
ASTE1	ENSG00000034533.10	mRNA	0.960497607	1.764567871	1.066672108	1.043094351	1.454467395	0.962052392	1.329396083	1.406015703	1.853206879	1.485159598	0.780668018	1.494276003	0.799694599	1.042891753	1.386157062	1.090603738	1.244137801	1.878035329	1.049355363	1.250755523	1.569686126	1.40971928	1.377654019	1.142111122	1.489035413	1.710332339	1.901581252	1.18989817	0.948841426	1.238502205	1.385739447	1.044963695	1.016448391	0.926153703	0.748879399	1.225429779	1.544885459	1.025467904	1.220205876	0.777393063	1.599672925	0.687828876	1.117656361	1.309930779	1.643966228	1.488167116	1.732922801
RNF19A	ENSG00000034677.10	mRNA	4.047754125	3.729565519	2.898351061	2.312718571	3.118086182	3.991013365	3.350060229	3.810864218	2.638676426	2.710576487	2.60554815	5.855858352	1.760061698	3.887795016	3.179840994	2.887488772	1.985007176	2.617240849	3.706408523	3.689886899	2.713255672	3.128429881	2.660891191	2.468277148	3.430671722	2.086953021	2.463555347	2.876123574	3.334452391	5.418960414	3.289328617	5.217562178	3.121929286	3.054417008	3.386001685	3.553834826	3.367686356	2.588352326	3.699624076	3.882184266	5.346500805	3.306486089	3.422622902	3.378030655	3.259633878	3.134968651	3.870982083
PEX3	ENSG00000034693.13	mRNA	2.458615192	3.534020612	2.799669638	3.055708343	3.086023758	2.463620526	3.251110125	2.881078893	1.921691534	2.020198381	1.321187098	1.705842305	2.170402339	2.941498995	3.331663614	2.814163157	2.545965601	2.566220818	2.256341622	2.74210417	3.20647935	2.54293705	2.002610908	3.063969347	2.877485078	2.533493684	2.793394808	3.547486248	2.458871534	2.736846037	2.466504309	1.631356777	2.780310804	2.14956469	3.048091512	2.710332807	2.896359671	2.90626538	3.040397444	3.035817379	3.602690165	2.947988442	2.972530801	3.231454476	2.714145846	2.562978149	2.740833682
GABARAPL2	ENSG00000034713.6	mRNA	4.762846371	4.427088964	3.643848293	3.649709219	3.942490214	3.819685859	4.179873369	4.248463057	3.907508076	4.010389987	4.135766315	4.259347347	3.854290971	4.577609979	3.477355751	4.216733709	3.462733732	3.439132226	4.165131408	3.597717113	4.177234571	4.429997025	4.861119926	4.382039183	4.42926463	3.73275971	4.8269496	4.838041525	4.087540085	4.281000219	4.163556376	4.540796939	3.313260352	3.361190537	3.382605751	3.965404271	4.264629889	3.57040647	4.083243416	3.528817402	3.895201804	3.641533409	3.840618505	3.556696422	4.153242003	3.756517377	3.806755425
MYOC	ENSG00000034971.13	mRNA	0	0	0	0	0.01897989	0.044954105	0	0	0.013699553	0	0	0.015235638	0.044705314	0	0	0.030150005	0.065998289	0.014089369	0	0.010566883	0	0.050067163	0.063616044	0	0	0.017765773	0	0.363703741	0.030810801	0.008984457	0.020653388	0	0	0	0	0.01096249	0	0.014916609	0.062665499	0.069980655	0	0.012374358	0	0.008679773	0	0.07287357	0
SH3YL1	ENSG00000035115.20	mRNA	0.315704077	0.538661647	0.474897256	1.123910706	0.617531581	0.407774702	0.999429552	0.779361156	0.493835517	0.099852307	0.189324689	2.837047994	0.508167672	0.384187568	2.645965365	0.603221771	0.475971444	1.446498433	0.241130494	0.499597372	0.504269829	0.448307219	0.388200249	0.765726117	2.249153399	0.383571106	1.007387101	0.841710917	0.529591504	1.817575421	0.348526853	3.638763172	0.524585331	0.726136765	0.580679376	0.396491626	0.530385606	0.880109183	0.449040549	1.001849747	0.501825577	1.117856253	0.844255795	0.926142361	0.289541544	0.836590989	0.317961696
FAM136A	ENSG00000035141.6	mRNA	3.950031485	3.888477341	2.759976634	4.310200106	3.254087042	2.910269828	3.189879659	4.89499203	3.727027674	3.527212393	2.97179731	4.255848529	4.173064711	3.203992164	3.976075269	3.771805155	4.405258408	3.271185627	3.428912043	4.0613793	3.26090254	3.411857295	3.051652417	5.125393651	3.365291108	4.320831144	4.040638112	2.745290839	2.89965997	4.237787497	3.608002233	3.661792042	2.557424086	3.121575164	2.687704132	3.17906304	3.570489143	2.786269871	3.27719483	2.579398491	3.909063421	2.904064684	3.008103565	2.868024924	3.470895351	2.816341629	3.546092676
VCL	ENSG00000035403.15	mRNA	1.708808963	2.113454291	1.920963955	1.518345762	2.157819468	2.264438537	3.342661723	1.928253728	1.689074227	2.452734094	0.864546778	2.794686303	1.506426429	1.502114721	2.705908054	2.10391019	1.882000967	1.53974905	1.745000746	2.301701621	1.914196721	1.661669985	2.221177172	2.753164471	2.553834138	2.016035303	2.109046535	3.184425694	2.891859409	3.282014945	2.809732982	2.870624369	2.118943571	2.465646348	2.588340013	2.239234026	3.006513817	2.337790506	2.36102786	3.157322217	2.993107328	2.327281865	3.011321187	1.964383076	1.623058823	2.321209731	2.465873289
DEPDC1B	ENSG00000035499.11	mRNA	2.047161055	2.292698043	0.360989809	0.899119664	0.205490459	0.550489232	0.587357849	3.362783902	0.495329632	1.939417317	0.046348913	1.689967353	0.474864923	0.613150195	1.300952945	0.713121359	1.487286506	1.007320459	0.410742512	1.241027989	0.344968671	0.159148554	0.843249273	1.493147588	0.861301496	0.784879694	0.465577468	0.113213152	0.286664658	3.172949334	2.995025229	3.65858031	0.058198885	0.600778006	0.08416092	0.127459555	0.671559583	0.024550103	0.759038049	0.26379161	3.02376256	0.08629617	0.320222042	0.233947409	1.474114777	0.105743942	1.225474946
DAPK2	ENSG00000035664.10	mRNA	2.478300437	1.908326117	0.298246731	0.634626074	0.845530833	1.458791466	1.05894782	0.894737666	0.710028569	0.575620983	0.59569902	0.562785566	1.235030323	1.113546855	1.130067212	0.82400732	0.530335683	1.018337922	0.608416823	1.608876733	0.544455056	1.616664572	0.985544723	0.198350146	1.256653626	0.553077891	1.015549746	0.249373806	1.125036509	0.869364327	1.337306441	0.481630293	0.177505197	0.953487395	0.354810317	0.815200407	1.134381894	0.222008031	1.35041136	0.194173195	1.564795335	0.286976704	0.503825075	0.216118394	0.507329192	0.221720597	0.505512277
NSMAF	ENSG00000035681.6	mRNA	2.433308859	0.983933364	1.270199208	0.82781551	1.238208856	2.393850805	1.965580231	1.518957823	0.939269158	1.39345091	1.076256486	2.536517745	0.883547992	1.035568099	1.137872768	1.421850486	1.473137802	0.893039168	0.959490441	1.722805342	1.373818634	1.718977734	1.524403185	1.930304257	2.45300871	1.40857071	1.622673606	1.62909071	1.216637239	1.959477734	2.140868364	2.034696804	0.783338517	0.837864038	0.826879654	2.07077828	1.50418492	0.73463343	1.284321382	0.742252669	1.761065725	0.826029436	1.116282938	0.916806883	1.201001723	1.021445732	1.399508801
ADSS	ENSG00000035687.9	mRNA	3.645492752	3.278746186	2.607981091	3.699494226	2.925835434	3.159343596	3.611404029	3.507797224	2.371985898	3.442909514	1.75388398	3.923961373	2.258804264	2.413828383	3.502113602	2.824255158	3.17889982	3.674257876	3.127514415	2.89207405	3.678414645	2.693511896	2.478430148	4.24341817	3.702669409	3.144934959	3.618436228	3.285707736	2.796147971	2.742882881	4.088317965	4.586337121	2.7894695	3.749921071	2.730705395	2.545568981	3.761790587	2.913265664	3.358939772	2.928515233	2.644279572	2.684760522	2.922439324	2.559955605	2.877988135	2.417497193	2.960981923
STAP1	ENSG00000035720.6	mRNA	1.185604196	0	0.081499567	0.039315303	0	0.075080677	0.174275884	0.514719002	0.068066088	0.066491258	0.021502785	0.057023256	0.923259378	0.048664905	0.215983802	0.356926518	0.06953461	0.069965906	0.013766651	0.026603817	0.046414021	0.167266882	0.099408754	0.087442687	0.081050476	0.586794471	0.113852892	0.153988036	0.076764308	0.09918787	0.13801111	0	0.033746248	0.013122735	0.102560632	0.05467032	0.036189778	0.055845957	0.039977866	0.130107037	0.026480645	0.17740971	0.036455178	0.054076276	0.027822454	0.120942442	0
TIMP2	ENSG00000035862.11	mRNA	3.05591365	3.772500513	3.072940827	2.889101195	3.392413415	4.064393674	4.990339757	4.770958131	2.290618793	4.741909473	1.969462074	5.238182554	4.130110615	2.423439317	4.671890011	4.557622381	1.966173609	3.474771592	2.456141061	3.294529038	2.980139687	1.784970326	3.059254366	4.243352257	5.012875697	5.010113478	1.820967922	5.549990501	4.683627592	5.52715799	4.056114222	6.666524593	3.08497517	4.778822413	3.375519869	3.843266097	4.915464908	3.636178691	2.195367063	3.635396417	3.423389306	3.360139315	4.675024382	3.851226127	2.623014934	4.258879206	1.526912266
RFC1	ENSG00000035928.13	mRNA	3.761217464	3.414396621	2.847371003	3.252559843	3.074255976	2.779034613	3.477141042	3.42576545	2.9475603	3.027567461	2.475324365	3.785444118	2.417192685	3.174190569	3.830934302	2.987327243	3.084791373	4.176628447	3.148780596	3.604495403	2.922716005	3.321282799	3.515934076	3.846059551	3.565388799	2.669769779	3.748104066	2.577935801	2.918022138	3.709235827	4.000626223	3.191130655	2.252877267	3.086964261	2.101736829	2.704386772	3.968685703	2.123332741	3.72561172	1.778248329	4.228779415	2.093893158	2.817272309	2.651775792	2.599281066	2.669627751	3.760507877
TBC1D23	ENSG00000036054.11	mRNA	2.231138635	2.94389069	2.334380634	2.257635567	2.930650285	2.028320142	2.879090855	2.177543532	2.165053804	1.943821742	1.403053653	2.908276281	1.54602865	1.947295412	2.227700438	2.29137291	1.874224763	1.432289891	2.254146834	2.554682599	2.284064887	2.030310291	3.00565387	2.064064936	2.494609451	2.444984557	3.670942887	2.693974654	2.42281233	2.838183836	2.974919624	2.485659563	2.314760294	2.46721074	2.223094488	2.18870341	2.830790095	2.284472868	2.562419303	2.440763906	2.884232332	2.262820916	2.661492058	2.607758182	2.752088716	2.593020995	2.798345662
CUL3	ENSG00000036257.11	mRNA	2.13010646	2.640711618	1.827762825	2.005858775	2.195658867	1.590441093	2.249436754	2.364752924	2.129518545	2.132806683	0.9493476	2.719615606	1.46884631	2.051769459	2.326887279	2.046233035	2.125185496	2.128937068	1.617700671	2.287086378	1.958352454	1.79662716	2.322498176	2.171118904	2.052584175	1.93368212	2.849065187	1.83266536	2.064841274	2.619971772	2.6319572	2.24021477	1.869396406	2.634382061	2.106153461	1.99953795	2.307809585	1.941358	2.25554677	1.93044012	2.639443637	1.63461538	2.142803837	1.918839873	2.177525002	2.08589505	2.568085879
MYOM2	ENSG00000036448.8	mRNA	0.401316627	0.047967941	0.113326757	0.404588913	0.296143149	0.061868679	0.239449979	0.060218935	0.052131413	0.019797393	0.389214733	0.95965246	0.486943218	0.234967706	0.207017256	0.61295182	0.04276612	0.069692675	0.060313729	0.043388606	0.339844994	0.01503495	0.283715849	0.109795558	0.121715755	0.193271087	0.036550169	0.478229101	0.44891205	0.120486333	0.078072703	0.518435069	0.340535782	0.135540344	0.593939157	0.041826282	0.110194995	0.799056961	0.02199797	0.688766202	0.006249563	0.313557309	0.328702643	0.504775591	0.064377532	0.760604178	0.014959506
OTC	ENSG00000036473.6	mRNA	1.64588771	7.306486565	5.074398434	6.552369868	5.260617775	5.731715231	6.528268535	2.834194194	6.761334874	6.10572677	6.56002924	2.478869789	0.345277326	5.696770042	6.05455712	6.579550614	5.189552398	1.224087596	5.72298989	6.831109742	6.740712345	5.941498451	6.488415349	0.304372156	6.021491493	5.725182705	4.846995607	5.109924901	6.344218606	4.849312095	1.571692716	0	6.370428132	4.177720445	6.619667794	6.122205582	6.534669608	5.96518077	5.960228662	5.946486637	4.3621211	6.537182655	6.512527511	6.503795985	6.313298412	6.526046208	6.522610373
CYP46A1	ENSG00000036530.7	mRNA	0.01363702	0.074760431	0.054596057	0.166358895	0.165597462	0.060104357	0.032414398	0.009916341	0.101206031	0.053196788	0.074707733	0.037257032	0.121850006	0.153570169	0.077189055	0.08610563	0.148420287	0.399200577	0.059935364	0.096485858	0.1226297	0.16686459	0.08830347	0.077638432	0.137122179	0.148284195	0.081511767	0.194044381	0.034466737	0.033920151	0.129179233	0.067486693	0.127160088	0.07721464	0.053091479	0.160791336	0.141946756	0.052765556	0.051670808	0.078160235	0.07824078	0.170477608	0.084585604	0.112512647	0.077427843	0.094510108	0.046920429
ZZZ3	ENSG00000036549.11	mRNA	1.884312587	2.482189142	1.630165791	1.198040784	2.052292014	1.522124478	2.000232686	2.039999185	2.320237195	1.56378895	1.223601848	2.73694297	1.250805025	1.997829759	1.433157195	1.309387184	1.463705136	1.682294548	1.423464459	1.896015863	1.83468711	1.409762549	2.147676203	2.350045527	1.369944615	1.613712367	2.401784752	2.102693732	1.668487262	2.257996108	2.266879647	1.951530851	1.322003097	1.927993667	1.259575157	1.511975944	2.045602987	1.655918448	2.570130167	1.321274276	3.605663316	1.236524293	1.747892312	1.641828577	2.236248136	1.841003296	2.347371039
SLC18A1	ENSG00000036565.13	mRNA	0.15520352	0.007322478	0.017636562	0.089923139	0	0.04812021	0.00781945	0.039130761	0	0	0.00914071	0.016320532	0.024125499	0	0.022580393	0.063863498	0	0	0.005843103	0	0	0	0	0.015182575	0.017537228	0	0.016618415	0.015205081	0	0.070674437	0.02212112	0.007491908	0.014380358	0.005569084	0.005613002	0.011744341	0.010304395	0	0	0	0.005644971	0.006643447	0	0	0.011842066	0.026455306	0
USP2	ENSG00000036672.14	mRNA	0.903780188	1.235569565	1.831605153	3.092744563	1.429467745	1.950048918	1.961206887	0.587097172	2.794419517	2.126715629	1.565863666	0.967707606	2.288842322	2.254688226	1.9799736	1.967241929	0.78870865	2.228952731	1.859784476	1.561410196	2.50641396	1.447881006	2.143535611	0.864236361	2.149015988	0.744139817	2.422843683	0.409949562	1.353096723	2.321112433	1.131932472	0.318148417	1.322988053	2.185558782	2.016634911	2.375837035	1.860369035	0.970562412	1.269459651	1.241999387	1.95530827	2.290798103	2.418465838	1.907827874	1.021276802	1.57590773	1.887159429
CASR	ENSG00000036828.12	mRNA	0.005922344	0.117393255	0	0.272040985	0.0073959	0.029237816	0.033679811	0.005734978	0.031702389	0.025845805	0	0.119724055	0.051920574	0.925488828	0.105912754	0	0	0.146195075	0.008457142	0.14478281	0	0	0.166684839	0	0.019044464	0.006921017	0.202956792	0	0.006030619	0.541817324	0.074727801	0.010840809	0.056456922	0.004036068	0.048073914	0	0.649418502	0.10111884	0.00413687	0.65873473	0.020340441	0.047443547	0.101958414	0.26473386	0	0.185742624	0.057843103
TUBG2	ENSG00000037042.8	mRNA	2.175216393	3.115284297	1.544529825	1.610458233	1.791645648	1.891802174	1.874887578	3.18303733	1.634856842	2.822860427	1.150093367	3.47063204	2.172627214	2.154249131	1.628337569	2.160737386	2.100996989	2.408520543	2.194644655	2.079968314	1.148451843	1.824603149	1.993228753	1.711795075	2.200635101	2.947522385	1.295387012	1.663111039	1.715447026	2.571238774	1.778252134	3.209024849	1.262360368	1.343941775	1.092683887	1.607137453	1.656995031	0.751348036	1.684546871	0.661968013	2.506871366	0.978223982	1.210372159	1.119090839	2.24947857	0.818479853	2.497474131
RPL26L1	ENSG00000037241.6	mRNA	4.599005153	4.249117234	3.175684606	3.440831243	3.57197622	4.00520268	3.386334932	4.31442657	3.961550871	3.746675602	4.450176991	3.71307901	4.469685484	5.027185402	3.279147602	4.29598447	3.759043413	3.466024715	4.208702757	4.321914505	4.174761915	4.036741177	4.141917316	4.354491469	3.909728186	3.939161996	4.615065525	4.050557994	3.830747964	3.906712763	3.534579093	4.536753978	3.244856984	3.235532347	3.174237009	4.055092071	4.576657014	3.100272006	3.483797054	3.25445237	4.701635822	3.688353655	3.562989796	3.058526268	4.433776206	3.088564722	3.973511946
FLT4	ENSG00000037280.14	mRNA	0.840085252	1.215117146	1.751047856	1.151556678	1.861041203	1.346576953	1.872723559	0.398555885	1.641699144	0.297813655	0.668638021	1.113257327	1.285447046	1.122346665	1.894309648	2.280511475	0.940728525	0.696122959	1.295018228	1.270672879	1.074783605	0.817726363	1.069675425	2.14501028	2.289694271	1.329490134	0.436273231	3.207010752	1.995894608	1.203221975	1.308948742	1.231220922	0.962827665	2.14855436	1.052728013	1.661954752	1.750664095	1.000797011	0.293832149	0.51139935	1.565735313	1.044160382	1.354209095	1.261086621	1.25743661	1.514832696	0.705143249
NSUN2	ENSG00000037474.13	mRNA	3.231474111	4.042344208	2.899855722	2.796091357	3.482637914	3.25191337	3.657273188	3.618408989	3.299692618	4.232644668	2.729653932	4.124730292	2.744191394	3.761852715	3.219088105	3.489163055	3.042643007	4.24354741	3.541047572	3.956304338	3.891451882	3.568031499	3.875342721	4.001281707	3.510446925	3.668515429	3.343237177	3.31901426	3.285603185	3.059634197	3.270394366	3.59067152	3.276953648	3.31921826	3.346422737	3.212333748	3.269141666	2.820124521	3.672521312	3.299288482	3.996273187	3.190898949	3.385927168	3.193585713	3.426015065	3.15568145	3.930577953
FBXO42	ENSG00000037637.9	mRNA	1.587099882	1.869112463	1.207160624	1.304959545	1.417201544	1.42505207	1.324425017	2.060402098	1.598891766	1.520101759	1.146900727	1.741779695	1.226134114	1.549713869	1.380851195	1.095983878	0.956467907	1.684945283	1.249558427	1.867319365	1.531668059	1.412164029	1.683892246	1.512599662	1.286764486	2.492812948	1.904192319	1.426367238	1.429666582	1.675302504	1.955377829	1.680226739	1.135383977	1.167115464	1.210915443	1.265068163	0.839373739	1.01977093	2.546314	0.936364257	1.452578704	1.123757109	1.258381276	1.182242622	1.639875519	1.260281666	1.560707513
MFAP3	ENSG00000037749.10	mRNA	0.815513889	1.760152018	1.438890067	1.151380275	1.915789988	0.949870879	1.785681396	0.711165094	1.646849944	1.030372495	0.271956842	1.68226047	0.477305928	0.488364064	1.479800121	1.149720287	0.934072196	0.900473387	1.037746306	1.925732989	1.35940136	0.626864177	1.858480414	1.608871312	0.920768792	0.394165283	2.025839989	1.909870433	1.447315035	2.078164808	2.463781823	2.302711643	1.012662991	0.977336057	1.105290105	0.647907612	1.917674422	0.880164369	1.432011162	1.03324999	2.516402752	0.552851973	1.407486475	1.206986018	1.361938293	1.342815124	1.64993302
MRI1	ENSG00000037757.12	mRNA	2.353879247	1.974626726	2.039180676	3.099946485	2.774869558	2.575997244	2.333333686	2.061034292	2.433332281	2.632426855	1.264374878	3.095756246	3.114360787	1.622118769	2.32126676	2.088020275	2.57095505	2.480469405	2.472525969	1.832837618	2.330278038	2.083294565	2.536786587	2.424577558	2.833830607	2.439348521	2.884281581	1.774569545	1.888351433	2.212692806	2.632415973	3.017565938	2.037516389	3.004150882	1.688312218	1.849271284	2.270142205	1.716756291	2.803892712	1.77627713	1.901760085	1.679698547	2.038662237	1.940601685	2.347361012	1.779893959	2.570770454
METTL1	ENSG00000037897.15	mRNA	2.978033853	2.822272601	3.517226679	1.179319093	1.927918627	2.876075573	2.181066202	3.546048245	2.081864784	3.517755277	2.749967262	3.123283856	2.403038473	2.614306765	2.191913249	2.069971775	2.141108594	1.762358842	2.385665248	2.354223857	1.881203389	2.840035722	2.792374079	3.421418648	3.172899851	3.43095263	2.480289403	2.346469373	1.89768219	2.19698036	2.196707069	1.663119264	2.067148393	2.458024999	1.935934065	2.752127582	2.589878374	2.131283107	2.764639546	2.076546846	2.871136697	2.33981706	2.185737136	1.64928851	2.771477489	1.602216883	2.298807432
HOXC8	ENSG00000037965.5	mRNA	0.749982839	0	0	0.08475765	0.021034673	0.016782457	0	0	0.015185686	0.014828022	0	0	0	0	0.177096928	0.577099706	0.342805803	0.031067865	0	0	0	0.01405676	0.017921274	0.149896155	0	0.114300132	0	0	0	0.009960858	0.011489345	0	0.029608514	0.565923209	0	0.024204389	0.705376739	0	0.011790161	0.013193717	0.011660045	0.027305631	0.042496247	0.009623173	0	0.013750368	0
AGA	ENSG00000038002.7	mRNA	4.451857869	3.126843412	2.670508394	2.121024477	3.197346281	2.779566152	3.558247001	3.213937151	3.120433921	2.022928274	2.059365632	1.614484518	2.228035318	3.329516661	2.68569231	3.579823851	3.062881207	3.469407828	3.423375512	3.010517432	3.635619446	2.660806662	3.763217532	4.078000549	2.853985363	2.826610087	3.467159247	5.303492007	2.689769742	3.531431355	3.930842407	3.090671942	2.492371337	3.356582922	2.479089517	2.657788794	2.111475567	2.05028736	4.073550406	2.292512167	1.78769997	2.246181042	3.03445609	2.498369259	3.824532935	2.097578028	3.194721027
PI4K2B	ENSG00000038210.12	mRNA	2.856215543	3.297117186	3.429568308	3.494141632	3.677503219	3.131070857	3.371047663	2.989537045	3.588269222	3.590016307	2.011770354	2.577681636	2.012919693	4.007628299	3.071240344	3.13113515	2.086018191	4.4863139	3.560518193	3.630568565	3.509558127	3.214290185	4.147979062	2.649802238	3.306735609	2.138289491	3.657554327	2.945893674	2.94971146	2.984300489	2.269887622	2.121893654	2.949957736	2.774831584	3.132149423	3.429942028	3.706855835	2.913038158	3.49809889	3.161370078	3.657411003	3.484890106	3.250114456	3.409814744	3.123541324	3.140556098	3.438203546
BOD1L1	ENSG00000038219.11	mRNA	0.977336886	1.11630491	1.095659439	1.725187684	1.178224962	0.904883901	1.586433219	1.228638869	1.363374663	1.222699483	0.210008663	2.370735216	0.557634431	0.86379354	1.364588936	1.38073579	0.965105931	1.62867984	1.054189273	1.784554707	1.172729509	0.817759573	1.777434408	1.666844119	1.284034003	0.613803642	1.367087069	1.502659547	1.151739439	1.756951726	1.756544798	1.977026517	0.810025572	1.340435027	0.945215879	0.737252434	1.310333246	0.67677579	1.447302091	0.858389417	1.841761188	0.728182868	1.37184006	1.143540767	0.871879956	1.271643838	1.42526976
MAT2B	ENSG00000038274.15	mRNA	4.211400553	4.016966699	3.58649303	2.433189289	3.40153779	3.222497209	3.762711663	3.400419561	3.808800246	3.063891008	2.61054341	3.688801051	2.233972493	4.037907093	2.993902576	2.82524807	2.806906909	2.599129186	3.702874368	3.721488378	4.26312242	3.201285177	3.582406323	3.125381497	3.275904992	2.699518597	3.855642258	3.665989354	3.579768213	3.861654403	3.562259273	3.501675874	2.866657532	2.643221558	2.837236952	3.287869071	4.706324686	2.83752736	3.700031091	2.861470185	4.215979691	3.077599916	3.154006	3.267684174	3.839102452	3.54023126	3.398861178
TLL1	ENSG00000038295.6	mRNA	0.046102027	0.077988766	0.058743021	0.021757965	0.052253526	0.054082937	0.071557415	0.004117891	0.022820889	0	0.009501649	0.475403117	0.043595908	0.021617137	0.027342167	0.025234895	0.006255928	0.003937964	0.050832574	0.086000626	0.03080316	0.048826935	0.079295829	0.031390823	0.049582124	0.039289319	0.025832357	0.599264296	0.14824102	0.071016716	0.130104518	0.030902554	0.018659834	0.042863671	0.037511873	0.094885742	0.042375425	0.049262152	0.002969936	0.065080481	0.046290198	0.024027784	0.094325473	0.07096789	0.024514301	0.116596255	0.005636073
EDC4	ENSG00000038358.13	mRNA	2.291489582	3.097824499	2.357603209	2.065174056	2.228161795	2.006611026	2.555291422	2.346416595	2.24585554	2.709016124	0.371715316	2.714375991	1.033337716	2.072265818	1.79685427	2.33816971	1.850127952	2.415890509	2.621522183	2.260698403	2.388658361	2.397670648	2.615724841	3.08092122	2.157921561	1.82540806	2.14394115	1.884050413	2.041655574	2.495929684	2.501687849	2.699875926	1.74043558	1.564319291	1.834079954	1.358140319	2.232755485	1.414048773	2.599863443	1.570831971	2.294584405	1.196718473	1.589888979	1.273343893	2.757769475	1.803621254	1.843954578
TRIO	ENSG00000038382.16	mRNA	1.365784095	2.169003064	1.808811492	1.046807653	1.56457651	1.368790189	2.118660497	1.408013296	2.210626872	1.421924881	0.510568609	2.575434437	0.451383785	0.987743613	2.005267461	1.559711157	1.15221128	2.306706327	1.334815869	1.950968119	1.796431296	1.626355353	1.490224929	1.419376339	1.984764523	0.799230202	1.233413201	1.586255883	1.522169889	1.871003675	1.668685164	2.430656414	0.94271418	1.235714071	1.170384404	1.129599352	1.227304966	0.692317228	1.904268876	1.136162464	2.20139843	0.753409254	1.196327675	0.877003547	1.304773703	1.180347114	1.913666624
VCAN	ENSG00000038427.14	mRNA	0.802480353	1.641971493	0.963550184	0.155831693	0.827371327	1.91073971	3.991316153	2.967605212	0.16169672	0.221315568	0.073060292	1.521847129	0.717765506	0.186274175	2.877291005	1.967185052	0.195936542	0.555768163	0.3685122	0.429573931	1.11684132	0.238270343	0.86133645	2.484509483	2.571154267	1.24515807	0.017519432	5.625261288	2.006736422	5.259927477	2.516584816	2.61350725	0.508488846	2.571510865	0.562532182	1.382702432	2.358445842	0.717646242	1.886164333	0.831325893	0.72257164	0.576855317	1.938773194	0.795467697	0.44780491	0.550631433	0.046500142
CLEC16A	ENSG00000038532.13	mRNA	1.33553435	1.906194138	1.485180211	1.687135328	1.632674368	1.592776775	2.073127162	1.348546439	1.570601324	1.497132464	1.049177469	2.255819886	1.146409069	1.399817397	1.95471432	1.710000797	0.824209732	1.235360372	1.656327363	2.073477471	1.975475118	1.593924944	2.113119368	2.076963882	1.558597295	1.905046488	0.931263428	1.308327754	1.4606903	2.868767055	1.745049936	2.67444801	0.720913353	2.024308369	1.082212432	1.583511392	1.026735295	0.546496118	1.699314517	0.758820158	1.641476535	0.761235507	0.968065428	0.648426636	1.539532065	1.075187638	2.021589076
MSR1	ENSG00000038945.13	mRNA	1.919410793	1.448531197	0.544619189	0.632408498	1.800096715	1.565941121	2.397979142	1.837287046	0.561610518	1.624534497	0.415791337	0.970466101	0.876235622	0.748091797	0.843826672	0.966644728	0.476370046	1.10441621	1.136478317	0.81476201	1.091755185	0.468366422	1.604155761	1.101908925	0.378448804	1.860637638	1.381975323	1.562740734	2.045757469	1.707824346	3.021947368	1.591858283	0.686333984	1.233393524	2.457697013	1.621159151	1.261472776	0.986291612	1.108894215	1.047069533	2.314839645	1.625754313	1.801097306	1.299442358	0.709546219	1.459779455	0.477130247
CDH1	ENSG00000039068.17	mRNA	3.942881585	5.998155519	4.839719004	6.080563585	5.801729733	3.934301987	5.280685137	3.771473504	5.037317182	4.676570393	3.552144399	6.882571652	4.359558703	3.323758582	5.609284144	5.038366939	4.174400235	5.833437328	5.505629487	3.868962264	4.038440278	1.735304168	5.007760123	4.741210804	6.354071543	4.564066975	1.539401595	6.268848389	5.610429629	5.563273256	5.897488543	7.610279611	4.728292671	5.552083099	5.192672169	4.253429982	4.112725754	4.212294685	3.361399066	4.947390903	4.876390453	4.858730603	5.482461846	5.219349465	5.373621091	4.412869965	5.351624126
DNAH5	ENSG00000039139.9	mRNA	0.273701504	0.211885444	0.025049439	0.011961477	0.383829662	0.50852717	0.222046928	0.21477328	0.109510253	0.023728763	0.608755722	0.401963035	0.02575104	0.04165508	0.071989313	0.097370439	0.068479372	0.083930483	0.151552089	0.120268512	0.533831429	0.497743533	0.339295343	0.001810012	0.413964699	0.004539062	0.192799394	0.103233778	0.291264741	2.934066257	0.351567358	0.356700232	0.099394486	0.139977286	0.137395104	0.280191996	0.228750419	0.085144216	0.74543726	0.263206168	0.407716551	0.048176514	0.189708246	0.175919207	0.018227595	0.25622909	0.001288573
ZFYVE16	ENSG00000039319.15	mRNA	1.642221905	1.889329422	1.635274641	1.804588263	1.785477466	1.575586402	2.093197107	1.890274308	1.4068675	1.658732079	1.128363342	1.400446493	1.390853827	1.584465933	1.97956991	1.570793045	1.502074127	1.157446672	1.270363052	1.70971998	2.02125054	1.680775849	1.679120397	1.918728749	1.682245432	1.162788112	1.146277676	1.816057592	1.303248714	1.905903434	2.188031618	2.427658187	1.054174844	1.377338796	1.147652811	0.977476657	1.313591156	1.184505777	1.162771132	1.137020489	2.60370557	1.177129489	1.536379041	1.358481194	1.647444195	1.596231414	1.980149909
C6	ENSG00000039537.12	mRNA	0.852724284	5.285211827	6.806379615	7.027349541	7.174351644	6.170661356	5.762330997	2.541715513	7.553092243	4.871155586	5.96197368	3.987229778	5.164847555	5.665383378	4.334546571	7.283364834	3.913076953	3.455466154	6.554364457	4.307922973	6.927409239	6.6289389	7.201819079	1.454897037	4.380809407	4.291692819	6.080722146	4.707039634	6.876894387	4.146324694	0.538606677	3.101305109	7.337356454	6.741570793	7.231087378	6.503422165	5.875169826	7.038797419	5.627471897	6.958039903	2.723699751	6.58874789	7.17685129	7.381404566	5.941924717	7.443545091	2.544403478
RAI14	ENSG00000039560.12	mRNA	1.507375582	3.165398479	3.443430847	2.288923317	2.746246496	2.545046619	3.735018386	2.583877848	3.170519283	3.328844265	2.181697386	2.677212975	2.33831931	2.758094015	3.007593731	2.290053845	2.511226307	3.15221744	2.09417513	2.227879713	3.033744253	3.263997849	2.692525151	2.643084083	2.272630435	2.067341276	2.280936907	2.656650162	2.350631462	2.072408915	2.728846668	1.774223711	1.710421466	1.862417227	1.822134794	1.977223361	3.645067932	2.116592431	2.89190927	1.641511739	4.33083521	1.772208334	2.521547395	2.834805825	2.956084023	2.540934013	2.685538693
SOX30	ENSG00000039600.9	mRNA	0.036452338	0	0	0.028227452	0	0	0.017557412	0.044005124	0.008284226	0.016132211	0.030660332	0.018371606	0.013637992	0.034972079	0	0.045255698	0.026920566	0.091066175	0.013130991	0.019077192	0	0.030426525	0.019495695	0.008571051	0.019740166	0.021418668	0.037173907	0.131564458	0	0.053396461	0.067453341	0.008436693	0.024215833	0.03109041	0	0.006626618	0.02883298	0.01798732	0.006428431	0.007195292	0.012686821	0.044317945	0.017497056	0.015678487	0.013332908	0.029766985	0
PNKP	ENSG00000039650.8	mRNA	3.096318275	2.643750804	2.209865325	2.484092285	2.452448549	2.685020729	2.821993078	2.379620227	2.09847959	3.920127661	2.490167123	3.445833376	2.96315015	2.836605789	2.846168148	2.882714037	3.271017217	3.187708834	2.727234017	2.980247051	2.833040437	2.501826037	2.794238209	3.021835715	3.268617046	3.599125633	2.333537514	2.343629908	2.178856884	2.585169443	2.85904879	3.54308355	2.166292051	2.046039239	1.741597379	2.555639565	2.143702252	1.726777252	2.508597153	1.913835609	2.875240719	2.328210197	2.226304303	1.834365181	2.183618232	2.034455275	2.920785825
BEST2	ENSG00000039987.5	mRNA	0.024012594	0	0	0.012410847	0	0	0.011539913	0	0	0	0	0	0	0	0	0	0	0	0.008626035	0	0	0	0.012816831	0	0.012977927	0	0	0	0	0.007118151	0.016376857	0.011057123	0	0.008221879	0.008286657	0	0	0	0	0.009431403	0.00833381	0	0	0	0.008758889	0	0.008004484
PHLPP2	ENSG00000040199.17	mRNA	1.113817061	1.317437193	0.907479859	0.946912101	0.711363047	0.81328964	1.042424453	0.560717434	0.421365361	0.775948677	0.327256801	1.091195155	0.244547276	0.461760282	0.624272208	1.005422124	0.260083531	0.383451274	0.836917565	0.29203211	0.725972174	1.011200678	0.752043588	0.24136276	1.218037513	0.309114396	0.606105978	0.422114826	0.570522102	0.777745971	1.296077246	1.314835279	0.560704742	0.809759158	0.704467527	0.53502034	1.183261221	0.45913016	1.021356867	0.59038264	0.88393978	0.452445156	0.741896643	0.459885566	0.683649667	0.672371526	0.536195303
SPDL1	ENSG00000040275.15	mRNA	1.606548814	1.867459721	0.765267968	1.112957563	0.894951078	0.829697099	0.938371414	1.859380995	1.029908101	1.857078702	0.512577344	1.742699783	0.485709352	1.19884324	0.995807731	0.907063173	0.966857253	1.464835211	1.09494351	1.689096724	0.786546266	0.801880327	1.564300513	2.139931	1.032865285	1.065036388	1.063869634	1.056362635	0.721132411	1.61105731	1.630518275	1.602656734	0.302972157	0.641849559	0.225407726	0.527629599	1.633824136	0.312168409	0.892699184	0.227430065	2.011648566	0.285832234	0.475191251	0.326609499	2.128653414	0.394311692	1.327723129
STAU2	ENSG00000040341.16	mRNA	2.095815707	2.098806254	1.654705748	1.746380174	1.874624837	2.83064641	2.238649519	1.658883841	1.566341086	1.685518144	2.066960344	3.394930299	1.35659699	1.61365399	2.308273155	1.818571744	1.571741491	1.657508035	1.246113614	2.80400143	1.69646221	2.204588431	2.112611983	2.297711906	2.832873765	1.230958278	2.664828867	2.126916069	1.72656639	2.346429237	1.920831194	2.778148822	1.242970144	1.427100872	1.195837554	2.071681168	1.833288089	1.509094176	2.411096014	1.369308679	3.212191906	1.446170831	1.914269154	1.967603061	1.774463311	1.58322739	2.097182843
PQLC2	ENSG00000040487.11	mRNA	4.087847449	3.759995039	2.395425382	3.138253787	3.037315756	2.964435696	2.411315109	3.941154686	3.08134783	3.906260046	3.454806957	2.618760968	3.126393113	3.163294015	2.810717954	3.082342876	2.844446318	4.284339549	2.974319399	3.722630652	2.707792541	2.677725542	3.172657721	3.249241925	3.004210972	3.661633716	2.965970753	1.948978539	2.756615182	3.131232072	2.441222221	3.218266154	2.585395134	2.695574575	2.577963868	2.675824884	1.840979826	2.234060507	3.984184542	2.207334317	2.664881368	2.511756861	2.235948988	1.954497741	3.310410084	2.444956948	3.315524285
CTNS	ENSG00000040531.13	mRNA	2.382620032	2.979235212	1.788917099	2.468434451	2.534229213	2.947237469	2.70114955	2.721041202	2.266579394	2.673859879	2.248508193	2.527349278	2.954679293	2.406720444	2.6540228	2.827816705	2.796989875	3.059944397	1.745710641	3.333831687	2.274321406	3.003862052	2.428845972	2.98116302	2.650148537	2.34680477	3.250763631	2.644905915	2.161424769	2.164066767	2.001707514	2.946716148	1.924209315	1.854732834	1.793717821	2.661783416	2.234965743	1.691483063	2.745608356	1.907973959	3.106074599	2.056589923	2.275922099	1.781120033	1.921545129	1.973822817	2.464332349
RTN4R	ENSG00000040608.12	mRNA	0.878066733	1.946425525	1.57203075	2.799774457	1.068177334	1.840605806	1.687546139	0.166517862	0.868780125	1.379306052	0.868814792	2.326730259	1.383701772	1.334521547	2.386852689	2.070372976	0.834458895	1.977149798	2.413972436	2.32960197	1.525984487	3.346651265	1.715492273	3.027570588	1.801068941	3.840455641	0.14865409	0.87772019	1.145464626	2.280021559	1.473892509	2.030340375	2.026243406	3.898963007	1.336088229	1.455242468	0.700741874	0.371215764	1.269793267	0.775732595	1.66307258	2.384367218	0.99843226	0.859208115	1.595503147	0.441034868	0.583243821
PHF23	ENSG00000040633.11	mRNA	4.048796426	3.434098071	2.04234957	3.282713683	2.672033674	3.514476551	3.502197654	4.614355963	2.320017904	2.718482119	3.268313268	3.691977659	3.803177537	2.519353359	3.640726947	3.176984777	4.331544933	3.258481349	2.172042461	3.194007766	3.388911647	3.488159211	2.81399653	3.761250562	3.507132383	3.241822595	3.836153943	3.045576426	2.50586806	2.776119919	3.164628883	3.528671282	2.881389321	3.246891239	3.019510882	3.913935586	2.688917912	3.231870979	3.682104642	3.069662775	3.720703575	2.997095134	3.545748668	2.528523694	2.170848612	2.675523341	2.108165315
CDH10	ENSG00000040731.9	mRNA	0	0	0	0.00898311	0	0	0	0.561532652	0	0.207429522	0	0	0	0	0	0	0.006428181	0.008081647	0	0.006057998	0	0	0	0.008129692	0	0	0	0	0	0	0.01775102	0	0	0.011872978	0	0.01877395	0.011005569	0	0.053968525	0	0	0	0.005554145	0	0	0	0
INPP4A	ENSG00000040933.14	mRNA	1.294631506	1.288278065	0.867268773	0.510681821	0.994957949	1.060809374	1.617800983	1.430643022	0.765777481	0.792891799	0.271787669	1.393743547	0.641544623	0.363256008	1.049304406	1.0333492	0.79181778	0.490949187	0.728582518	0.827258802	0.717399228	0.630770487	0.825147748	0.862914414	0.997995192	0.978522051	0.94929873	1.268409172	0.922244418	1.360684411	1.314873964	1.318663529	0.457085363	1.053580995	0.648480043	0.657006323	0.692741157	0.417033121	0.850269401	0.438642285	1.378883298	0.564603279	0.75013606	0.584460684	0.704235342	0.754700803	0.798288354
RAB27B	ENSG00000041353.8	mRNA	2.88337715	0.66320603	0.072815906	0.039396189	0.760720854	0.042279613	0.889125179	0.828081547	0.229131226	0.662603884	0.061390049	0.896768283	0.438154288	0.380474617	0.32711916	0.095532483	0.049890791	0.443218622	0.428557779	0.038350838	0.051585624	0.059779073	0.22058425	0.159477055	0.045682541	0.65013453	0.126217481	0.123250117	0.432832231	0.854617284	1.018838526	1.46819589	0.151437464	0.031935257	0.1621457	0.628663684	0.487100206	0.440868916	0.789021103	0.266821389	1.038416469	0.065071001	0.488214651	0.415117705	0.027879922	0.526640753	0.019866767
PSMA4	ENSG00000041357.14	mRNA	4.673107728	4.513380004	3.467334961	3.598519639	3.842413504	3.529291459	3.655692785	4.70306345	3.129040835	4.212375922	3.69803338	4.628156653	4.131046463	4.496460734	3.500924994	3.710560677	3.74397702	3.500948683	3.606420016	3.755306922	4.332183917	3.865196118	4.017418878	4.360672893	3.563186444	3.707769497	4.09349007	3.789617715	3.18425294	4.190690961	4.240768475	3.884831892	3.008268686	3.330451153	2.992926272	3.415621791	3.636165411	2.885473837	3.896484032	2.912937472	4.311234592	3.395576768	3.430149001	3.210467732	4.49615919	3.165012152	4.169459396
MYO16	ENSG00000041515.14	mRNA	2.0033012	0.245862353	0.630722678	0.133318904	0.489231427	0.296321484	0.529113055	0.209676085	0.850478126	0.030253449	0.243069519	0.117072562	0.165708756	0.2485949	0.031854751	0.224226258	0.113221633	0.019197471	0.436415138	0.502252176	0.446086019	0.39320591	1.080882584	0.075740508	0.159416942	0.456360542	0.772600343	0.144979686	0.316767095	0.058265966	0.206855141	0.025290804	0.424804302	0.129088282	0.376203668	0.530289664	0.149992479	0.440440796	0.684946076	0.333495869	0.57148622	0.389157396	0.346354873	0.444720834	0.442221094	0.726086695	0.38618454
LSG1	ENSG00000041802.9	mRNA	2.94505055	3.511759909	2.751573939	2.264638987	2.777412951	2.681051588	3.007048158	2.992256263	3.091827355	2.896926767	1.740620591	3.468957493	1.850804187	3.020067723	2.774391685	3.277408927	2.518253672	3.034695488	2.796613373	3.225856827	2.667516773	3.282349047	3.196071309	2.904268685	2.829636913	3.974950456	3.254984749	2.500879031	2.716053757	3.31436208	3.035203139	2.831514981	2.257096069	2.302425079	2.499168025	2.465699035	3.376158858	2.380551943	3.046378635	2.395386483	3.645133029	2.319872701	2.535230052	2.189262047	3.067708646	2.411878905	3.35052762
PARP3	ENSG00000041880.13	mRNA	3.423537189	3.658360997	3.659585667	1.8131275	3.226076249	2.213645343	2.80924557	1.705620021	2.703974053	2.822089545	1.263312532	3.655276343	1.948555181	3.861492628	2.541993712	2.296767341	2.411557504	3.074181531	3.222665329	2.568950944	3.651751589	2.640743512	2.963109509	1.449224672	2.826144947	2.462706362	3.671593789	2.415898236	2.69837136	3.23998263	2.753018342	4.593263572	2.201157807	3.305015332	2.016239771	2.49681652	2.94583803	1.58870632	2.694650767	1.589418621	2.664487569	2.126064953	2.461573856	2.298800323	3.832496058	2.36162497	2.300638155
TNC	ENSG00000041982.13	mRNA	0.851371443	0.688103428	1.000483425	0.312648402	0.794259145	2.132762297	2.381237614	1.522083705	0.440196121	0.350987495	0.079619611	0.86894455	0.842967499	0.808404482	1.543989904	0.956977681	0.289476139	0.767211036	0.639926328	0.826651616	0.553802727	0.656100137	0.980239234	2.305987928	1.146234219	1.207400369	0.172397239	2.087521812	1.321611263	2.312051518	2.162385802	3.531997373	1.236105394	1.056397913	1.054634093	1.761848196	2.538731372	0.860535792	0.701111726	1.885302988	1.516641684	1.063495529	2.386729416	1.287210536	0.744648657	0.817382438	0.0834965
THAP3	ENSG00000041988.14	mRNA	2.384222736	2.113493417	1.244892952	1.557027889	1.539885509	1.655103296	1.566653024	2.941982007	1.583935433	1.3357295	2.415002852	1.464034492	2.298225221	2.026650739	1.465771258	1.247586862	1.377117524	2.062085811	1.964650099	2.195885173	1.879630647	2.214972719	1.797418551	1.762269284	1.52554804	2.783223331	2.244246071	1.498841918	1.450225291	1.992544603	1.763885874	1.992631657	0.892268174	1.510690956	0.69386937	1.639323276	1.10626711	0.952888074	2.028426247	1.028502557	1.205566315	1.181114289	0.996407097	0.841324266	1.399572434	0.970557183	1.959264677
TDP1	ENSG00000042088.12	mRNA	1.345085935	1.857254324	0.940396075	0.827511522	1.174032797	1.225365797	1.064890458	1.344806056	1.350731635	1.473508367	0.318971479	1.179138569	0.942009766	0.790313753	1.434921052	1.256423178	1.340755288	2.293568155	0.711115353	1.537014418	0.931011512	1.327024035	1.303011552	1.602191161	1.457888786	1.154176168	1.406734146	1.019953379	0.969848571	1.316216129	1.451142254	1.295606741	0.61199435	0.564058891	0.646555142	0.895052688	0.845314478	0.673035866	1.218339363	0.501066398	1.886753927	0.764217219	0.991665666	0.883290255	1.465810081	0.828361196	0.933722174
AIFM2	ENSG00000042286.13	mRNA	3.234937102	3.443109968	1.90822483	2.666014533	3.020688636	3.377991777	3.524438131	3.545092741	2.413746798	3.381462245	2.71174449	2.6317188	3.115307169	2.313108456	2.998318149	2.830459185	3.433826635	3.026970177	2.84281752	4.291539249	3.57109687	3.535617255	3.89057591	4.019784991	3.485060638	2.340363418	3.617557705	2.407089628	2.611725527	3.410609509	3.608527321	3.284745744	1.648822624	1.741666831	1.389935947	2.099697259	1.954711291	1.514605696	3.497046718	1.400062108	2.712696309	2.432978977	2.409696786	2.018061913	2.69712811	2.066344482	2.804487531
C2orf83	ENSG00000042304.9	mRNA	0	0	0	0	0	0	0.014615253	0	0	0	0	0	0	0	0.02814842	0.059906894	0	0	0	0.01060724	0	0.012729018	0.079386197	0	0	0	0	0.014248113	0	0	0	0	0.026825411	0	0	0	0	0	0	0	0	0	0	0	0.011095943	0	0
SPATA7	ENSG00000042317.15	mRNA	0.339087617	0.728758338	0.469786464	0.150271618	0.686717188	0.561706688	0.906969883	0.787323201	0.726354847	0.565528983	0.244200252	0.623402137	0.407320128	0.498879476	0.575946455	0.420080007	0.582150614	0.747731663	0.543200275	0.900963454	0.711752395	0.621316652	0.939144791	0.275815532	0.641701258	0.497465352	0.982294652	0.839728882	0.743753093	1.036510528	0.95656524	0.81908939	0.558834208	0.382593067	0.355542489	0.794775758	0.666569852	0.325932159	0.722137558	0.3930302	0.973529848	0.626303362	0.63279763	0.571118521	0.797928048	0.499062022	0.401999578
MED17	ENSG00000042429.9	mRNA	1.585618603	1.517753691	0.903427974	0.866586494	0.993846248	0.914001254	1.502056578	1.416022764	1.248974124	0.97225529	0.50807987	1.36124611	0.666807653	0.886388738	1.212148988	1.013278205	0.891938114	0.955290697	1.037846959	1.223568391	1.203241263	0.950267192	1.400223448	1.123527381	1.196418436	0.735550224	1.270742299	1.241918052	1.017396571	1.692272611	0.908927334	1.429291867	0.654855656	0.832267457	0.641800091	0.818774283	1.058153119	0.782001976	1.368097291	0.983919466	1.563195841	0.798051166	1.037240519	0.874360222	1.313383726	0.933674337	1.150758625
RETSAT	ENSG00000042445.12	mRNA	4.273538888	5.329857142	5.089160339	6.068701106	5.07185923	4.179438668	5.135384102	4.667960235	6.093223156	4.722282427	4.212733958	4.666862052	4.487149234	3.707587488	5.711823693	5.702221971	4.825091865	4.819869643	4.781690152	6.104634839	5.110105575	4.761756805	5.784841523	5.596844217	5.599828599	4.959723684	5.693214065	4.840929122	5.174601885	5.761072757	5.623343234	6.286198407	5.210403055	5.693017577	5.232948023	4.880895597	4.74537876	5.057154201	5.344146488	5.399619967	1.015735469	1.565655887	5.49091301	5.102358145	3.880435588	5.2409727	7.969990541
CAPG	ENSG00000042493.14	mRNA	4.510157285	4.284783127	1.54523563	1.580405994	2.874201322	5.479893069	4.836685946	4.914289766	1.379871005	2.951801222	2.8280125	4.917446772	4.988884979	1.974277592	4.655079216	2.890437811	2.637460976	3.874525879	2.325144334	4.375785084	3.135910385	0.820649736	3.535644539	2.729611949	5.320815729	6.328895897	1.396905662	2.370522773	2.728793051	4.855589874	5.163587197	4.140815883	1.479180681	2.248862467	1.029057225	3.579362354	1.91596949	1.566911713	2.55180708	1.778108599	3.670880903	1.241051502	2.263488111	1.050820183	2.300061111	3.10521431	0.548977957
AP2S1	ENSG00000042753.10	mRNA	5.359554701	5.363359237	4.74317828	5.184440638	5.021127521	5.245696058	4.736844804	6.579445342	4.866721685	5.61599694	5.941740059	4.966656118	6.391966861	6.218632321	5.005264003	5.544048336	5.630617956	5.431142061	5.175705643	5.690938849	5.429840605	5.779902369	5.503630418	5.161835107	5.243171408	7.103368925	5.102798828	5.257666664	5.068828066	4.943779347	4.878574526	5.336308082	4.757820224	5.259958571	4.541673384	5.235234272	4.964906918	4.594156102	4.935060454	4.855313967	4.949224454	5.299034423	4.769327944	4.551084736	4.430760064	4.455884251	5.924406973
USH2A	ENSG00000042781.11	mRNA	0.02938063	0.399675334	0.8571551	1.075965219	1.635939101	0.213530925	0.241699109	0.076589915	1.855664962	1.882294039	0.048144173	0.183428859	0.145492158	1.251134647	0.132578338	0.567753283	0.018281906	0.299368737	0.654600992	0.047953056	0.243464545	0.151779616	1.227396501	0.014478295	0.080157536	1.15486112	0.386330154	0.079383456	0.699652613	0.045318849	0.038790628	0.009991018	0.599101868	0.087713789	0.578743878	0.072355442	0.675616151	0.980886207	0.109179989	0.629210363	0.409438617	0.301397225	0.317846872	1.360878554	3.459002053	0.635181423	0.542598773
ZPBP	ENSG00000042813.6	mRNA	0	0	0	0	0	0	0	0	0	0	0	0.116568003	0	0.015413811	0	0	0	0	0	0	0	0	0	0	0	0.01410015	0	0	0	0	0.00822096	0	0.031719317	0	0.008296036	0	0	0.035221928	0	0.009442074	0	0.009817364	0.022935172	0.006884394	0	0.029323817	0
TG	ENSG00000042832.10	mRNA	0.419106032	0.030614656	0.030831587	0.214348283	0.010746503	0.078054764	0.090721388	0.01110306	0.070769077	0.002526942	0.081399898	0.102893823	0.070863949	0.007339743	0.034229304	0.102357222	0.004230162	0.018532346	0.269350324	0.039376663	0.030072299	0.037850527	0.396201364	0.013340335	0.060679448	0.049599366	0.991931479	0.06302934	0.031879759	0.013505519	0.065062936	0.018350891	0.025160369	0.080051676	0.031264363	0.022602545	0.053480412	0.016832295	0.110189068	0.028946264	0.003967782	0.023200676	0.037919337	0.034003026	0.008328953	0.046143502	0.009508094
ADAM28	ENSG00000042980.11	mRNA	0.553646512	0.265591622	0.315324905	0.03828425	0.250819138	0.442837326	0.983430659	0.754879402	0.042540762	0.058994437	0.114217335	0.820390807	0.203637959	0.200080253	0.399231589	0.407584326	0.182164115	0.181573943	0.133202864	0.0740992	0.172876607	0.085852345	0.161793453	0.074619582	0.12026611	0.527447456	0.231920663	0.502268445	0.24633748	0.948090925	0.818840308	1.011977703	0.062096059	0.146310946	0.05762315	0.083806762	0.110264768	0.052771097	0.227419198	0.39967895	0.330407561	0.122707232	0.236522304	0.12509819	0.067980685	0.226807348	0.00905663
BARX2	ENSG00000043039.6	mRNA	0.026021709	0.061414338	0.064868616	0.035601633	0	0.042916987	0.07348263	0.041765297	0.007857597	0	0.048167274	0.743764206	0.025758788	0.011147289	0.047823597	0.017335025	0.006428181	0.047824444	0	0.018098211	0.007092211	0	0.0276549	0.008129692	0.009394079	0.020320374	0.017746598	0.09479387	0.008885535	0.070473414	0.17367428	1.063626424	0.174306283	0.075483218	0.023834366	0.05560445	0.048877061	0.025520812	0.246527181	0.382353576	0.041688426	0.186578677	0.043845731	0.08702159	0	0.10980554	0.017304598
DCUN1D1	ENSG00000043093.12	mRNA	1.74839101	2.8985824	2.215566008	2.594177129	2.667396256	1.510839209	2.488700987	1.764470139	2.452689329	1.740198223	1.015925085	2.710288943	1.405958693	1.802098124	2.194761762	2.552137792	2.196233492	2.105833118	2.172089547	2.187021994	2.038044752	2.431662955	2.671203555	2.508109523	1.779488347	1.960295484	2.714320314	2.365005529	2.051357404	2.589156983	2.437949435	2.55908351	1.850074322	2.777580591	1.996279244	1.628306909	2.666192952	1.831838481	2.312469047	1.684220732	2.46970211	1.849777754	2.213652254	2.438688596	2.073954564	2.019253665	3.004774634
JADE2	ENSG00000043143.19	mRNA	1.685555275	1.504416769	1.4723763	1.052372407	0.78634468	1.479221265	1.685263577	1.365154716	1.522034834	1.326282751	0.688332895	2.473917088	1.677894949	1.043072038	1.94473333	1.61166091	1.528462434	1.681000064	1.200448443	1.661874542	1.448553548	1.623122836	1.20940526	1.635326824	1.842119508	1.319271485	1.284240729	1.632887005	1.248456356	1.392770809	2.088332272	3.183265667	0.603595381	1.054051797	0.872026947	1.107796381	0.947027246	0.435855931	1.898239798	0.530606658	2.209108827	0.431872225	0.877816588	0.555569892	1.09564095	1.036543937	0.37308237
ZIC2	ENSG00000043355.9	mRNA	1.899290926	1.397774223	1.34075807	0.727805119	0	1.303955133	0.009232347	3.194102281	1.782274381	2.023554067	1.390531216	2.418870082	0.514276346	1.901497685	1.533298549	1.855916579	2.058364051	2.417333455	0.991000455	0.715537125	1.880089118	1.502209196	1.600758845	0.626318452	0.071164706	0.841627252	0.038957864	0.104462711	1.259167104	0.798573463	0.805985835	1.738597457	0.008510853	1.739500415	0.013225949	0.120217752	1.133497373	0.009459077	1.23474016	0.022515749	0.942302423	0.046439257	0.083671945	0.005499756	1.992496035	0.023462516	2.003971751
LCP2	ENSG00000043462.10	mRNA	2.513814558	1.639152807	1.9773552	0.741732356	1.734899968	1.947057391	2.529248688	2.267229781	0.579100129	1.308189834	0.738968952	1.477091482	1.671056804	0.806143183	1.240202967	1.718226656	0.872075399	1.296312444	0.877177524	0.892810735	1.458325754	0.89760858	1.073794922	1.170276636	1.127584851	2.124726186	1.274723651	2.028413977	1.936587324	2.471330725	2.971012581	1.391944857	1.007996887	1.33448593	2.359642194	1.559655484	1.396551851	1.440026988	0.715403166	1.310657883	1.804368057	1.569534223	1.547710907	1.336460134	1.19262311	1.769712691	0.408376082
TRIT1	ENSG00000043514.14	mRNA	2.093754776	2.833174152	1.488481877	2.106023881	1.942669671	1.589074937	2.211245342	3.158426307	2.929845645	1.96150419	1.823088472	4.245290641	2.029477794	2.445061824	1.782271141	1.733764845	1.971386823	1.9617096	1.977337864	2.32252015	2.301112104	2.35573334	3.002423839	2.611279863	1.598909866	2.617534265	2.725426882	2.221426479	2.044280499	1.954199165	2.402665612	2.626522465	1.644027684	2.528610398	1.469157081	1.899290766	3.372445974	1.699763007	2.408000773	1.534269195	2.905561811	1.541543801	1.927680148	1.784461883	2.019932954	1.729647436	2.080133029
ADRB1	ENSG00000043591.5	mRNA	0.149208249	0.019982715	0.094136947	0.022936753	0.027789224	0.076189326	0.073323583	0.03225402	0.667678078	0.076862899	0.589979235	0.033352595	0.049165192	0.028429641	0.316163162	0.236750903	0.214628819	0.010359433	0.08567072	0.168844523	0.036029205	0.018585	0.412557441	0.010420971	0.192155946	0.172972146	1.067347434	0.031085536	0.172241629	0.350763222	0.03023136	0.080089414	0.380769623	0.037737645	0.247302762	0.244684986	0.372629914	0.270298849	0.824976702	0.241824072	0.082842018	0.027120742	0.978101737	0.984989789	0.048078477	0.892198628	0.342920565
GUCA2B	ENSG00000044012.3	mRNA	0.20009598	0.450581049	0.164573052	0.756392985	1.142913108	1.78387258	0.61721937	0.365263905	1.325771177	1.185781795	1.142223033	1.030798992	3.746839806	5.025709761	0.869096242	2.256870988	0.038965888	1.770077134	1.475523018	4.09353399	0.16459148	0.128215441	6.034445638	0.570481186	0.526618324	5.212917121	0.8755192	0.466396476	0.749964939	0.285958356	1.317685981	1.871750502	0.988510884	4.509984025	1.732626492	3.297635073	1.638114601	1.534316923	0.809799838	2.049458774	2.940344705	2.56737589	1.656233114	1.07119217	3.074223559	1.313123402	2.02067844
CUL7	ENSG00000044090.7	mRNA	3.006938818	3.640982078	2.87167279	3.130647288	3.648479453	2.550406886	3.011568157	3.861497491	3.104411808	1.685156161	2.369737018	3.772518521	2.726303978	1.963648247	3.412983188	3.115798723	2.906202699	3.956519976	3.023344828	2.548204529	2.5693464	3.520635494	3.194030973	3.009386281	3.260919427	3.033961143	3.014910851	2.306090479	2.695121379	3.062688763	3.47231217	4.193273477	1.701074176	3.012967018	1.536644828	2.238640346	2.182922483	0.959012822	3.079450444	1.173143246	2.689328199	1.439523758	1.905641974	1.116420875	3.459515613	1.78630814	3.46252864
CTNNA1	ENSG00000044115.19	mRNA	4.919499599	5.164190983	4.234461041	3.927760832	4.471598471	4.417876293	4.831776336	4.689306296	4.341497565	4.870454614	3.713292323	5.590161138	3.406365011	4.341594729	4.882843303	4.416346557	4.116531747	4.579365356	4.954041743	5.448025829	5.084909806	4.659594997	5.16370993	5.117787298	5.172778641	4.232898294	4.753510103	4.849996625	4.662904189	5.389288799	5.380184412	6.507233146	3.797418321	4.349576334	3.931993617	4.114062828	4.912596155	3.545611927	4.966764769	3.914765494	5.129061235	3.698293037	4.370712394	3.862520296	4.689472543	3.961880655	5.078990426
PHKA2	ENSG00000044446.10	mRNA	2.383393688	3.576742232	2.866013445	3.126381575	3.159269248	2.394233559	2.704647054	5.108628824	3.385533774	3.930950935	2.223117415	2.329862192	2.692866081	2.390000051	3.362593584	3.3765825	3.006186218	3.66414297	2.765827668	3.579027264	2.776330921	3.172406635	3.12903823	2.699407539	2.90251238	3.625131776	1.957860092	2.255135353	2.895028818	4.230857956	3.955112799	3.345571888	2.619406968	3.505996953	2.716066888	2.710752201	2.114086087	2.16885808	3.345416782	2.506448595	3.522144973	2.454485404	2.718865212	2.302909367	2.823784214	2.70616171	3.473226979
CNTLN	ENSG00000044459.13	mRNA	0.687155383	1.017924812	1.334196709	1.400848652	1.916807623	1.253628018	1.395400125	1.013135541	1.045513193	1.782899836	0.824110571	0.443434071	0.6635918	0.955406204	0.875271187	0.430709574	1.296637282	0.935396128	1.158329309	1.324660647	1.403204161	1.364406448	0.936133907	0.849562962	0.85802235	1.259194656	1.519550315	0.699040006	1.361520024	0.829569319	1.721371681	0.758583347	1.297811436	0.625390938	0.849420085	0.79865769	1.607295694	0.996955453	0.549653259	1.091482023	1.624694574	0.893723372	1.453742355	1.593553522	1.629593161	1.422680103	2.489831034
EPHA3	ENSG00000044524.9	mRNA	0.351791082	1.188332785	0.571819603	0.306082996	0.216761308	1.275444054	2.559969998	0.10744369	0.079845076	0.041580452	0.010704462	0.662843117	0.433725577	0.184113858	1.625521938	2.151804776	0.065613205	0.098761944	0.259834124	0.381057804	0.553396933	0.282329028	0.398795974	0.950686934	1.515677438	0.316184068	0.242769898	3.494787724	1.418819613	0.967158376	1.220752157	0.779730923	0.409966337	1.711473213	0.545021362	0.306890321	1.628221351	0.581002711	0.293121165	0.933655587	0.596641009	0.574757933	1.549445686	0.979479193	0.393815123	1.286467226	0.121986607
HSPA5	ENSG00000044574.7	mRNA	7.922421303	7.98773185	8.286277616	8.476416881	8.581949379	7.977022348	7.75717228	8.801599237	7.231207647	8.506427749	6.856796744	6.847658578	7.865982706	6.805671419	7.284011396	7.708313076	8.446492053	7.372439151	7.523968437	7.564314379	7.438732614	7.868019038	8.415674143	9.217835901	7.91048938	8.277412316	7.874940271	7.548013196	8.103797495	7.974355059	8.523769629	7.424570666	6.970582972	7.214157605	6.69084032	6.965718439	6.797761402	6.801470875	7.033546692	6.935425381	8.041419244	6.625723743	6.81219498	6.400400556	7.628604005	5.707170851	7.966332816
DSG2	ENSG00000046604.11	mRNA	2.177155403	3.826583378	1.890488138	0.047172934	3.229106264	2.440325465	3.360212235	3.897654846	2.801305012	3.270682997	0.940653831	5.143657174	0.180336127	0.907649502	3.868020038	0.309688598	1.886941103	2.209061523	2.324617118	2.135431511	1.892501274	0.343593292	2.462715962	0.472581011	2.597493003	1.756054559	1.489336343	0.724669975	2.095248238	3.902894933	4.608361228	6.682776805	2.496049522	0.476007639	2.681389366	2.389261515	1.915815106	2.39883787	1.731773096	3.076908072	4.542571212	2.213652042	2.706736593	2.460864918	1.866854092	2.307778357	2.305442831
GEMIN8	ENSG00000046647.12	mRNA	2.137005635	2.287567121	1.656558471	0.937192183	2.118377259	1.511464651	2.07930989	3.462450098	2.498450565	2.694786262	1.921686215	2.576275333	1.551520543	1.580627418	1.938431922	1.769459677	2.229041341	1.76568948	1.951311566	2.066768793	2.227503583	2.379664985	1.946375127	2.201847553	2.226257406	3.53092002	2.830047842	2.525978775	2.151237979	2.699615561	1.964804393	3.316284936	1.658637504	2.288857634	1.63235165	2.29743442	2.23618531	1.51569434	2.138153202	1.660906863	2.455124986	1.71942581	1.935338795	1.808763593	2.445488144	1.65162166	1.307895085
OFD1	ENSG00000046651.13	mRNA	2.397112999	2.228133718	1.712878796	1.664594987	1.978041399	1.515495017	1.980350802	3.091603481	2.66384888	2.202717403	1.235746132	2.41426615	1.898464387	1.948521853	2.23902244	2.044951948	1.751434671	2.141029877	2.151335464	1.76303629	1.801776372	1.912371688	1.828629501	2.368184587	2.333548923	2.497621753	1.340712194	1.486565456	1.543441406	3.134817105	1.686797891	2.696653531	1.100004628	2.157666317	1.282294344	1.422651335	1.414859926	0.810291633	2.055159929	1.04756607	1.944204034	1.283388235	1.636911316	1.458236293	2.192301086	1.489706824	1.59907072
GPM6B	ENSG00000046653.13	mRNA	0.076939325	0.121210398	0.139721562	0.073638884	0.21577614	0.076594659	0.172886716	0.135542268	0.167713604	0.039153139	0.01258063	0.556116655	0.065536306	0.090897814	0.15355657	0.144369128	0.044995979	0.056378221	0.093705482	0.083661571	0.106051292	0.037132805	0.185614484	0.205479305	0.11109856	0.095737201	0.011470348	0.241836515	0.067380904	0.252670993	0.085714533	0.080514922	0.123964705	0.100235739	0.086476481	0.082882521	0.12286645	0.064939011	0.124508891	0.268901517	0.182765099	0.067226132	0.100496887	0.161008896	0.083555348	0.279264172	0.08360756
MAGEC2	ENSG00000046774.9	mRNA	0.945351381	2.647604527	2.242421268	0	0	0.047264227	0.666313482	1.916604755	1.519708204	0.425524679	0.169695347	0.608846567	0	1.088444545	0	0	0.355136552	0	2.125422449	5.108912231	0.36724925	0	2.45178264	0	0	5.831485317	2.221292947	0	0.334805072	0.135665419	1.180694803	0	0	0.194482298	0	0	1.107220079	0.015691557	5.792538622	0	0.01106498	0	0	0.009131729	5.67901673	0.013049105	5.617384923
PREX2	ENSG00000046889.17	mRNA	0.153585684	0.303695409	0.377545367	0.866165634	0.617107141	0.323223778	0.561518598	0.072737237	0.464262378	0.048218655	0.035247082	0.156217971	0.239335211	0.095286422	0.378612611	0.625772441	0.094605086	0.104369005	0.275671312	0.413683364	0.279653156	0.094222155	0.279103892	0.390075287	0.772218668	0.084441502	0.895544221	1.541123193	0.461444573	0.345121421	1.346637589	0.172003399	0.252963811	0.47512682	0.408593617	0.275857079	0.882634194	0.351940139	0.586261768	0.358501238	0.280772267	0.249236723	0.410337134	0.448755332	0.365853205	0.448440267	0.251518903
WDR37	ENSG00000047056.13	mRNA	1.874071214	2.074375595	1.822973923	2.418177409	1.748196977	1.432901597	1.76266275	1.638574993	1.48481909	0.760027817	0.819289712	2.231567927	1.728579603	1.245054918	1.789633283	2.170075883	1.659288756	2.019156553	1.51321804	2.099830879	1.936814042	1.590273266	1.382517459	2.470324832	1.485860707	1.332913584	1.896507905	1.301517642	1.183514356	1.829665908	1.803833935	1.693828724	0.833935424	2.642275245	1.295848805	1.339877243	1.321332889	0.981087365	2.010188506	0.955245869	1.793396371	1.012808087	0.9000449	0.840974162	1.430329522	1.435495521	1.702234003
YTHDC2	ENSG00000047188.14	mRNA	1.416322533	2.173043357	1.746993007	1.770447952	1.874858094	1.46224445	2.085311565	1.835245686	1.643119697	1.384732871	0.89834967	2.418767503	1.130093167	1.707153607	1.656161092	1.498969277	1.433765443	1.29524106	1.930153638	1.521559249	1.994575131	1.375968146	1.832158832	2.000099336	1.551913766	0.997099192	1.46197985	1.663508786	1.744967949	2.344524935	1.93333644	2.210638493	1.436945577	1.472107615	1.555361446	1.00440861	2.342967364	1.333350393	1.497200687	1.42737024	2.560578304	1.476107312	1.857923536	1.625922605	1.599576987	1.500678697	2.346530532
CTPS2	ENSG00000047230.13	mRNA	1.47779988	2.626291982	1.058170759	1.622277298	2.011192793	1.638758703	2.079965854	2.775133612	1.331342076	2.083109833	1.086151242	2.291397661	1.569720269	0.699046207	2.422751862	2.100338784	2.069578724	2.342258159	1.383967503	1.771868767	1.577105068	2.09629864	1.520227914	2.831561567	2.30707905	2.740180668	2.064078617	1.787024526	1.572348532	2.792055391	1.428295003	2.910929376	1.235234486	2.474039145	1.284325834	1.728707463	1.379770389	1.09363777	1.49144473	1.409639947	2.361674282	1.320073994	1.935865791	1.518719071	1.833768093	1.531617228	1.59065388
ATP6V1H	ENSG00000047249.15	mRNA	4.139561266	2.725317645	2.162529124	1.815410415	2.24295894	4.191706445	3.082150646	2.844808508	1.816042088	2.715240083	2.932684244	3.615444774	2.020447377	2.226856124	1.943978335	2.599033453	2.23927184	2.296920562	2.094326267	2.88859104	2.5993623	2.750661425	2.734381705	3.065393979	3.844396419	3.137107393	3.747704161	2.817045227	2.76306115	3.839064961	2.764513693	3.149097283	1.89838305	2.73997877	1.846486901	3.54018582	2.160827875	1.654159856	2.866248057	1.965291989	3.138987557	1.9895511	2.373668691	2.018820623	2.347678307	2.084508681	2.579558334
POLR2B	ENSG00000047315.13	mRNA	3.107022976	2.977844746	2.455879186	2.905511991	2.859514626	2.634607809	3.227319236	2.96057485	2.800832771	3.056347099	1.233814367	3.677771969	2.138267496	2.450101073	3.213846406	3.083854739	3.315352637	2.550999107	2.847651151	3.532974525	3.117368611	2.648883965	3.42427151	3.737779289	3.159218752	2.389717137	3.385419501	3.158001507	2.809056146	3.71301386	3.383271473	3.382919502	2.461252396	3.528943153	2.604843765	2.45746964	2.795282164	2.293898039	3.193924214	2.446940355	3.924424611	2.268037099	2.89722486	2.338479784	2.459438129	2.707841131	3.524867898
FAM214A	ENSG00000047346.11	mRNA	2.129716626	2.178588853	2.389794722	2.106452766	2.25224536	1.474140751	2.376543844	1.410126431	2.635200673	1.405681287	0.640260429	2.150802242	1.325115598	1.299270615	2.157290126	2.038143657	2.104253088	1.224184551	1.586347895	1.743996491	2.479025286	1.365348164	2.674503219	2.14967593	1.608825555	1.264187677	2.530532491	1.895222573	1.738368708	2.164626289	1.769882508	2.038387413	1.734019185	2.485142981	1.199126252	1.382612391	1.825440277	1.049370121	1.821755926	1.324158438	1.721636389	1.752589855	1.989442708	2.349185219	2.338513851	1.916328918	2.589879752
ARAP2	ENSG00000047365.10	mRNA	2.553029658	0.652158751	0.967762255	0.635680501	0.950932169	0.628523793	1.423567114	0.942685832	0.693857691	0.614238497	0.333373999	2.251509932	0.348487661	0.520062476	1.008939868	0.714388446	0.688426581	0.887779205	0.591575269	0.50724463	0.737768485	0.802479337	0.807726702	0.113094284	0.940810734	0.436145473	0.293945223	0.578537967	0.614722389	1.103590505	1.171049484	1.510625017	0.865981073	0.52655534	1.246329313	0.485302434	0.684042445	1.142154612	0.583902168	1.57197632	1.135965105	0.73808756	0.972434375	1.000695776	0.503330599	0.936678435	0.544406426
TPR	ENSG00000047410.12	mRNA	2.705599932	3.343248272	2.283561094	3.070795531	2.681715262	2.679964547	3.252874744	2.872118414	2.342595859	2.753935213	1.16969121	3.824059507	1.802360739	1.936378504	3.173514917	2.683421514	3.249176099	2.911551008	3.033884915	2.346688806	3.363167662	2.467725483	2.953639179	4.08846722	3.304300818	2.673727565	2.978407267	2.73382307	2.446490072	3.169206327	3.260080648	3.797544511	2.030099398	2.211209106	1.883814011	1.825831862	2.763004871	1.680572269	3.104297249	1.905275477	4.623739733	1.748436948	2.62053255	2.172519844	3.17460282	2.314401181	3.5422076
CP	ENSG00000047457.12	mRNA	5.850157852	7.423716967	7.599994148	5.48705087	7.7680199	6.270500807	7.124600645	6.001843436	7.614991305	6.769740723	4.496439912	4.919298133	3.34149159	5.389785523	4.884324201	5.751054141	5.1821779	4.547055786	7.296893165	6.373629595	6.859530113	6.839955801	6.390649516	0.516909975	5.586348917	4.298818126	6.614538219	5.578199375	8.073187208	6.955922611	8.815828927	3.505191606	7.514093549	7.058436182	8.437721861	6.310162606	7.440044414	7.016983405	7.778970193	7.075724232	8.109752228	6.802735373	7.568845655	7.7156454	6.113316478	7.795622431	7.08450757
KIAA0556	ENSG00000047578.11	mRNA	3.082170039	1.4099672	1.455492518	0.7879823	1.080244951	0.920158347	2.117821174	1.254986327	1.011036564	0.885737679	0.386641046	2.463280353	0.537560521	0.82759836	1.606260787	1.815981383	1.824086813	0.705241388	1.115103698	1.135083961	0.977956357	1.21731747	1.309961155	1.604039138	1.109924477	1.276236139	0.942132332	1.017680851	0.855090351	1.411429473	1.708282225	1.763355672	0.36987774	1.067540971	0.559332118	0.863853429	0.573771996	0.432306902	1.475473816	0.458659099	1.468471046	0.451072637	0.66260791	0.372514425	0.989026632	0.643470764	1.087791105
DTNBP1	ENSG00000047579.18	mRNA	1.498830304	2.387033157	1.611815046	1.165684612	1.999928304	1.836287888	1.967303786	3.206070183	1.525893223	2.538160357	2.114503007	2.881529137	2.590454779	2.038023165	1.431668562	2.049092943	2.100341968	2.680204244	1.54266675	1.971494642	2.015618441	2.605109034	2.126099881	1.963637409	2.343052176	3.131798677	1.038314712	2.004808071	1.294024184	2.041762933	1.372149818	2.239387788	1.112002502	2.322968164	1.586230354	2.280601262	1.583681299	1.502573147	2.808023152	1.262326268	2.729083726	1.145465581	1.561710597	1.2201286	1.187550269	1.088271271	1.597366003
XK	ENSG00000047597.5	mRNA	0.211401552	2.389094902	0.096644557	0.04981126	0.834619627	1.034679742	1.179739111	0.194780225	0.634954574	2.127633312	0.228791557	0.042512754	0.009107176	0.917523293	0.061349621	0.012208836	0.355483318	0.055879932	0.403914192	1.777692164	0	2.195694181	1.202687285	0.280401895	0.298232133	0.394105883	0.31456945	0.411683118	0.727567358	0.694588242	1.002751654	0.016825942	0.109693944	0.057509307	0.186000514	0.7575646	0.585611006	0.137997762	1.504419542	0.35616492	2.062502299	0.301301832	0.400528181	0.471048096	0.008903135	0.183353144	0.067738831
ANO2	ENSG00000047617.13	mRNA	0.0354118	0.664725082	0.187000506	0.21058168	0.202642928	0.045166372	0.057647266	0.009884216	0.136274808	0.026757115	0.028379023	0.045446119	0.178573447	0.038761974	0.060365468	0.844573801	0.022442882	0.032818568	0.119360925	1.99695041	0.061089599	0.054416974	0.144954364	0.056137922	0.195669137	1.38644194	0.010410579	0.158210808	0.217444443	0.029874266	0.120256018	0.014017794	0.022410314	0.225567339	0.010508202	0.173429056	0.035122813	0.005013248	0.096785247	0.019876233	0.045245614	0.004156402	0.044880999	0.014506309	0.100479425	0.041132441	0.151362268
C12orf4	ENSG00000047621.10	mRNA	1.226348916	1.351007983	1.158179725	1.324399324	1.579425317	1.612845202	1.357153986	2.224704355	0.906249238	1.31592797	0.937931721	1.701161479	1.670250067	1.145889397	1.465100992	1.524399495	1.424591409	1.25220121	1.119475385	1.516815042	0.797163094	1.292317944	1.738871884	1.433049234	1.450529485	1.833815528	1.719385066	1.370317217	1.221715715	1.447673501	2.185021052	1.928626296	0.832810385	1.113371895	0.799628557	1.368556422	1.394305025	0.849872123	1.323838792	0.941562262	1.697751452	0.868514556	1.134093226	0.873337968	1.533805176	0.986672747	1.29371767
SCML1	ENSG00000047634.13	mRNA	2.839165591	2.508618477	2.770261485	2.65494353	2.603437409	2.211264345	2.72783765	2.429896178	2.671461341	3.963315252	1.388747313	1.193247337	1.937625848	2.465741897	2.801785885	2.268743339	2.681972783	2.285364511	2.811805982	2.560073394	2.497268624	2.565367099	3.232269646	4.030318847	2.695136738	2.387112589	2.824099043	2.037360727	1.986104524	3.202687975	1.382590039	0.280713388	2.140624531	1.302354476	2.190869664	1.590549028	2.250254495	1.567856199	2.528871266	2.096617364	2.685315947	2.106340438	1.784486011	1.940359564	2.730499755	2.17673256	2.649816607
WWC3	ENSG00000047644.16	mRNA	1.880160997	2.736249562	1.715870382	1.23638729	1.311472568	1.770176147	2.469967065	1.88710694	1.865508058	2.47772999	0.634084642	1.880683198	1.214582073	2.28891023	1.677760637	1.504747485	1.356131325	1.18189395	1.361940145	2.736242908	1.386829785	1.414945209	1.749816278	1.42089549	1.969860199	2.53833695	2.02023175	2.298384933	1.651807263	2.172569087	1.458017936	2.08383667	0.983523187	1.455811815	1.272750641	1.772710348	1.665730463	1.0225007	2.666579797	1.313620949	1.656546985	1.144073967	1.301320948	0.975806729	1.453925771	1.589231572	1.88773591
ARHGAP6	ENSG00000047648.20	mRNA	0.662592434	0.376005966	0.275509924	0.184298509	0.317648101	0.427372536	0.654462103	0.344774346	0.115905483	0.106649231	0.109420335	0.183195187	0.30838258	0.171225613	0.478943903	0.597800488	0.095455849	0.136302184	0.172210947	0.197223526	0.222785941	0.072591167	0.189972105	0.560488336	0.653616629	0.182660198	0.149462233	1.45366674	0.513268612	0.260043447	0.262086336	0.313464539	0.123553254	0.704045597	0.145765084	0.199049515	0.47979576	0.19008383	0.150673825	0.217690235	0.351694018	0.09580544	0.289260605	0.232369858	0.190303552	0.165552354	0.103908987
FAM184B	ENSG00000047662.4	mRNA	0.038190737	0.034266553	0.066545327	0.128570039	0.076511164	0.056656849	0.018400464	0.086363204	0.030165782	0.008478382	0	0.142898137	0.007164591	0.018436709	0.039759897	0.070538951	0.076284791	0.192599449	0.017182725	0.065592345	0.03876975	0.016028421	0.060445421	0.091651906	0.020687278	0.039053713	0.058032084	0.017938828	0.034077859	0.002848465	0.013102522	0.022007036	0.04618659	0.019633719	0.026323868	0.02416633	0.024219848	0.009456229	0.04978682	0.026226594	0.009984281	0.015641735	0.012250679	0.021867781	0.024366549	0.061719936	0.028580706
MAP4	ENSG00000047849.20	mRNA	2.957731736	4.107815513	3.000189341	2.142299655	3.284294553	3.079727852	3.905805777	3.726983441	2.872676024	3.154639655	2.895922067	4.486256237	2.475434497	3.120311732	3.628312727	2.599220044	2.838366975	2.636607695	2.693078109	3.762584121	2.98945534	3.06912393	3.503904183	3.563704788	3.628284842	3.26640339	4.361991378	3.516733618	3.467409638	4.000485287	3.995904455	5.027195781	2.502664713	3.589687584	2.632041726	3.576297688	3.629209599	2.466463307	3.767695266	2.852498205	4.215565541	2.656540865	3.196849444	2.634241224	3.102908333	2.820416131	3.884099799
GOPC	ENSG00000047932.12	mRNA	2.248901603	2.754715505	2.664686885	2.337904488	3.086865102	2.381923075	2.885700475	2.809678879	1.944141573	1.733357492	1.176132855	2.09314484	1.559436233	1.712591155	3.051521326	2.353313304	1.814754743	1.749883617	1.826189551	2.106687172	2.360568248	2.524544394	2.327488072	2.968419052	2.790064546	2.37162458	1.980777829	2.688867136	2.250596776	2.898444573	2.829767585	2.188651278	2.007585636	2.301371885	1.89030031	2.068777649	2.690029903	2.024198561	2.893569463	2.037931012	2.679972335	1.811543911	2.425586887	2.290671877	2.618639834	2.385102705	2.666049112
ROS1	ENSG00000047936.9	mRNA	0	0.074757463	0.05629363	0.012539828	0.159035116	0.055734819	0.05737929	0	0.166238707	0.014264569	0	0.004078724	0	0.081093277	0.044610596	0.024170963	0.002998363	0.029893671	0.057134777	0.183033063	0.183275141	0.026919383	0.352206291	0.00379321	0.013112775	0	0.008295059	0.011366687	0.052996052	0.007192264	0.062424398	0.011172091	0.017871399	0	0.00558733	0.008776924	0.870014497	0	0.308880891	0.003183507	0	0.006613073	0.018034902	0.006948212	0.221737524	0.016515733	0.449340191
USP28	ENSG00000048028.10	mRNA	1.880835248	2.479810392	1.716901029	1.713016964	1.94759732	1.435284251	2.150787098	1.862126069	2.040588325	2.044645136	0.754106869	1.428540911	0.921058368	1.657361132	2.067753993	1.211098757	1.818178453	2.009712917	1.536362789	2.291014324	1.872560402	1.907711392	1.570151301	1.227562453	1.967098434	1.525619447	1.983495967	1.551122507	1.556447279	1.871502529	1.80340574	1.41846941	1.143277941	1.238267386	1.386857149	1.09761962	1.690354491	1.169132427	2.289663176	1.116561182	2.55143727	1.21155238	1.565606775	1.500982703	2.080265305	1.467305801	2.057842136
HDAC9	ENSG00000048052.20	mRNA	1.147525938	0.195892381	0.141287684	0.06139462	0.138256299	0.128635884	0.336479075	0.109989902	0.045544708	0.023236363	0.033694967	0.204146371	0.106225942	0.071232495	0.1069847	0.151117897	0.100138829	0.058722107	0.06386839	0.068338429	0.066486132	0.043730782	0.090239965	0.096034209	0.100932956	0.113380119	0.097603004	0.304644054	0.301552977	0.211493232	0.166165	0.261119576	0.059215475	0.078226967	0.129881683	0.0864131	0.162326302	0.143799013	0.221336494	0.106106744	0.247016261	0.130111487	0.234116837	0.165702262	0.054227984	0.219692739	0.021299087
TSPAN17	ENSG00000048140.16	mRNA	3.852624012	3.552369959	2.972185356	2.573732639	2.58514688	3.07402326	2.598549127	2.862947808	2.84908499	2.640448415	2.986266394	4.217003093	3.06758511	2.781115564	2.970141486	3.221384136	3.016566285	3.040289128	3.189222329	2.975666954	3.297674874	3.300443466	2.902856457	2.000810224	3.125221504	2.945751198	2.766072222	2.252582832	2.466398422	2.686667862	2.971538977	4.041091568	1.386707941	2.816827545	1.816523173	2.979713584	2.963195862	1.040060384	2.498688465	1.27360194	3.071138477	1.897972994	1.348095932	0.977964837	2.519430872	1.638094764	2.370802198
NOP16	ENSG00000048162.18	mRNA	3.69119392	2.913537031	1.065046733	1.7605587	2.032918186	2.964165698	2.524035751	3.712610665	2.293990384	1.913956866	3.766412282	3.082064602	2.84974854	3.472220287	1.7683017	2.432425566	2.863167449	1.746864769	2.816274953	2.996280538	3.255798861	3.369898635	2.614305727	4.23259672	2.581946155	2.496659173	3.132831057	3.24412337	2.507170449	2.632106062	2.620742492	2.752790451	2.197131277	2.15221748	2.560617393	2.991200805	3.358831501	2.617120086	2.480778378	2.960762366	3.313912642	3.04133461	2.394233132	1.764934278	2.313013134	1.975578926	2.219476573
CC2D2A	ENSG00000048342.14	mRNA	0.179002107	0.632026586	0.274786052	0.400933058	0.342273731	0.538955376	0.901561057	1.058660395	0.332247052	0.550313007	0.203057011	1.443693285	0.33514907	0.403569121	0.518209342	0.562380773	0.752721161	0.18038835	0.287205152	0.609102885	0.280491492	0.172677867	0.69427721	0.634442466	0.635219735	0.433003306	1.071728254	1.205534105	0.528495039	0.85440701	0.339790273	1.177756009	0.308246106	0.472861771	0.223115	0.354862654	0.732398302	0.36819227	0.729286603	0.303370586	1.596718974	0.303124965	0.588739711	0.527313115	0.485929753	0.464947357	0.272919712
RRM2B	ENSG00000048392.10	mRNA	3.513229012	2.513135277	2.184394385	1.653875876	2.579095296	4.240277709	3.465526378	2.65215441	1.971549185	2.804639639	3.021885665	3.232463739	1.454738688	2.255914866	2.728000496	2.255787989	2.017588132	2.00329427	2.148017088	2.658363494	2.465235113	2.184925669	2.399763394	2.691019928	3.172470519	1.604049548	3.70344682	2.901135303	2.302452403	3.452863039	3.021300287	2.627004277	2.147676748	1.753353588	2.134276165	2.868298083	3.04426	2.044024961	2.921080657	2.203720107	4.06600077	2.381947096	2.583782959	2.341920512	1.751478234	2.302279705	3.302364688
ZNF800	ENSG00000048405.8	mRNA	1.763680197	1.856188349	1.370518696	1.641141949	2.048550498	1.549308062	2.138842221	1.422938991	1.538364061	1.315563108	0.790185173	2.113949797	0.899189169	1.272787495	1.64098297	1.426447828	1.230074001	1.259906125	1.497893222	1.470194354	1.46259113	1.632635491	1.888428944	1.6068051	1.93318894	1.4151642	1.732252314	1.549543246	1.483100188	1.143172096	2.067381109	2.289880115	1.475925733	1.734894416	1.819053631	1.633172805	1.641120205	1.771042504	2.132528893	1.851725236	1.939845566	1.645108484	1.995581727	1.91432843	1.617975209	1.77273918	1.612789897
TNFRSF17	ENSG00000048462.9	mRNA	1.292696633	0.050455577	0.494316777	0.02920223	0	0.055944382	0.484548052	2.964940011	0.099652168	0.274370379	0.236132246	0.18809508	2.383154562	0.07146871	0.198012934	0.161848419	0.081989117	0.599241468	0.060157994	0	0.111919167	0.069880123	0.030151786	0.077925064	0.030528474	2.838512772	0.057302663	0.078038105	0.289803684	0.530901832	1.066450699	0	0.07389124	0.019383689	0.113433467	0.156196223	0.053254986	0.280040144	0	0.208177657	0.03902913	0.133367958	0.280561946	0.079346915	0.061067936	0.294584685	0.037502466
SNX29	ENSG00000048471.12	mRNA	0.617841865	1.094810447	0.813681067	0.758735703	0.93990551	0.959697813	1.690161087	1.045309739	0.589018621	0.7174651	0.382450532	2.211059239	0.603503228	0.916101054	1.069794807	0.904046328	0.382716753	0.678551051	0.601086609	1.43069678	0.640395603	0.801750438	1.325856062	0.874161022	0.832613552	1.058077864	1.126188337	1.422878754	1.000492817	1.041778062	1.44104476	1.043551656	0.46970026	1.763242246	0.689287437	0.766837559	0.800521546	0.366340574	0.917661242	0.416691447	2.934364614	0.401699473	0.692458433	0.456933585	0.83198565	0.856148697	0.831235493
LMO3	ENSG00000048540.13	mRNA	0.01551547	0.062903824	0.043266024	0.012791105	0.019359963	0.009286517	0	0.110457273	0.049686754	0.032534059	0.05817162	0.251709678	0.288698645	0.118638558	0.042692716	0.069772642	0.051873775	0.011509028	0.088631752	0.029980865	0	0.005187973	0.099343265	0.040120728	0.039760071	0.064199656	0.006350793	0.011594551	0.012652348	0.029125392	0.088481885	0.002857468	0.040695689	0.04188168	0.014913603	0.037672527	0.023436043	0.01823973	0.057636992	0.01696845	0.073479116	0.025135983	0.033332731	0.017654428	0.024691244	0.040105253	0.109501365
MRPS10	ENSG00000048544.5	mRNA	3.874802639	4.386447279	3.32236325	3.423479111	4.52093873	3.831933018	4.41436006	4.615790262	3.99107784	4.083589555	3.531690835	4.913387118	4.083424166	4.471032178	4.599271263	3.965811284	4.401884304	4.196506547	3.753168552	4.718906629	3.447227559	4.600727033	5.887551138	4.125803995	4.185980605	4.580843221	5.101879203	4.145542565	3.8603668	3.961257096	4.086724617	4.481032609	3.615728821	3.848240629	3.328273512	4.226048875	4.22236471	3.700570731	4.848658545	3.502132959	4.666921159	3.70514721	3.700061383	3.515682107	4.080206057	3.773121097	4.554220112
GUCA1A	ENSG00000048545.12	mRNA	0	0	0	0.014019976	0.016997121	0.026988333	0.01303663	0	0	0	0	0	0	0	0.03751894	0	0	0.025121174	0	0	0.011072905	0	0.043006264	0.012690143	0	0.015909141	0	0.050177649	0	0.02399562	0.0092781	0.012491494	0	0	0	0	0.008610396	0	0.018979999	0	0.018771051	0	0	0	0	0	0
RSF1	ENSG00000048649.12	mRNA	1.558451018	1.430321317	1.150971647	1.035675541	1.260624235	0.992752929	1.467733773	0.98607145	1.408548684	1.008428651	0.378501121	1.290165107	0.589547019	0.885739188	1.373484469	0.942578053	1.025219044	1.150570128	0.927733519	1.318524242	1.007694053	0.818671305	1.195404711	0.927072607	1.41653216	0.679826722	1.005256271	1.550514499	1.24342795	1.366331137	2.18417425	1.616117418	1.001162025	1.117201632	1.06909901	0.810909407	1.294016491	0.97696662	1.552941708	1.091692779	1.88889469	0.831594304	1.375085422	1.303481409	1.379683176	1.331758558	1.245583625
VPS13D	ENSG00000048707.12	mRNA	1.334909889	2.382410714	1.746314994	1.798057609	1.959380571	2.015150028	2.065185463	1.613321045	1.857371029	1.138001341	0.724958256	1.655076821	1.178139626	1.343085279	1.319052994	1.206004483	0.864863016	1.417737896	1.65754536	2.101656777	1.696119573	1.328361612	2.0236066	1.54353225	1.277734692	1.868351486	1.560800676	1.375828696	1.522224115	1.937409736	2.09600717	2.139120622	1.090646489	1.595059825	1.287472305	1.23824396	1.036963824	0.962969612	1.706125475	1.173141571	1.478233557	1.043221308	1.307018551	0.983595572	1.427578539	1.595918919	1.627388101
CELF2	ENSG00000048740.16	mRNA	1.473247205	0.770508992	1.270762606	0.298739551	0.919321196	0.970423193	1.761854337	1.171467632	0.333528939	0.618842915	0.268596709	1.589782063	0.81345019	0.346283334	0.651296244	0.995642259	0.419306005	0.590527126	0.373173049	0.389557897	0.834247738	0.454590507	0.513239819	0.552634447	0.501446205	0.95365757	0.546465735	1.371653668	1.363030963	1.346700175	1.485161147	0.777340811	0.503944218	0.49930938	0.914365975	0.726529991	0.590455938	0.43502467	0.508229763	0.565464621	0.707233178	0.617165608	0.743748122	0.512659861	0.430029789	0.81818187	0.157346938
FAM120A	ENSG00000048828.15	mRNA	4.316738644	4.50475215	3.961298111	3.47668961	4.373873952	4.230856118	4.72053704	4.085706635	4.064314118	4.262530525	3.666532897	4.930446238	3.283342385	3.858088061	3.997958509	3.683682761	4.1684558	3.544150671	3.372226438	3.939282578	4.249189788	4.223331944	5.065402481	4.307790014	4.129983349	4.138705731	5.458137047	4.504596535	4.287468379	4.710455307	4.937603577	5.066945073	4.009848911	4.288978751	3.990504121	3.851326874	4.749371413	3.647718217	4.100365541	3.816162615	4.772299293	3.78538887	4.200100068	3.871057797	4.243413794	4.241988084	4.273869322
R3HDM1	ENSG00000048991.15	mRNA	1.627087967	2.218848478	1.626942109	1.57662442	1.698058642	1.480800636	1.825886109	1.923370881	1.273374359	2.057542878	0.844859503	1.960561986	1.535673142	1.03533665	1.543948738	1.093803174	1.872337934	1.081864225	1.338538003	1.750747435	1.394117846	1.257618602	1.27146675	2.474191692	1.702814176	2.06287772	2.378082857	1.686492372	1.425602801	2.089537128	2.180179497	1.813803938	0.810496366	1.641363472	0.823760286	1.18949337	1.834165986	0.825306697	1.727687156	0.799501343	1.975504142	1.029942217	1.321755896	1.082214197	1.76000712	1.168840865	2.079469215
COL9A2	ENSG00000049089.12	mRNA	1.107977544	0.606385655	0.379872766	0.14357288	0.111302698	0.803596488	0.713609245	1.609350019	0.224703204	0.666908795	0.170855774	3.275828907	0.674146988	0.236116439	0.632059771	0.717938755	0.856870079	0.23064072	0.166493232	0.520136756	0.273296908	0.075145598	0.354701639	0.175743584	0.222854127	1.129711562	0.205119116	0.213725986	0.120558488	2.708492406	1.58379511	0.222487456	0.172980621	0.448172081	0.116968185	0.167598921	0.139178708	0.164326644	0.393608102	0.293680195	1.754673551	0.29915023	0.2881404	0.196844427	0.232267756	0.221079178	0.475205456
KITLG	ENSG00000049130.12	mRNA	0.563562657	0.850991706	0.551680732	1.117375817	0.779517742	1.147245278	1.430695457	1.814233232	1.329050374	1.4012754	0.337232495	1.809009877	1.180337503	0.753802614	0.858805045	0.611075903	0.499798332	0.633611703	0.55865069	1.032403816	0.488656172	0.235853696	1.147805464	3.086737179	1.625816283	1.550730989	3.265653972	2.169270752	0.365422026	1.011657209	0.739989653	0.615913992	0.398086106	0.573595001	0.344846573	0.341656676	1.626721485	0.824924616	1.341802392	1.032712264	1.523822109	0.419676176	0.758605545	0.644355939	0.391908076	0.833263877	1.041108292
ERCC8	ENSG00000049167.12	mRNA	0.653187201	1.292185314	0.552214997	0.860717929	0.778615856	0.860960174	0.622225067	1.364426877	0.983575999	0.936560733	0.552456759	1.298198179	0.766014977	1.463165329	1.003810141	0.724775294	0.871461788	0.89285261	1.054557504	1.292136311	1.273681511	0.900095569	1.355493835	1.404410997	1.181265219	0.519836574	1.09774793	1.039518833	0.812076081	0.997357595	1.18948516	1.262193505	0.526484072	0.532223976	0.491244825	0.407501031	0.607201738	0.428565976	0.975116059	0.49015121	1.070785043	0.547631311	0.525877284	0.555313507	1.102261806	0.461483108	0.87118924
ADAMTS6	ENSG00000049192.13	mRNA	0.169168495	0.055862747	0.101619602	0.022915504	0.090539889	0.223666309	0.370377298	0.070656336	0.029981087	0.137805318	0.020775129	0.179390943	0.075703219	0.261624504	0.113160936	0.086745684	0.153883706	0.020625868	0.173516884	0.416162677	0.11944909	0.009313749	0.147291829	0.189064852	0.226811647	0.034553726	0.015176965	0.269648588	0.092185953	1.044917594	0.163350038	0.096142477	0.058175581	0.084087469	0.022918001	0.010724089	0.135068836	0.018217868	0.068811989	0.062903965	0.102136214	0.038976726	0.076395938	0.06859912	0.282496673	0.053818991	0.024580729
H6PD	ENSG00000049239.11	mRNA	3.156798835	5.489488475	6.053049589	4.021292538	5.176123679	4.90428917	5.113056707	4.130789003	5.320888481	2.777816905	3.910251837	3.967535164	3.895527346	3.352384344	3.392027384	4.203195524	3.63748768	4.437794245	5.780965629	4.536368571	4.846201906	5.070786743	4.904804094	4.092969098	3.434521881	5.709826156	5.621474022	3.973922271	5.475986189	3.862327798	5.023969827	3.291420067	3.607677276	5.132862286	4.708733793	5.688722334	3.878706369	2.950882341	4.970988421	3.864307593	4.190332956	3.717538931	2.928989195	2.620256529	4.232166264	4.292255538	5.453018245
VAMP3	ENSG00000049245.11	mRNA	4.237892201	4.70560772	4.111310605	3.439389768	4.354786379	4.091559189	4.071608366	4.971483904	4.277087766	3.875966345	3.257475686	4.354830794	3.557548798	4.259630563	3.67716978	3.540512116	3.173772415	4.344543355	4.175502936	4.517033098	3.816563778	4.014780367	4.504868591	4.048707767	3.498284205	5.604807082	5.735392791	4.809414662	4.154042106	4.538190624	4.624884454	5.179881989	3.805833729	3.725689385	3.678243254	3.93005734	3.762511596	3.427417885	4.778859483	3.533087458	3.854281124	3.46510465	4.14030286	3.79973591	4.135409204	3.933149202	4.510602344
PER3	ENSG00000049246.13	mRNA	1.567069576	1.627864743	1.637363493	2.644530789	2.744927151	1.24653427	1.927821403	0.955891832	3.277214573	2.204630437	0.698580468	1.315245371	0.823206868	1.50246506	1.990094992	1.481186455	1.673366553	2.666484449	1.416460012	2.800969218	1.918128562	1.506205064	2.253863985	1.040710479	1.709393362	0.948207147	1.852816724	2.205950847	1.29547015	1.03587399	2.192000754	2.230337601	0.86564867	1.528078453	0.918514911	1.453258476	1.834306032	1.266659319	2.176831757	1.183122655	0.969165354	1.547441389	2.034141995	2.323046825	1.475414482	2.222688264	3.679154391
UTS2	ENSG00000049247.12	mRNA	0.275918006	0.031702349	0.312280245	0.018298183	0.022176847	0.017695151	0.066894036	0.05104441	0.016012022	0.031102375	0.019881163	0.035394517	0.198190011	0.022688939	0	0.052491419	0.026093842	0.111508655	0.012725874	0.060732831	0.056975892	0.044016784	0.018895496	0.080985499	0.01913249	0.891512089	0.036036218	0.016589419	0.018100059	0.091890674	0.024129878	0	0	0.036089541	0.012225876	0.02551716	0.02240162	0.017433278	0.012432524	0.013912182	1.043557538	0.369843071	0.033719035	0.020224891	0.205324295	0.125526073	0.011810116
TNFRSF9	ENSG00000049249.7	mRNA	1.118648067	0.154627259	0.870261953	0.100597879	0.067919575	0.532933129	0.488285855	0.697317856	0.013600482	0.628168145	0.234677887	0.636982322	0.403652255	0.369015566	0.159510892	0.111519148	0.033136766	0.447549173	0.104594961	1.362597271	0.245107795	0.069926812	0.078531907	0.050934357	0.069146762	0.797448101	0.183898383	0.117781912	0.070391533	1.07588713	1.696059059	0.128623243	0.048274391	0.030686144	0.197687807	0.021684793	0.165739656	0.172806884	0.487008824	0.16075411	0.301518603	0.103146389	0.096433604	0.045373251	0.303520694	0.103386641	0
EPN3	ENSG00000049283.16	mRNA	0.034098914	0.089892437	0.094021605	0.04889598	0.008596821	0.053933393	0.045504696	0.078037872	0.018517401	0.476099488	0.022987134	3.089646743	0.040412649	0.03486787	0.116566938	0.067163584	0.015158964	0.080764984	0.029290717	0.06091987	0	0.017142259	0.029058608	0.01279901	0.127915148	0.619957217	0.055243778	0.056804854	0.007010388	0.117137183	0.104115457	2.862202169	0.203992597	0.12593847	0.06030412	0.114524584	0.172220823	0.189939387	0.120113393	0.24268235	0.105613093	0.15915187	0.121939508	0.116932976	0.054060869	0.07663973	0.036146105
LTBP1	ENSG00000049323.14	mRNA	0.914312684	2.398597125	1.552119049	2.879709964	1.744492209	1.816056904	2.884504876	0.201152479	1.949974619	1.760639422	0.085473683	1.367984012	1.320718762	2.017383832	2.028625546	1.323734983	1.284610526	1.705344764	1.508264941	1.255141794	1.233328775	0.307096939	2.488884946	2.765375995	2.80455231	1.978087561	1.574287489	2.04566381	2.374794145	3.435097482	4.270221768	2.576871433	1.931225756	2.355142685	1.991328957	1.655269081	3.321662941	2.219440227	0.66910128	2.07088024	2.209348381	1.611677327	3.128222841	2.122119869	1.469803636	2.395818941	1.278673486
RCN1	ENSG00000049449.7	mRNA	4.942784179	3.59599516	2.8177489	4.00520983	3.628783238	3.326345933	3.525396489	2.338032823	2.294663904	3.278410274	3.919040305	4.839084759	3.039694837	3.729377991	3.69093482	3.169996983	4.291914868	2.347449491	4.071523625	3.534264557	2.939310082	3.185382958	3.959389353	3.591279675	3.978152422	2.781196194	2.895136581	3.724827911	3.469132926	3.409011123	3.373403831	3.595095566	3.382706476	4.252410204	3.319745169	3.418432397	4.349380162	3.003915314	2.527859544	3.424617498	4.353677794	2.916331285	3.208803583	3.03014338	2.99325968	2.880634729	2.087446277
ELN	ENSG00000049540.15	mRNA	1.134054329	1.056336829	2.068371755	1.118115068	0.750843358	2.120400773	3.537939781	0.135662436	0.444177189	0.647806138	0.090284171	1.36597937	1.710501489	1.292433113	3.158002185	3.296541132	0.691169878	0.9972987	0.488150624	1.078040633	2.307679544	0.284147988	1.34752702	4.027230278	2.860106901	4.825715121	0.096591723	3.214072616	3.009159649	1.92247608	1.490591735	1.294672206	1.333860102	2.454756394	1.181070819	1.623458693	3.402892457	1.330188103	0.433680012	1.746600691	1.043662836	1.226921291	3.996510484	1.634345965	0.798186776	2.578189405	0.156741042
RFC2	ENSG00000049541.9	mRNA	3.45185389	3.995995128	2.44863958	3.441461289	2.613433068	3.380840967	3.158506576	4.395872131	3.121425943	4.162100066	2.899766122	4.087005564	3.727008822	4.224469384	3.406762362	3.662891043	3.23001176	4.429041191	3.152927705	3.448772425	3.021775805	4.534553012	3.464462551	4.501785924	4.09974252	5.131221524	3.379086975	3.107095896	2.818495084	3.874552373	3.657617345	4.852449553	2.61763886	3.513090446	2.858499478	3.173510347	3.348215604	2.52024073	3.802074065	2.801823183	4.295434424	2.769697547	2.92400058	2.510989752	4.259561114	2.476511655	3.985022859
ARID1B	ENSG00000049618.20	mRNA	1.520644264	2.178719528	1.537053769	1.488227428	1.850210859	1.350904748	2.03751835	1.344881217	1.370016525	0.81154529	0.581112437	1.96260081	0.907625559	1.278104155	1.398521679	1.583164221	0.998282132	1.183526052	1.112291541	1.659554493	1.437366097	1.611244737	1.108653067	2.102141433	1.695172588	1.248683492	1.036394686	1.646947492	1.240111755	1.647497167	2.117674264	1.779918062	1.038374625	1.58842208	1.19156896	1.439901639	1.462676214	1.159867721	1.463870158	1.207250223	2.257626788	1.220478472	1.683363552	1.259390911	1.906634912	1.696712646	1.379888287
CLPTM1L	ENSG00000049656.12	mRNA	3.957083418	4.623119003	4.119786677	3.786094085	5.154755642	5.01066518	3.970328343	4.540278229	3.967873356	4.626779034	4.05969754	4.689062402	4.387865901	4.077701652	4.010735647	4.400823046	3.837003503	5.497423489	4.45456933	4.605108765	4.012825448	4.934808465	4.405115752	5.099725581	3.888412708	4.719203877	3.243356719	3.830522508	4.424479096	3.740807451	4.138712364	4.01492549	3.62256765	4.784118985	3.50181345	4.301691856	3.591892147	2.698737485	4.19636003	3.401973426	4.409079216	3.066275273	3.146735477	3.057061802	3.781518716	3.102618948	4.631674661
NEDD4L	ENSG00000049759.15	mRNA	1.912481172	2.195898755	1.845010667	2.607720818	1.388357039	1.661581771	1.610605979	3.030890561	1.880033257	2.522469317	1.880089068	1.424005468	1.976273431	1.611281258	1.59953496	1.601751101	2.474700581	1.54131748	2.321503945	2.537453874	1.046276175	1.977173809	2.71212057	1.30921159	1.357184941	1.898339544	2.663683225	0.995135015	1.980779089	3.154915699	2.400026995	2.243920245	1.382568954	2.324406396	1.819770729	2.330452572	3.334182564	1.061652101	2.54849523	1.563193302	3.180735862	1.71291208	1.366339252	1.072759869	3.007743113	1.485447843	2.175631012
FOXP3	ENSG00000049768.13	mRNA	2.427298148	0.833257631	1.925221516	0.535149354	2.760245683	1.398680795	1.472054102	1.55247504	0.493415547	0.772113037	1.163051904	1.138529746	1.429658771	0.547132633	0.457145796	0.802224236	0.282274767	1.616404225	0.864954056	0.36839235	1.025544924	1.253066613	2.636518516	0.294658112	0.730655669	2.017864295	0.248838028	0.943642511	1.563736199	2.434381679	1.990159245	0.436987576	1.587385266	0.249180438	0.580345508	0.433110818	3.917316599	0.069501714	0.363947773	0.492099142	1.078533487	0.536025587	1.054745413	0.671051573	1.895710689	0.235959551	0.391162612
PPP1R3F	ENSG00000049769.11	mRNA	0.569698381	0.770303617	0.434561116	0.98992051	0.84623533	0.96987838	0.569259028	0.399931854	0.87078814	1.210458577	0.855936457	2.742503333	1.069099714	1.272048963	0.798277727	1.068549556	0.970542893	1.808538497	1.393690535	0.857532494	0.970511189	1.848660329	1.275130826	1.566907571	0.725242569	1.642088925	1.269755074	0.786342345	0.862506879	0.713509308	0.231101156	2.805423242	0.699713548	1.290386518	0.531677405	0.579162736	0.772786503	0.438083049	1.313718625	0.45431215	0.169790096	0.71753313	0.605014056	0.364915515	1.366966574	0.752696128	0.167966061
HEXB	ENSG00000049860.12	mRNA	4.293607903	5.57028089	4.041414703	4.514116534	4.815179759	5.159793886	4.852009257	6.179982207	4.389897083	5.275045547	4.892249713	3.434949499	4.468515627	4.1774468	4.931431233	4.267035972	4.270685975	4.829732774	4.497390867	5.561081782	5.123174118	5.147713629	5.154169937	4.098911199	5.104695801	4.170169055	5.12408881	4.116318136	4.680178657	4.39669202	5.771634203	5.02033177	3.893000325	3.673778998	3.932382188	4.6501874	3.570466506	3.696342863	5.386170138	4.064160057	5.704459056	4.077038889	4.540567967	3.897699955	4.191718225	3.732118976	5.184220277
PTCD2	ENSG00000049883.13	mRNA	0.488742026	0.912181296	0.492506504	0.504778084	0.783546268	0.560070981	0.677956496	0.846894102	0.880839112	0.471551998	0.49176393	0.57548398	0.491042078	0.849130509	0.585565327	0.524292915	0.765683055	0.534088225	0.595330437	1.055198253	1.044739826	0.610407987	1.011072314	1.078185997	0.70448966	0.251802657	1.2233448	0.785104245	0.615344814	0.732158963	0.778715009	1.136249465	0.489680025	0.270183266	0.511206556	0.62490656	0.541755074	0.465726314	0.541505666	0.38101005	1.550688342	0.408944653	0.531212693	0.612650257	0.682718463	0.45450755	0.691415246
JKAMP	ENSG00000050130.16	mRNA	2.678201686	2.755698117	2.509220043	2.753611745	2.819453735	3.125693071	2.567786044	2.61368207	2.618675872	2.775178272	1.266285717	3.87651795	1.895596832	2.635637156	2.786280797	2.773578241	2.398357048	3.071476351	2.313971951	3.016411308	2.568037119	3.078074919	3.228873176	2.734057174	2.957207203	1.881784019	2.976924686	2.861241055	2.664113938	3.155363953	3.028480339	3.408957302	1.863246095	2.269216288	2.017353248	2.499355966	2.545643327	1.775095289	3.125816285	1.904889728	3.388501652	2.064198009	2.490949144	2.171514112	2.629841471	2.20467905	2.181598759
DKK3	ENSG00000050165.16	mRNA	1.669661893	2.069475204	1.431282605	1.516891698	1.655229382	2.255431223	3.188936392	1.45325412	0.724149676	1.606201879	0.518325118	2.104914538	2.363044589	1.141761901	2.364381176	3.060347827	2.318083929	1.361050856	1.025086936	5.760184126	1.769821304	0.863085068	3.312926428	2.277112167	2.914763698	2.360538718	1.544097935	3.815729773	2.475968867	2.52347605	1.70356376	2.378804926	1.20450889	2.965225276	0.65023984	2.612092147	2.587594231	0.72612721	0.919624626	1.654180176	1.957767327	1.486174837	2.440595959	1.452480014	1.428287579	1.654930929	0.345541395
ARHGEF5	ENSG00000050327.13	mRNA	1.684187579	2.129366464	0.939252972	1.204465722	1.336824125	1.718433368	1.738792382	2.059040981	0.974830817	1.769086427	1.323994726	2.111729134	0.567203048	1.254470788	1.515398784	1.654556266	1.355652333	1.040278755	1.930536195	0.872786701	1.636033203	1.98072182	0.804666581	1.284627848	1.848553813	2.346781682	0.613019583	0.760642118	1.175820879	1.246212218	2.341409815	3.057795515	1.158345894	1.626304007	1.604463894	1.731565771	1.169980824	1.219438389	2.714942938	1.942120626	1.896983235	1.699928737	1.024109232	0.691486788	1.667605261	1.123297242	2.390500936
NFE2L3	ENSG00000050344.8	mRNA	2.216499298	2.242431366	0.951417363	1.24607598	0.753255228	1.625703847	1.807590257	2.140964559	0.574580808	1.277271362	0.570906056	4.673180765	1.050134679	0.401311083	1.645714926	1.25075522	0.617933986	1.208711891	1.373464527	2.241755431	0.836174615	1.266618393	1.341262686	0.823004631	1.333040874	1.747665527	0.713410757	1.494842631	0.981013195	2.440742805	2.710447975	1.795855139	0.546872871	1.291925057	0.498279657	0.76192561	0.857045631	0.469185092	0.887530218	0.46023109	2.28208905	0.453661908	0.864471991	0.523438108	0.753943913	0.587256377	0.204700873
MCUR1	ENSG00000050393.10	mRNA	2.43566411	2.895581706	1.956870384	2.641229921	2.953630594	2.626299183	2.246979073	2.603150832	2.287138747	2.9318235	1.535897284	2.872485661	2.589360351	2.982580399	2.345798334	1.815584424	2.347116524	3.163485786	2.504295195	3.950009934	2.405174272	2.782639987	4.241262657	3.218450181	2.263456722	2.342364391	3.099068061	2.236904459	2.176425415	2.083692032	2.247280531	2.62821894	2.008331809	2.153949212	1.953735939	2.314165806	2.301148557	1.782759867	3.378832001	2.057684806	2.530603494	2.274277279	2.145326949	2.052249476	3.255115159	1.846154495	3.32300246
LIMA1	ENSG00000050405.12	mRNA	3.388614897	2.487442357	2.949757047	1.564533603	2.705008059	2.654738581	3.894929302	2.295950478	1.613492288	2.359078811	0.920709205	2.232805786	1.332669188	1.460849238	3.295260952	1.810381381	1.63869839	1.604405507	1.510359745	2.324263962	1.768494308	1.398716889	2.088101824	1.824040133	3.608783405	2.036489885	2.42416658	3.200210607	2.226410941	2.832723721	1.751485226	1.343237066	1.400556754	1.530480408	1.671768336	1.629726257	2.205936507	1.702305539	2.587531456	1.866163958	3.563198216	1.862692855	2.194013392	2.027158071	2.083021206	2.1049677	1.919370094
LETMD1	ENSG00000050426.14	mRNA	3.567058665	3.265839591	2.743424814	2.448079362	3.211811581	2.939700946	3.070044463	3.308009928	3.224550642	1.900652003	3.377623935	4.031875659	3.73896754	2.929273641	3.034778038	3.004134769	2.807148634	2.85753576	2.495817515	2.920180626	3.220118232	2.17729599	3.591940178	3.856197342	3.225851229	2.468780235	3.158733712	2.715099386	3.143154051	3.262139783	2.794793659	3.66646325	2.473830854	2.551806079	2.306540885	2.930841957	2.694533159	1.972258281	2.815881346	2.055246759	2.409405091	1.784216092	2.504333459	2.448901972	2.971072356	2.525936112	2.69361743
SLC4A8	ENSG00000050438.15	mRNA	0.036938238	0.037814204	0.047446835	0.012783314	0.035185297	0.072627025	0.068266705	0.047514396	0.014362936	0.02791409	0.005969884	0.057722752	0.062129232	0.004548673	0.035844034	0.040257979	0.020831861	0.026156841	0.005083993	0.026933646	0.025817947	0.008876862	0.037402408	0.023048569	0.015266883	0.030909066	0.021645597	0.037728812	0.019820702	0.049545219	0.07669834	0.0259014	0.006272037	0.016888571	0.038614667	0.019105877	0.041015231	0.010444552	0.013616935	0.013858278	0.021971513	0.02155873	0.020247262	0.012121748	0.020539646	0.017314122	0.003539381
LAMC3	ENSG00000050555.16	mRNA	0.148201252	1.529251748	0.891373984	0.495087441	0.303126141	1.261260235	2.503416523	1.031919337	0.644574235	0.089831208	0.278242482	0.905191074	1.577222743	0.703143983	2.205270448	2.845437185	0.069704448	0.240492587	0.779654066	0.595567567	0.53731872	1.709243572	0.90109379	2.585719439	2.368901506	1.023114707	0.422250597	1.060452493	2.67095472	0.655912725	0.798979624	1.92753161	1.231908066	3.008181809	0.61341657	2.174442344	3.92651331	1.211659632	0.240821668	1.878166152	1.181204555	1.162288157	2.908526562	1.676942986	0.982616973	1.433423191	0.264971334
PTGER3	ENSG00000050628.19	mRNA	0.068059833	0.103262442	0.326636656	0.040427822	0.182796973	0.135478686	0.12466731	0.003209834	0.06712391	0.034582177	0.014781014	0.232798623	0.136246857	0.029398996	0.109434412	0.214642486	0.052763253	0.045371168	0.107368004	0.065252854	0.08123544	0.059566024	0.221977237	0.262147437	0.069755137	0.034500227	0.129423164	1.505357806	0.256311887	0.036693198	0.110761207	0.114031068	0.330743713	0.18035444	0.077605003	0.257420105	0.39985956	0.208688589	0.174360099	0.209654961	0.075864094	0.228969206	0.40882205	0.130003564	0.12672006	0.12922023	0.034780887
TNIP3	ENSG00000050730.14	mRNA	0.630446805	0.037594621	0.027359228	0	0.052158186	0.025167078	0.109633095	0.289881194	0.030292539	0.036884553	0.009484055	0.025324042	0.109352287	0.021577276	0.007850496	0.016841049	0.006244332	0.076647738	0.018112622	0.005884715	0.040851477	0.028051414	0.026869579	0	0	0.194931858	0.051116824	0.0468167	0.042650731	0.260602148	0.452884071	0.015505313	0.044303463	0.00577854	0.095947468	0.0061054	0.037077937	0.008312632	0.00592277	0.13924245	0.040510153	0.067493399	0.04260738	0.014448849	0	0.040971001	0.082164318
MAPK9	ENSG00000050748.16	mRNA	2.355744134	2.242620268	1.959504263	1.904689609	2.149197272	1.818609493	2.08375449	1.781146339	2.043592923	2.351499486	1.138590573	2.769101773	1.524836467	2.055729182	2.586170911	2.343684026	1.769428551	1.836504556	2.007638119	2.482897744	2.099318467	1.718297083	1.963611476	2.694609118	2.202204076	1.715534736	2.05539125	1.818919776	1.780995375	2.15917621	2.450976198	3.24756361	1.584428351	1.546842073	1.479682528	1.663620487	2.608055541	1.464852611	2.008626574	1.348514376	2.602986835	1.507901246	1.923552731	1.657337362	1.818155007	1.745642312	2.600509484
COL23A1	ENSG00000050767.14	mRNA	0.136286624	0.166150522	0.198521396	0.283030171	0.735826837	0.310780506	0.638790675	0.186376543	0.145229482	0.105931434	0.142679574	0.47585995	1.122176285	0.361769897	0.389124741	1.307049244	0.038923004	0.207645653	0.098689471	0.212763087	0.164417962	0.161726991	0.359666456	0.397493685	1.163602517	0.437969024	0.138891849	0.62570219	0.287698865	0.232882114	0.377447329	0.212822881	0.156639686	0.250682262	0.134562345	0.117251912	0.15993278	0.109605563	0.061051407	0.170985591	0.054462479	0.435390263	0.319643424	0.247136265	0.193819828	0.301066433	0.052342992
BCAR1	ENSG00000050820.15	mRNA	2.658845324	3.283993139	2.248470722	2.939292326	2.713476069	2.36573532	2.892834257	3.223391344	2.272282708	2.550036081	2.035760601	3.333469018	2.786943857	2.748312956	2.367333854	3.177194477	1.838674915	2.418425709	2.623535742	2.598342597	2.309736421	2.631130569	2.790696346	3.270704065	2.763661727	2.839958078	1.731084237	2.869012817	2.401712038	3.204866701	3.561561294	4.825778547	2.336286868	2.71861056	2.853862496	2.809465802	2.286805888	2.383507255	3.263272923	3.168458753	2.518108805	2.962642397	2.694756154	1.788527786	2.474016389	2.100864039	1.739953732
FAM160A2	ENSG00000051009.9	mRNA	2.694090065	3.616221567	3.037337898	3.453917091	3.432240718	2.406779924	2.783830294	3.477940715	3.275252436	2.726946128	1.916817731	3.164285037	2.179268751	2.484828089	3.680917078	3.632463798	2.624385604	2.3037766	2.989557384	2.870250833	3.238702966	2.594015272	3.296377935	2.625421708	3.675611442	2.551302965	2.597008293	2.421186622	2.287344294	3.066650422	2.825386421	2.5970948	2.614359398	2.284879132	2.463444492	2.598788562	3.49030099	2.176843106	3.220817248	2.483226485	2.79547131	2.686525878	2.577530565	2.605937942	3.799637379	2.387430864	3.228685406
HERPUD1	ENSG00000051108.13	mRNA	4.89803859	4.985824174	5.26464053	5.112564945	5.680861479	4.127755196	4.853767235	4.978301107	4.802498912	4.869935095	4.120279877	4.308265374	4.66626844	3.447956117	4.284641488	5.089998666	3.899048971	4.049509335	4.066983293	4.675190599	4.280884364	4.417143947	5.314533054	5.02376173	5.593121953	4.722962132	5.421687741	5.338637448	4.728985208	4.395838159	5.171714018	5.436110848	4.248510808	4.999689863	3.971147587	4.554511078	3.762061308	4.216275462	4.624193684	4.235929349	3.518684707	3.820842958	4.684902822	4.767317009	3.645978222	4.18019966	4.185897158
HOMER3	ENSG00000051128.17	mRNA	3.361623542	1.756156131	1.04829752	1.514585162	1.514299462	2.01050919	2.134397563	1.890646559	0.695248698	1.714202768	2.063820539	3.413915842	3.136498777	1.341861188	2.191814811	2.393311866	1.875739119	2.280141439	1.301775122	1.922333122	1.314037644	1.68039679	1.736468975	1.890530154	2.522112133	2.657622885	0.936144226	2.095816343	1.283248532	2.052263154	1.651061402	4.595222653	0.889657079	2.544637218	0.734364783	2.625122528	1.536120357	0.894507294	2.184846452	0.885130571	1.773554995	1.468162014	1.443790741	0.84934815	1.125578324	1.221680367	0.301365135
RAD51	ENSG00000051180.15	mRNA	1.343772336	2.277160933	0.634686998	0.387041408	0.317213457	0.660380168	0.745626687	2.563852083	0.805780329	2.278138299	0.177014015	1.693488807	0.654095095	0.914884548	0.839731569	0.514485185	0.821551945	0.678735214	0.746084252	1.015310273	0.512320557	0.306620581	0.840501717	1.690259116	0.716915666	2.015193	0.838515527	0.315922304	0.35849332	1.934653442	1.560080839	1.220319184	0.13283047	0.353915168	0.077302356	0.411975902	1.085800037	0.128196547	0.673918319	0.163043791	1.171906849	0.138447321	0.327587913	0.126060804	2.640869101	0.177162532	0.972165608
POLQ	ENSG00000051341.12	mRNA	0.457569976	1.062068527	0.221908938	0.308399396	0.141826043	0.181453471	0.328204975	0.706020868	0.234493863	0.601170522	0.022705684	0.663966301	0.059474421	0.18767449	0.224551677	0.166553183	0.196675232	0.194537881	0.229201503	0.403556594	0.162165181	0.047466986	0.44275632	0.508380823	0.261109828	0.566082727	0.206908007	0.071325738	0.116619644	0.750363816	0.62582243	0.267325112	0.0617792	0.137168196	0.023205543	0.019488117	0.407608073	0.013305438	0.163985867	0.005317262	0.924890674	0.008285453	0.059427748	0.017357968	1.099871177	0.01656325	0.445487981
PIK3CB	ENSG00000051382.7	mRNA	2.189422146	3.18229013	1.702438994	1.859845406	2.511091189	1.939344885	2.346203567	2.092487249	1.927319299	2.069366209	1.32410447	2.797595359	1.277204096	1.946130527	2.162047731	1.716073144	1.488075058	1.634948438	2.095821494	2.454953642	1.953964494	1.975748505	2.030710001	1.689899451	2.293284996	2.21537822	2.251711116	1.687841848	2.125767409	2.113603102	2.826482632	3.749860002	1.674886912	1.753366663	1.642578116	1.730570122	2.269105213	1.52078094	2.691494334	1.718241523	2.424983822	1.440954447	1.917147457	1.642753505	2.249851465	1.81129886	3.573748508
CYBA	ENSG00000051523.9	mRNA	4.481864643	3.106982295	3.238474782	1.404888426	3.291799445	3.733237121	3.876319217	6.270957588	1.582401272	2.739761309	3.03877297	6.146194851	6.164053781	2.572210008	2.502534359	6.447656909	2.785753651	5.840531554	2.321621242	2.272244977	2.989452129	2.142695498	2.489032926	6.666106321	2.469090297	5.629302368	2.396197364	6.890162372	3.637355205	6.378392019	3.819163618	6.847547046	2.340906367	4.247325494	3.1923334	4.038046982	2.386446514	2.539182282	1.777693463	2.903565351	4.475532365	3.783202195	3.670988566	2.199345208	2.629633903	3.024100641	1.112442243
THOC3	ENSG00000051596.8	mRNA	1.74846388	1.478294423	0.914108089	1.15366842	1.187456093	1.08852717	1.584990625	1.90533888	1.284279487	1.307480581	1.3118624	2.158783403	1.107851041	1.031499336	0.93880329	1.696995886	1.621959403	1.042543432	1.571168094	1.848108382	1.287873681	1.847113974	1.408602728	2.797802781	1.51735109	1.994380551	1.080732988	1.742213267	1.437823446	1.541138855	1.491015956	1.653513846	0.901314334	0.992605089	0.969283518	0.982920712	1.787117503	0.823170359	1.357381088	1.049993478	2.617369702	1.333922408	1.404719728	1.089269223	1.893701838	0.914860693	1.236195875
HEBP2	ENSG00000051620.9	mRNA	2.666180838	2.685521322	2.41864213	2.432820429	2.584076312	2.313790515	2.396138548	2.987741025	1.963840827	1.775425659	2.536527125	1.875618548	2.413121868	2.924654705	2.868154248	2.026390072	1.428605129	1.952623689	2.614448177	2.534704802	2.503638731	2.300272284	2.013268337	1.566187261	2.9045197	3.488870995	2.397602257	2.362408651	2.311182576	2.222232071	2.410218758	2.342855383	2.482775247	2.914946926	2.34311162	2.985318268	3.015772408	2.445958748	3.209034391	2.747268829	2.52615362	2.904876371	2.436365448	2.2900072	2.651672418	2.376400205	2.739037296
MPHOSPH9	ENSG00000051825.13	mRNA	0.903501872	1.614562974	1.16896806	1.497583909	1.344894006	0.834258093	1.316746329	0.904746841	1.320532732	1.698762925	0.260354343	0.838238607	0.855565329	0.630665875	0.884410514	1.083058371	1.078557185	0.678611225	0.939480666	1.229706457	1.065077486	0.601171526	1.420822492	1.595164342	0.866911786	0.735584264	1.428991726	0.751445006	0.957106206	1.288576277	1.191593242	1.228642276	0.420418625	1.132064297	0.452415244	0.515590993	1.161078448	0.440542518	1.156428306	0.433305227	1.688884759	0.536167123	0.80802921	0.848945579	1.316312921	0.815735346	1.513951365
PLEKHA5	ENSG00000052126.13	mRNA	0.730771343	1.427007119	1.640512872	1.564985288	1.848991568	0.618285835	1.219293861	1.452113213	1.721071411	1.384024779	0.454245953	2.309881854	0.459856805	0.781475736	2.038785696	0.764966965	1.58640383	0.86801588	1.23236023	1.409049676	0.811863317	1.189871248	1.55138027	1.756262225	2.000910525	1.548149873	1.78026267	0.986523462	1.342485447	1.563201869	1.702697578	1.646950476	1.083878454	1.390047617	0.765808099	0.865537935	1.470954696	0.749658474	1.637816347	0.845898334	1.799242115	0.679990347	1.352549495	1.299090173	1.118676401	1.246606207	1.739797379
PRSS8	ENSG00000052344.14	mRNA	0.270893383	2.556977006	0.110880556	0.074730107	3.517558671	2.394775807	2.655780773	0.455693093	1.969108702	0.782128224	2.42429068	6.025110497	0.121175945	0.104944875	5.032428133	0.131643443	0	3.006385381	2.325340514	1.621683376	1.246240462	0	2.211622652	0.105120474	3.644099732	4.197131677	0	0.048804858	3.67145441	2.032600138	0.878120266	5.673404374	3.279781502	2.353241736	2.503047952	2.677877019	0.938972722	2.352967226	1.515541495	3.712986631	0.315507319	2.88932758	3.390066687	3.223635061	2.25520918	2.636150039	3.502018717
SIKE1	ENSG00000052723.10	mRNA	1.803311489	2.793053882	1.934775124	2.272639915	2.318145937	1.591559804	2.544672319	2.436685397	2.580593182	2.431288207	1.237381312	2.812791898	1.506004524	2.172012911	1.697299508	1.671006736	1.941985736	2.068766668	2.127863327	2.421116603	2.137455131	1.805165765	2.688006211	2.743895156	1.494349021	2.102419623	2.690835373	2.369601843	2.021979383	2.76644649	2.364947035	2.560988	1.847352661	2.266078564	1.642990269	1.522774373	2.509279692	1.653661421	2.495485949	1.820572448	3.39846869	1.905540368	2.15740876	2.109719826	2.56648564	2.10209034	2.597028438
RRP12	ENSG00000052749.12	mRNA	2.472693577	2.309946142	1.064247696	0.946651162	1.248509607	2.334186798	2.149179366	3.302465624	1.602446695	1.953772563	2.151897177	2.222343137	1.925429762	1.58838375	1.854177117	1.602186437	1.831174291	1.336803404	1.681854859	3.019222003	1.507950739	2.37017833	2.405807455	3.444483039	2.425788586	2.097909081	1.655837031	1.476424211	1.418384	2.03818539	2.023384656	1.400409076	1.059221849	1.466865477	1.4962252	2.083227626	2.802346589	1.764322528	2.333458245	1.859537815	2.260706401	1.546585565	1.769085947	1.019496936	1.520271398	1.408383693	1.744545934
FNIP2	ENSG00000052795.11	mRNA	2.437010309	3.190046549	3.021479253	3.094395208	3.259625284	1.578671808	2.393598261	1.47329945	3.161139672	1.209534102	0.866482115	2.509104792	2.488993106	1.885879732	2.672309727	2.528852548	1.497076478	1.480077328	1.751997298	1.569657084	1.800239019	1.873155329	2.12752767	1.355363646	1.643955639	1.399714687	1.214940034	2.059223458	2.09444819	1.731411688	3.5507854	2.237666107	2.458389593	3.89516243	2.4705611	1.625936193	2.625713385	2.74756444	2.956688114	3.40079725	2.260006401	1.957668898	2.393124619	3.359218171	3.28635349	3.617718345	3.144758996
MSMO1	ENSG00000052802.11	mRNA	5.824389775	5.399711801	6.188773944	4.361511203	6.813684994	5.668475237	6.140512308	4.223949124	6.576845701	4.264003008	6.72630438	4.938070264	3.170319718	6.754097742	6.410504353	5.653771409	6.577069749	5.910131164	7.787992652	7.023509013	7.167696699	7.59389126	5.476537604	5.391349564	5.60473745	3.658055118	7.054420441	5.480495678	7.537552412	5.145390701	6.135955247	4.091650754	7.146691425	3.996427561	7.061244369	5.767981885	6.988688779	7.465962697	5.760705372	6.177285114	5.871793387	7.620894919	6.118302632	6.936694135	6.882703854	6.520343136	7.514163529
TTC17	ENSG00000052841.13	mRNA	2.985636407	2.757474418	2.477374594	3.045946697	2.437166138	2.349291671	2.637831251	2.695990531	2.717678809	2.804041667	1.803603572	2.710310017	2.159612137	2.529232103	2.913368968	2.594607505	2.781633873	3.356603102	2.839833331	3.178769067	2.729978709	2.50285669	3.384809742	2.823329235	3.127695341	1.844093876	2.241681266	2.113096102	2.150106677	2.303130484	2.956452298	2.425762564	2.06933844	2.03225704	2.17635172	2.171057689	2.796476662	2.077405477	2.764312168	2.057835527	3.495986285	2.030361184	2.446312664	2.148223741	2.684629443	2.549917034	2.715786032
ALX4	ENSG00000052850.5	mRNA	0.005560491	0.004983326	0.006020653	0.028397591	0	0	0.005321834	0	0.009995645	0	0	0.011118022	0.008248016	0	0	0.022032262	0.004094989	0.010280443	0.00794084	0.019192545	0	0	0.005912117	0.010341513	0	0	0	0	0	0.00327995	0.0075593	0.098700395	0.004905421	0.015097907	0	0	0.003511758	0.00545271	0.007757495	0.013004125	0.037957262	0	0.007066959	0	0	0	0.003688972
FSTL4	ENSG00000053108.15	mRNA	0.299616766	0.34353641	0.160710734	0.838016982	0.103207239	0.343853983	0.035968496	0.049800129	0.004275995	0.791022915	0.1418697	0.714362367	0.14118291	1.470220624	0.437399039	0.705514638	0	1.111166729	0.036919082	0.3982401	0.082601542	0.334478981	0.999498899	0.228968342	0.376569129	0.396258426	0.009672534	0.274010183	0.047647298	2.187335154	0.683097404	0.030211138	0.029075288	0.07880444	0.006516176	0.040508029	0.002999139	0.004657222	0.717668504	0.040329399	1.664196107	0.034383842	0.118964224	0.008102658	0.090319827	0	0.141104807
FOXN3	ENSG00000053254.14	mRNA	1.704921133	3.066178615	2.276370228	2.687772429	2.61109529	2.200988219	2.710824454	1.650648044	2.820065108	2.213089009	1.127511599	1.806413092	1.37608532	1.158677962	2.97442398	2.128441015	2.514070754	2.061916787	1.624808499	3.254850697	2.145108275	2.641613529	2.836774575	2.778215953	2.14324302	1.270022416	3.177510332	2.21304654	2.697405366	2.616248038	3.143154353	2.34994678	2.60581189	2.470505391	2.620959332	2.345247331	1.825935713	2.583731373	3.424420908	2.526014762	3.156505415	2.265406491	3.012965825	2.576801356	2.943600441	2.979385585	2.549815736
METTL24	ENSG00000053328.8	mRNA	0.248231915	0.109035286	0.094605628	0.20743949	0.108618238	0.277157867	0.529275599	0.627977197	0.032150103	0.220343169	0	0.053267859	0.026564477	0	1.471542487	0.137186531	0.811865249	0.259451849	0.012847283	0.411314061	0.303162598	0	0.110843016	0.143953107	0.634680071	0.020957192	0.03637723	0.43326194	0.312867724	1.134307392	0.861825385	0.080490091	0.047006292	0.083617463	0.130286233	0.124430662	0.151328025	0.085925175	0.143854353	0.160135776	1.706606727	0.112877257	0.424595313	0.137201655	0.076556425	0.205343691	1.192995691
AKR7A2	ENSG00000053371.11	mRNA	4.500236729	5.743696354	4.318750382	4.481938035	4.563753477	4.23996742	3.889140563	5.441157173	5.308935221	4.922823851	5.690767907	3.753630779	4.76513818	4.807484507	4.218467748	4.807497988	4.080829613	5.24393154	4.984099964	5.253576766	4.628675131	5.64222055	5.094112749	4.667343211	4.686058868	5.846396754	4.855643755	4.62861404	4.687606468	4.631063002	3.635946504	5.53609272	4.188330488	4.77065632	4.40580002	4.696780639	4.298038941	4.329718327	5.327878117	4.133047415	3.707851846	4.206246268	4.302968076	4.081410362	5.551701896	4.597499849	5.039932515
MRTO4	ENSG00000053372.4	mRNA	3.879950407	4.313803058	2.862232369	2.746544779	3.269274879	3.513091677	2.948006591	4.948676618	3.784282705	3.388754315	3.756381622	3.449270297	3.198116936	3.92262332	2.831838523	3.300143029	2.927578177	3.441579994	3.291954211	3.991842869	2.786450979	3.665875561	3.809316051	4.307891096	3.162822865	4.180105096	3.67970831	3.214045753	3.086060566	3.720616409	3.865224571	3.074339108	2.594152865	3.162283837	2.771427365	3.371403485	2.917405369	2.710947763	3.764426931	2.791225413	3.246432237	2.830579534	2.713251781	2.412266578	3.844094197	2.739767308	3.664508072
NNAT	ENSG00000053438.8	mRNA	0.118492604	0.676499097	0.374773208	0.7243451	1.177628115	0.227017083	0.528435217	0.023719911	0.335703055	0.202216625	0	0.768152347	0.036212415	0.061813344	0.344236251	0.308921864	0.203161184	0.151811858	0.501793073	0.38816935	0.338250372	0.118439632	0.241288937	0.484047412	0.151349758	0.028588725	0.394337268	0.110832566	0.188361897	0.425543414	0.143792913	0.267889426	0.105005485	0.128658959	0.205108137	0	0.230046539	0.024018239	0.237892373	0.056779759	0.306117865	0.097031781	0.076455045	0.041582155	0.168943406	0.134397076	0.254543338
USE1	ENSG00000053501.11	mRNA	3.465627974	4.343877075	2.912330727	3.91970596	3.07349108	3.245309788	2.859710735	3.318616369	2.957352274	3.334471121	3.968035674	2.734258714	4.164947725	3.965405655	3.361436333	3.889713863	3.721285644	4.065894176	3.322114356	4.521716787	3.566476972	4.000282847	3.718125344	3.743723876	4.062387588	3.896459186	3.619685382	3.132695852	2.992290984	2.903386003	2.854313604	3.035926619	2.762191048	3.026373171	2.758786576	3.564723531	3.321695059	2.708222696	3.32608079	2.587714986	1.887062036	3.029226052	2.858870962	2.530870598	4.004747449	2.719957773	2.659230908
MCF2L2	ENSG00000053524.10	mRNA	0.05800296	0.078752795	0.01343052	0.020696317	0.079501214	0.042768957	0.139140459	0.009020464	0.001401364	0.901623646	0.001742123	0.02628059	0.011516031	0.047016739	0.024309882	0.07851055	0.008002726	0.181354448	0.009982678	0.006467074	0.044840909	0.005179916	0.067934898	0.014434869	0.013354766	0.069317415	0	0.027344214	0.031376857	0.06550329	0.689894267	0.050510651	0.010947924	0.037689834	0.02227854	0.006709547	0.034959009	0.003051264	0.056503958	0.004860966	0.15482059	0.015110658	0.013797239	0.003542698	0.03461836	0.007593348	0.207395889
[truncated: 20,333 more rows]
[truncated: 377 more columns]
