# Supplementary material for: Investigation of Hippo pathway-related prognostic lncRNAs and molecular subtypes in liver hepatocellular carcinoma
Source: Sci Rep. 2023 Mar 20;13:4521. doi: 10.1038/s41598-023-31754-x (PMC10027880; doi:10.1038/s41598-023-31754-x)
Supplement: Supplementary file 3 — Supplementary Information 3. [file 41598_2023_31754_MOESM3_ESM.zip › Supplementary Raw data 2.xlsx]

## Sheet: Hippo-gene-lncRNA-exp
gene	Ensembl_ID	Type	TCGA-2V-A95S-01A	TCGA-2Y-A9GS-01A	TCGA-2Y-A9GT-01A	TCGA-2Y-A9GU-01A	TCGA-2Y-A9GV-01A	TCGA-2Y-A9GW-01A	TCGA-2Y-A9GX-01A	TCGA-2Y-A9GY-01A	TCGA-2Y-A9GZ-01A	TCGA-2Y-A9H0-01A	TCGA-2Y-A9H1-01A	TCGA-2Y-A9H2-01A	TCGA-2Y-A9H3-01A	TCGA-2Y-A9H4-01A	TCGA-2Y-A9H5-01A	TCGA-2Y-A9H6-01A	TCGA-2Y-A9H7-01A	TCGA-2Y-A9H8-01A	TCGA-2Y-A9H9-01A	TCGA-2Y-A9HA-01A	TCGA-2Y-A9HB-01A	TCGA-3K-AAZ8-01A	TCGA-4R-AA8I-01A	TCGA-5C-A9VG-01A	TCGA-5C-A9VH-01A	TCGA-5C-AAPD-01A	TCGA-5R-AA1C-01A	TCGA-5R-AA1D-01A	TCGA-5R-AAAM-01A	TCGA-BC-4072-01B	TCGA-BC-4073-01B	TCGA-BC-A10Q-01A	TCGA-BC-A10Q-11A	TCGA-BC-A10R-01A	TCGA-BC-A10R-11A	TCGA-BC-A10S-01A	TCGA-BC-A10T-01A	TCGA-BC-A10T-11A	TCGA-BC-A10U-01A	TCGA-BC-A10U-11A	TCGA-BC-A10W-01A	TCGA-BC-A10W-11A	TCGA-BC-A10X-01A	TCGA-BC-A10X-11A	TCGA-BC-A10Y-01A	TCGA-BC-A10Y-11A	TCGA-BC-A10Z-01A
A1BG-AS1	ENSG00000268895.4	lncRNA	0.805135	0.476943	0.922485	0.486521	1.40541	0.821802	0.692667	0.705972	0.66616	0.282859	0.61718	0.318303	1.25871	0.326665	1.14704	1.00423	1.09045	1.11309	0.844301	0.586679	1.15927	1.17938	0.599971	0.366029	0.938086	0.211631	0.256562	0.281039	0.684533	0.373181	0.518652	0.168524	0.609655	0.196846	0.683249	0.588305	0.492014	0.330281	0.89548	0.403928	0.0313295	0.382595	0.585355	0.547641	0.570083	0.50691	0.407945
A2M-AS1	ENSG00000245105.2	lncRNA	2.0212	0.484777	0.29909	0.978125	0.310897	0.381281	0.588903	0.497706	0.654881	0.566337	1.71319	0.695057	1.82446	0.513383	0.678326	1.38107	0.79757	0.292911	0.563432	0.903981	0.562911	0.72956	0.765673	0.58504	0.905058	0.278768	1.47367	1.0999	0.62921	1.55309	0.412226	0.58641	0.440822	0.934074	0.524133	0.40137	0.974783	0.875295	0.633736	0.613958	0.647495	0.664064	0.464657	0.299477	0.680574	0.665348	0.639169
A2ML1-AS1	ENSG00000256661.1	lncRNA	0	0	0	0	0	0	0	0	0	0	0	0	0	0	0	0	0	0	0	0	0	0	0	0	0	0	0	0	0	0	0	0	0	0	0	0	0	0	0	0	0	0	0	0.0397976	0	0	0
A2ML1-AS2	ENSG00000256904.1	lncRNA	0.0806917	0.0725088	0	0	0	0	0	0	0	0	0	0	0	0	0	0	0	0	0	0	0	0	0	0	0	0	0	0	0	0	0	0	0	0	0	0	0	0	0	0	0	0	0	0	0	0	0
AADACL2-AS1	ENSG00000242908.5	lncRNA	0	0.0445089	0	0.0510251	0.0616943	0	0.0474886	0	0.287289	0.0436702	0	0	0	0	0.0459705	0.143407	0.0724182	0.0459713	0	0.0345728	0.0404074	0	0.200046	0	0	0	0.0994139	0	0.0504788	0.194429	0.335299	0	0	0.192687	0	0	0.062311	0.0486392	0.101962	0.0388996	0	0.0404294	0	0.0284405	0.0361519	0.15569	0.0970049
AATBC	ENSG00000215458.7	lncRNA	0.119766	0.107767	0.180409	0.29294	0.199118	0.0888022	0.085476	0.234443	0.0636568	0.116475	0.0219012	0.252971	0.174425	0.0083788	0.0999144	0.107229	0.0615597	0.193358	0.0552901	0.246626	0.0980303	0.12072	0.0615684	0.054072	0.198076	0.382469	0.0526616	0.0303345	0.0970551	0.0973599	0.0569785	0.017965	0.0400182	0.048417	0.0312406	0.0419538	0.0727956	0.0128325	0.0584465	0.0102374	0.0965199	0.0106442	0.041194	0.0442204	0.0743621	0.0730825	0.0259113
ABALON	ENSG00000281376.1	lncRNA	0.12875	0.286355	0.15539	0.0510778	0.101508	0.0494128	0.264233	0.094628	0.237028	0.167435	0	0.899087	0.0247791	0.219215	0.162006	0.260166	0.174827	0.243265	0.20175	0.285119	0.191778	0.133813	0.200242	0.334387	0.104854	0.0766441	0.0995149	0.322327	0.177219	0.873537	0.554117	1.52745	0.167994	0.152188	0.21436	0.116327	0.102509	0.171025	0.492901	0.274708	0.293423	0.0668349	0.19959	0.110657	0.383854	0.262588	0.264399
ABCA9-AS1	ENSG00000231749.2	lncRNA	0.0106743	0.0190731	0	0	0.0265276	0.0420399	0.0102169	1.16146	0.00961248	0.00938565	0	0	0.0622648	0	0	0.0211911	0.00786469	0.00988639	0	0.0511017	0.0173015	0.00889659	0.0226075	0	0	0	0	0	0.0108691	0.0125746	0.0145021	0	0.00941875	0.0145201	0.00733569	0.0153388	0.165888	0	0.0441915	0	0.00737745	0.00868144	0	0	0	0.00870234	0.0281368
ABCC5-AS1	ENSG00000223882.1	lncRNA	0	0	0.0721344	0	0	0	0	0.0646674	0	0	0	0	0	0	0	0	0	0.0618978	0	0.0466138	0	0	0	0	0	0.151463	0.133021	0	0	0	0.0457282	0.120102	0	0	0	0	0	0	0	0	0.0463995	0	0	0	0	0	0
ABHD11-AS1	ENSG00000225969.1	lncRNA	0.261791	0.0993778	0.0608681	0.0579267	0.136768	0.10999	0.29689	0.344513	0.237696	0.0975396	0.0628641	0.524519	0.16113	0	0.372687	0.11008	0.197177	0.198348	0.155425	0	0.0903759	0	0.0597911	0.152114	0.55713	0.128345	0	0.455447	0.0573079	0.303976	0.0760598	3.35989	0.0497664	0.0761522	0.0388792	0.426158	0.20249	0.0552241	0.321942	0.356044	0.253746	0	0.0360465	0	0.45985	0.133904	0.109893
ABHD15-AS1	ENSG00000264031.1	lncRNA	0	0	0.174519	0	0	0.161172	0	0.157014	0	0	0	0	0.234252	0	0	0	0	0	0	0	0	0	0	0	0	0	0	0	0	0	0	0	0	0	0	0	0	0	0	0.128036	0	0	0	0	0	0	0
ACAP2-IT1	ENSG00000229325.1	lncRNA	0.0899879	0.265247	0.231735	0.221142	0.21516	0	0.0862318	0.0872198	0.158176	0.0402374	0	0.21558	0	0.114084	0.16245	0.174074	0.0667772	0.162453	0.0328023	0.290663	0.0372277	0.0381618	0.269415	0.042609	0.230522	0.202237	0	0.275169	0.135286	0.227378	0.061816	0.0419487	0.0403777	0.0618915	0	0	0.0290067	0.0882927	0.292368	0.035837	0.340951	0	0.167051	0.077197	0.065855	0.0737316	0.0895074
ACTA2-AS1	ENSG00000180139.11	lncRNA	0.143576	0.439663	0.329817	0.0508991	0.221082	0.256322	0.513255	0.01936	0.170688	0.0435621	0.0112204	0.461875	0.320284	0.203669	0.316667	0.213934	0.0147404	0.0903023	0.110716	0.1833	0.110138	0.0735402	0.103236	0.508285	0.475717	0.155973	0.0991724	0.341198	0.200605	0.259857	0.179974	0.106681	0.0350765	0.239446	0.0273725	0.0568092	0.201243	0.0196038	0.0483604	0.0156467	0.100626	0.0561504	0.0441103	0.0283698	0.0987861	0.0719691	0.01988
ACTN1-AS1	ENSG00000259062.2	lncRNA	0.0338253	0.278059	0	0.0348124	0	0.0336715	0.0640629	0.0648025	0.118254	0.196541	0.0746455	0.0338809	0	0	0.0313464	0	0.469008	0.233553	0	0.374258	0.0810803	0.0282295	0.138689	0.0315318	0.0718852	0.115298	0.133293	0.151402	0.0344376	0.116223	0.0230941	0.120349	0.197191	0.0231227	0.0233039	0.0953027	0.0839101	0	0.0236963	0.0265042	0	0.0275512	0.0215975	0	0.186146	0.0276171	0.0665157
ACVR2B-AS1	ENSG00000229589.1	lncRNA	0.287527	0.741481	0.456895	0.316408	0.482136	0.286328	0.315953	0.580578	1.17803	0.310753	0.271839	0.234784	0.258782	1.00276	0.316203	0.327544	0.142604	0.79507	0.280183	0.726578	0.175029	0.287406	0.225097	0.488146	0.424358	0.16833	0.812207	0.337244	0.46185	0.397449	0.310371	0.538962	0.320757	0.289601	0.42128	0.326479	0.596662	0.342745	0.618974	0.397437	0.242091	0.246612	0.406336	0.363224	1.29467	0.622031	0.820649
ADAMTS19-AS1	ENSG00000249421.1	lncRNA	0	0	0	0	0	0	0	0	0	0	0	0	0	0	0	0	0	0	0	0	0	0	0	0.395901	0	0	0	0	0	0	0	0	0	0	0	0	0	0	0	0	0	0	0	0	0	0	0
ADAMTS9-AS1	ENSG00000241158.4	lncRNA	0.0273979	0.0407259	0.019832	0.0188606	0.0114741	0.0407186	0.224273	0.0309131	0.0328225	0.112957	0.0102823	0.280298	0.0404929	0.00588195	0.114823	0.185088	0	0.0169738	0.0196323	0.0127333	0.0111904	0.0114738	0.0291166	0.142965	0.220523	0.0372395	0.0643755	0.363064	0.217473	0.0428315	0.0401989	0.101971	0.0752554	0.0794042	0.127136	0.00661996	0.06541	0.0313009	0.0318277	0.207692	0.0314789	0.0872296	0.186689	0.061656	0.0749604	0.0696503	0.0091401
ADAMTS9-AS2	ENSG00000241684.4	lncRNA	0.0132278	0.0352858	0.0143194	0.00909207	0.0328307	0.0348491	0.0943457	0.0422661	0.0158623	0.00776517	0.0147968	0.217849	0.0195961	0.0112824	0.0523565	0.0262377	0.00650622	0.0122522	0.018869	0.0152803	0.0107541	0.0146833	0.014062	0.0645489	0.0607107	0.0103196	0.162225	0.287517	0.0574788	0.100825	0.0676861	0.0943142	0.0116731	0.0620004	0.0624798	0.00636148	0.0358916	0.0385715	0.124356	0.100292	0.0332513	0.0633883	0.0660552	0.0495778	0.00321082	0.0738608	0.0175139
ADAMTSL4-AS1	ENSG00000203804.4	lncRNA	0.810405	0.0746648	0.126588	0.0972735	0.0888018	0.363572	0.360258	0.0692908	0.270028	0.0527142	0.130644	0.384466	0.233922	0.0461167	0.14004	0.29607	0.0956789	0.0877762	0.188014	0.106159	0.123569	0.126577	0.227863	0.0667141	0.477276	0.0282864	0.164706	0.0448828	0.0962482	0.176037	0.111893	0.168931	0.153207	0.223125	0.0972838	0.126203	0.0529891	0.0471426	0.228286	0.170896	0.0899175	0.123634	0.0682697	0.0679362	0.16724	0.105535	0.160801
ADARB2-AS1	ENSG00000205696.4	lncRNA	0	0	0	0	0	0	0	0	0	0	0	0	0	0	0	0	0	0	0	0	0	0	0.0299661	0	0	0	0	0	0	0	0	0	0	0	0	0	0	0	0	0	0	0	0	0	0	0	0
ADD3-AS1	ENSG00000203876.8	lncRNA	0.0351349	0.0031833	0.0115087	0.0145729	0.004437	0.0105819	0.0236312	0.00687137	0.0127501	0.0278619	0.0079394	0.0247247	0.0209691	0.0535604	0.0357772	0.0315423	0.0259445	0.0485711	0.010131	0.00738162	0	0.00591281	0.0336426	0.0295116	0.0152382	0.028815	0	0.0132104	0.00722544	0.0311064	0.0072395	0.00974923	0.00313351	0.00242022	0.0121556	0.00255728	0.00448225	0	0.070263	0.0165829	0.0146572	0.0200937	0.0157428	0.0161095	0.010287	0.0201419	0.0117422
ADIPOQ-AS1	ENSG00000226482.1	lncRNA	0	0	0	0	0	0	0	0	0	0	0	0	0	0	0	0	0	0	0	0	0	0	0	0	0	0	0	0.00865338	0	0	0	0	0.00818302	0.00632281	0.00637266	0	0.00586006	0.00909483	0	0	0	0	0	0.00528769	0	0	0
ADIRF-AS1	ENSG00000272734.1	lncRNA	0.0653741	0.0871972	0.0821129	0.131525	0.398962	0.117157	0.249194	0.0990537	0.0781172	0.0623108	0.0124215	0.168414	0.178766	0.0212195	0.160966	0.112125	0.0284336	0.210867	0.0237008	0.122234	0.0920666	0.0321344	0.091835	0.10991	0.190841	0.335629	0.0225623	0.230169	0.0719539	0.140725	0.0411085	0.045268	0.0951048	0.0883344	0.0745522	0.0894184	0.0820369	0.0536396	0.0231564	0.0763484	0.0491692	0.10059	0.18903	0.0711952	0.0477329	0.171064	0.275025
ADNP-AS1	ENSG00000259456.3	lncRNA	0.781231	0.910708	0.871897	1.23655	0.854448	0.737778	0.653593	0.549795	0.738499	0.275628	0.311829	0.841386	0.361216	0.916953	0.551641	0.631206	0.454445	1.35193	0.707839	0.832564	0.412261	0.262454	1.15225	1.01886	1.02269	0.505923	0.793276	0.487694	0.596681	0.928696	0.277164	0.749128	0.420105	0.590449	0.374023	0.389882	0.654846	0.484702	0.781587	0.270149	0.532542	0.30289	0.34951	0.393603	0.790814	0.573248	0.498662
ADORA2A-AS1	ENSG00000178803.9	lncRNA	2.56042	3.71971	2.65377	3.82603	3.33509	2.25143	1.82566	2.52996	3.61742	1.64993	2.9072	0.879651	2.76532	1.77071	3.31087	3.08594	3.06524	3.65482	2.15367	2.52029	2.36319	3.22202	2.9859	0.244871	3.07982	2.02267	2.8684	0.187701	2.43111	1.73892	1.88968	0.0501941	1.68868	2.5072	1.89636	2.57499	1.7606	1.20056	2.28631	1.41142	1.96282	2.18477	1.86577	2.17162	3.34249	2.626	4.55847
ADPGK-AS1	ENSG00000260898.4	lncRNA	0.0501607	0.0713816	0.011013	0.0208686	0.0377667	0.010126	0.0574582	0.0485971	0.0362983	0.0614763	0.0113806	0.0795693	0.102377	0.0129933	0.00942146	0	0.00749472	0.0373229	0.0145174	0.00706327	0.0327938	0	0.0532812	0.0282481	0.0109508	0.103597	0.0410631	0.00949169	0.0409944	0.0647131	0.100571	0.0278082	0.0530364	0	0	0.0505314	0.0128282	0.019883	0.0351994	0.00795674	0.0416772	0.0246785	0.0257314	0.0058006	0.0293321	0.0409967	0.0201632
AFAP1-AS1	ENSG00000272620.1	lncRNA	0.0957538	0.0209681	0.00509637	0.00484553	0.0117331	0.0642464	2.84451	0.606057	0.0864774	0	0.0770523	5.02229	0.0616593	0.207374	0.0556595	0.0186657	0.00692365	0.0173562	0.635483	3.83862	0.0489437	0	0.0444273	0.0261099	2.46967	0.388942	0	0.00876892	0.0190765	0.0302463	1.84825	0.03417	0.0165372	0.680883	0.0128868	0.0101426	0.155008	0.00461548	2.90453	0.0219403	4.7007	0.019032	0.148007	0.00803012	0.01362	0	0.0155442
AFF2-IT1	ENSG00000223516.1	lncRNA	0	0	0	0	0	0	0	0	0	0	0	0	0	0	0	0	0	0	0	0	0	0	0	0	0	0	0	0	0	0	0	0	0	0	0	0	0	0	0	0	0	0.057606	0	0	0	0	0
AGAP1-IT1	ENSG00000235529.1	lncRNA	5.08913	0.163311	0	1.24923	0.0590542	0.484853	0.400568	1.47557	0.0843449	0.234308	1.38371	0.2234	2.8981	0.329445	0.354644	2.25237	0.229345	0.488032	0.131709	0.300935	0.377179	0.22296	0.476285	0.32099	0.720853	0.59284	0.563214	0.356993	0.0483107	1.44083	1.43616	1.44196	1.68351	2.26406	0.58977	0.338823	0.225074	1.537	0.985843	2.27561	0.739407	3.05031	0.574356	1.47024	0.226347	1.18934	1.95689
AGAP2-AS1	ENSG00000255737.2	lncRNA	0.835571	1.0153	0.627647	0.366886	0.859026	1.35722	1.53522	0.456995	0.565327	1.10091	0.499984	1.4278	1.60596	0.613469	1.2285	1.34127	0.347555	0.693142	0.431996	0.645888	0.909031	0.454076	0.394868	1.49573	1.65621	1.5634	0.164528	2.39318	1.52821	1.31222	0.923075	2.75872	0.593776	1.18288	0.449755	1.15388	1.19487	0.725264	0.220753	0.637234	0.761213	0.711625	1.09681	0.630248	0.650153	1.02657	0.234696
AGBL1-AS1	ENSG00000260125.1	lncRNA	0.0130695	0	0	0	0.0163114	0	0	0	0	0	0	0	0	0	0	0	0	0	0	0	0	0	0	0	0	0	0	0	0	0	0.00890281	0	0	0	0	0	0	0	0.00913612	0	0.0090352	0	0	0	0	0	0
AGBL4-IT1	ENSG00000225623.1	lncRNA	0	0	0	0	0	0	0	0	0	0	0	0	0	0	0	0	0	0	0	0	0	0	0	0	0	0	0	0	0	0	0	0	0	0	0	0	0	0	0	0	0	0	0	0	0	0	0
AGBL5-AS1	ENSG00000231636.1	lncRNA	0.0766369	0.134574	0	0.0788398	0	0.0762935	0	0.0742689	0.198287	0	0.0855077	0.149643	0.216613	0.0972772	0	0.0763571	0.111452	0	0.055179	0	0.235438	0.0641142	0.0813586	0.0715117	0.371539	0.252581	0	0.20499	0	0.0899207	0.0525687	0.0704144	0.13256	0.052633	0	0.305181	0.0960762	0	0	0	0.0533385	0.180176	0.0491943	0.0441312	0.161915	0.0627402	0.051262
AGBL5-IT1	ENSG00000229122.1	lncRNA	0.668576	0.496543	0.888451	0.344534	0.576316	0.257732	0.586377	1.22151	0.771933	0.157217	0.102066	1.43608	0.474042	1.17387	0.570641	0.476671	1.1091	0.628392	0.64312	0.240891	0.278368	0.28479	1.12702	0.842486	0.43579	0.385474	0.617778	0.843437	0.341191	0.727965	0.341783	0.678535	0.157744	0.342163	0.124227	0.249204	0.412188	0.401785	0.185454	0.268761	0.294067	0.278508	0.0588633	0.495921	0.735907	0.400735	0.382927
AGPAT4-IT1	ENSG00000279355.1	lncRNA	0.0502867	0.030249	0.0543792	0.0347025	0.021157	0.0168802	0.10997	0.0958468	0.0303883	0	0.0189662	0.114903	0.0740445	0	0.0618322	0.0664226	0	0	0.0121388	0.0117829	0.0137898	0.0141387	0.0180256	0	0.0182517	0	0	0.0622848	0	0.134304	0	0.0761482	0.0149669	0.0457363	0.0685973	0.117814	0.0213715	0.0166303	0.0468618	0.127514	0.113199	0.106852	0.0427415	0.0383337	0.0123255	0.0941398	0.022443
AIRN	ENSG00000268257.2	lncRNA	0	0	0	0	0	0	0.00699196	0	0	0	0	0	0	0	0.00676539	0	0	0	0.00522438	0	0	0	0	0	0	0	0	0	0	0	0.0295849	0.013367	0	0.00497933	0.0050186	0	0	0	0.00510364	0.00571278	0	0	0	0.00416384	0.00530494	0	0
AKT3-IT1	ENSG00000228939.1	lncRNA	0	0	0	0	0	0.0603953	0	0	0	0	0	0.0607674	0	0	0	0	0	0	0	0	0	0	0	0	0	0	0	0	0	0.036066	0	0	0	0	0	0	0	0	0	0.0937432	0	0	0	0	0	0	0
ALDH1L1-AS1	ENSG00000250218.1	lncRNA	0.204685	1.0964	0.35064	0.0735631	0.251519	0.382354	0.663135	0.317309	0.497395	0	0.0797969	0.0716199	0.202738	0.176231	0	0.203969	0.0529734	0.248768	0.627301	0.435548	0.168413	0.326468	0.148039	0.130479	0.285525	0.161953	0.500438	0	0.49972	0.124123	0	0	0.343569	0.1425	0.18842	0	0.29216	0	0.31996	0	0.189428	0.0583811	0.0903268	0	0.151362	0.168884	0.138898
ALDH1L1-AS2	ENSG00000246022.2	lncRNA	0.0463736	1.05356	0.319183	0.171355	0.707192	0.314833	0.672619	0.859558	1.34698	0.0508664	0.737449	0.177447	0.2558	1.23076	0.0216545	0.737376	0.289729	0.855266	1.62455	0.663037	1.0202	0.934704	0.840153	0.340544	0.444176	0.0272868	1.5357	0.527917	0.676952	1.32848	0.0159396	0	0.273671	0.668619	0.291874	0.378212	1.21054	0.310615	1.22984	0.123477	0.197338	0.204962	0.156045	0.296111	0.848023	0.583994	0.40584
ALG13-AS1	ENSG00000229487.1	lncRNA	0	0.493771	0.798986	0.303888	0.997057	0.539417	0.725821	0	0.386827	0.263223	0	1.09801	0	0	0.707175	0.749027	0.11612	0	0.112867	0	0.127628	0	0.447057	0.277543	0.166862	0.180298	0.301361	0.510851	0	0.904962	0	0.503438	0.487208	0.107757	0.108577	0.11363	0	0	0.71011	0.123001	0.210664	0.127695	0.445715	0.175894	0	0.245545	0.29453
ALG9-IT1	ENSG00000254450.1	lncRNA	0	0	0.0498468	0.0933487	0	0	0	0	0	0	0	0	0	0	0.0427255	0	0.0340677	0	0.300991	0	0	0	0.142165	0	0	0	0	0	0	0.0273433	0	0	0.040727	0	0.0317956	0	0	0	0	0	0	0	0	0	0.033592	0.03766	0.0608021
ALKBH3-AS1	ENSG00000244926.5	lncRNA	0.0405988	0.216564	0.0865324	0.0279879	0.207302	0.0536385	0.0891338	0.127131	0.163365	0.104674	0.0453636	0.105993	0	0.211789	0.0982445	0.105441	0.0690401	0.0251959	0.0194847	0.118733	0.0653886	0.0113872	0.228946	0	0.0720654	0.062794	0.0816476	0.0989546	0.0946616	0.0477391	0.0728183	0.0615835	0.0937319	0.125267	0.0187208	0.0580796	0.100371	0.0785727	0.0563723	0.0106875	0.0374114	0.0547239	0.0259444	0.0232549	0.123995	0.0331617	0.130419
ALMS1-IT1	ENSG00000230002.2	lncRNA	0.171799	1.18572	0.126047	0.0462108	0.1097	0.116259	0.177739	0.642696	0.227446	0.646152	0.0826678	0.508166	0	0.50354	0.348479	0.0447397	0.0222103	0.108442	0.2397	0.553659	0.0365822	0.0619697	0.610413	0.0691256	0.268147	0.198919	0.202258	0.122311	0.254798	0.283802	0.355654	0.440938	0.333717	0.119193	0.204033	0.268759	0.640323	0.258631	0.0924931	0.337507	0.111069	0.107133	0.181429	0.209146	0.315821	0.0606406	0.331726
ALOX12-AS1	ENSG00000215067.8	lncRNA	0.902797	0.6724	0.564016	0.856071	0.39008	0.663568	0.809847	1.61283	0.87877	0.466942	0.623643	1.02649	0.8226	0.637806	0.607917	0.725313	1.10313	0.42086	0.368514	0.727589	0.77099	0.805209	0.750682	1.00212	0.725998	0.600665	1.1447	0.68279	0.549814	0.642852	0.399726	1.01351	0.342397	0.64966	0.238839	0.605555	0.72164	0.183156	0.509968	0.281888	0.533972	0.418553	0.410484	0.445244	0.50664	0.37633	0.478766
AMMECR1-IT1	ENSG00000224142.1	lncRNA	0	0	0	0	0	0	0	0	0	0	0	0	0	0	0	0	0	0	0	0	0	0	0	0	0	0	0	0	0	0	0	0	0	0	0	0	0	0	0	0	0.0388918	0	0.0358561	0	0	0	0.0373705
ANKRD10-IT1	ENSG00000229152.2	lncRNA	1.4732	1.38766	2.13636	2.17466	2.47067	1.96383	2.70597	0.569264	2.0173	0.771825	0.457098	2.98092	0.730617	0.648729	2.57532	2.0248	1.02994	1.4716	1.77395	1.76007	1.34091	0.817974	1.71045	1.96183	2.33193	0.633763	0.97278	2.03809	1.1839	2.34761	1.84258	2.08125	0.984929	1.31809	1.0475	0.525511	0.880341	0.437034	1.48644	0.797068	3.04316	1.35418	1.25949	1.19902	1.69408	1.20885	1.60531
ANKRD33B-AS1	ENSG00000250106.1	lncRNA	0	0	0	0	0	0	0	0	0	0	0	0.0601973	0	0	0	0	0	0	0	0	0	0	0	0	0	0	0	0	0	0.0357248	0	0	0.153875	0	0	0	0	0	0	0	0	0.0490342	0	0	0	0	0.0401241
ANKRD34C-AS1	ENSG00000259234.4	lncRNA	0	0	0	0	0	0	0	0	0	0	0	0	0	0	0	0	0	0	0	0	0	0	0.0434913	0	0	0	0	0	0	0	0.0140532	0	0	0	0	0	0	0	0	0	0	0	0	0	0	0	0
ANKRD44-IT1	ENSG00000236977.1	lncRNA	0	0.0783844	0.153766	0	0	0.0868213	0	0.0568969	0	0	0.0655661	0.0297086	0.0438197	0	0.0274833	0.0868933	0	0	0	0.0206364	0	0	0	0	0	0	0	0	0	0.0348994	0.0402018	0.0272155	0	0	0.020425	0	0.0187894	0	0.0207692	0.0686061	0	0.024152	0	0	0.0215838	0	0
ANO1-AS1	ENSG00000254902.1	lncRNA	0	0	0	0	0	0	0	0	0	0	0	0	0	0	0	0	0	0	0	0	0	0	0	0	0	0	0	0	0	0	0	0	0	0	0	0	0	0	0	0	0	0	0	0	0	0	0
ANO1-AS2	ENSG00000254417.1	lncRNA	0	0.0560746	0.131986	0.032481	0.151251	0.0314156	0.088814	0	0.110544	0.0277733	0	0	0.0917636	0	0	0	0.0462229	0	0.0448974	0	0	0.0521976	0.0663099	0.0582477	0.0339544	0.0368262	0	0	0.032131	0	0	0.0289599	0	0.0428188	0.0217374	0.0452083	0.0783785	0	0.0221036	0.0490322	0	0	0	0.0180528	0.174269	0.0510744	0
AOAH-IT1	ENSG00000230539.1	lncRNA	0	0	0	0	0	0.054603	0	0	0	0	0	0	0	0	0.0508579	0	0	0.0999855	0	0.0755402	0	0	0	0	0	0	0	0.0512316	0	0.0325808	0	0	0	0.0375816	0	0	0	0	0	0.0430464	0.111374	0.0447368	0.0351143	0	0	0.0448431	0
AP4B1-AS1	ENSG00000226167.1	lncRNA	0.089535	0.200582	0.255976	0.260333	0.310336	0.15668	0.344381	0.0867804	0.201453	0.0479061	0	0.401268	0	0.0464831	0.130739	0.156807	0.0664385	0.0830907	0.173916	0.202875	0.234906	0.0749591	0.184177	0.083572	0.237875	0.0633786	0.108857	0.0998644	0.0911246	0.115064	0.108883	0.129509	0.0322258	0.061577	0.0620533	0.0132343	0.07939	0.0533481	0.22632	0.0976897	0.122212	0.129174	0.0348142	0.0312151	0.115876	0.0875929	0.106227
APCDD1L-AS1	ENSG00000231290.4	lncRNA	0.0193242	0.0230566	0	0	0	0.0128524	0.0184985	0	0	0.00568808	0.00723963	0.0129329	0.0658686	0	0.00599185	0.00644599	0	0.0119591	0	0.0134305	0	0	0	0.00602761	0	0.0225652	0	0.0299334	0.00658846	0.011421	0.0305508	0.0467948	0.0394908	0.00440969	0.00444448	0.0231472	0.0122257	0.0189513	0.0401774	0.0251213	0.0044698	0	0.00822242	0.00368738	0	0.00527347	0.00429295
APOA1-AS	ENSG00000235910.1	lncRNA	0.0558063	0.234741	0.329139	0.405817	0.373697	0.394039	0.249409	0	0.320224	0.391731	0.179416	0.109709	0.159776	0.265077	0.24195	0.350547	0.301288	0.369773	0.644963	0.149807	0.400939	0.178115	0.323813	0.526907	0.421962	0.0650297	0	0.287764	0.111465	0.617915	0.147057	0	0.0970326	0.248564	0.112658	0.117894	0.404445	0	0.381678	0.0437995	0.627184	0.0896457	0.1379	0.0633792	0.515314	0.174441	0.792569
APOBEC3B-AS1	ENSG00000249310.2	lncRNA	0	0	0.0493504	0	0	0	0	0	0	0.0401799	0	0	0	0	0	0	0	0	0	0	0	0	0	0	0	0	0	0	0	0	0	0	0	0	0	0	0	0	0	0	0.0929535	0	0	0	0	0	0
APTR	ENSG00000214293.7	lncRNA	1.56337	2.1589	1.37303	2.29742	2.30387	1.64371	1.39585	2.59343	1.9877	1.36037	1.91907	2.88329	2.15239	2.40464	1.67892	1.58746	1.47066	1.69084	1.7593	1.61201	1.88286	2.07376	1.71589	2.35328	2.29584	1.58558	1.27348	2.11799	1.93737	2.00668	1.73715	3.00243	0.834608	1.90552	0.801104	1.0901	1.76953	1.26588	2.91654	1.06078	1.27451	1.21142	0.923833	0.917651	2.58878	1.14271	2.17143
AQP4-AS1	ENSG00000260372.5	lncRNA	0.0228839	0.0527601	0.0872338	0	0.089397	0.0137108	0.0219073	0.0089065	0.0649606	0.0161276	0.00515404	0.144958	0	0.023402	0	0.0227988	0.0202316	0.00426527	0.0422339	0.00956738	0.00747524	0.0152891	0.104077	0	0	0.114021	0	0.00429704	0.0598139	0.107384	0.0156051	0.159973	0.0440773	0.052447	0.0313245	0.0328235	0.0401953	0.0090191	0.038137	0.0250209	0.0408191	0.0443054	0.017492	0.0182699	0.0363627	0.0334355	0.0946973
ARAP1-AS1	ENSG00000256007.1	lncRNA	0.0802871	0	0	0	0	0	0	0	0.0724717	0	0	0	0	0	0	0.0799944	0.0595271	0	0.113426	0	0	0	0	0.0749241	0.0862717	0	0	0	0	0.0478601	0	0	0	0	0	0	0.0511873	0	0	0	0.161595	0	0	0	0.169395	0.128621	0
ARAP1-AS2	ENSG00000245148.2	lncRNA	0.134075	0.0914587	0.144653	0.0705717	0.105747	0.211048	0.274652	0	0.1642	0.0455792	0	0.150228	0	0	0.168628	0.165146	0.0508046	0.0791012	0.061428	0.139236	0.0421758	0	0.125142	0.0949587	0.143873	0	0	0.0796753	0.103504	0.138096	0.0812902	0.123384	0	0.0700391	0.0239121	0	0.0436684	0	0.128927	0.0406029	0.105191	0.0421988	0.0547783	0.00996492	0.0377365	0.0422992	0.17522
ARHGAP22-IT1	ENSG00000248682.1	lncRNA	0	0.0598144	0	0	0	0	0	0	0	0	0	0	0	0	0	0	0	0	0	0	0	0	0	0	0	0	0	0	0	0	0	0	0	0	0	0	0	0	0	0	0	0	0	0	0	0	0
ARHGAP26-AS1	ENSG00000226272.4	lncRNA	0	0	0	0	0	0	0	0	0	0	0	0.0320532	0	0.0407887	0.029654	0	0	0	0	0	0	0	0	0.0298295	0	0.0373403	0	0.0298735	0.0325803	0	0.0218439	0	0.0559789	0	0	0	0	0	0	0	0.0439991	0.0260619	0	0	0	0.0261243	0
ARHGAP26-IT1	ENSG00000230789.1	lncRNA	0	0	0	0	0	0	0	0	0	0	0	0	0	0	0	0	0	0	0.0578276	0.0561579	0	0	0	0.0749241	0	0	0	0	0	0	0.159346	0	0	0	0	0	0	0	0	0	0	0	0	0	0	0	0
ARHGAP31-AS1	ENSG00000241155.1	lncRNA	0	0.0452814	0	0.0519086	0	0.0987448	0.0950582	0.141915	0.0454888	0.426554	0	0.0505275	0	0.0641871	0.0920671	0	0	0.13599	0.0362286	0.0351749	0.0411096	0.0421398	0.0535829	0.179614	0.15698	0	0.101106	0.221534	0	0.740841	0	0.476629	0	0	0.0348162	0.0720607	0	0	0	0.115613	0.102587	0.041132	0.0638462	0.0573048	0.0367812	0.0813142	0.0336411
ARHGAP5-AS1	ENSG00000258655.2	lncRNA	0.822927	0.896305	0.475456	0.402319	0.459767	0.923733	0.623348	0.877895	1.60096	0.908042	0.54323	1.26793	0.514146	1.35139	0.617314	0.621685	0.329391	0.708546	0.739639	1.54025	0.98259	0.443922	2.09884	0.278158	0.486543	1.0961	1.5661	0.652267	0.752916	1.31863	0.53557	1.14519	0.238981	0.238824	0.337918	0.809244	0.984199	0.263391	1.00471	0.389459	1.0726	0.424161	0.521498	0.551089	1.60008	0.584233	0.895575
ARHGEF19-AS1	ENSG00000234166.1	lncRNA	0	0	0	0	0	0	0	0	0	0	0	0	0	0	0	0	0	0	0	0	0	0	0	0	0	0	0	0	0	0	0	0	0	0	0	0	0	0	0	0	0	0	0	0	0	0	0
ARHGEF26-AS1	ENSG00000243069.6	lncRNA	0.233247	0.0429761	0.0157305	0.138491	0.105536	0.0616622	0.0815173	0.168858	0.22665	0.126895	0.254135	0	0.035696	0.153386	0.0746666	0.0938824	0.0665293	0.0487535	0.0877354	0.0530406	0.0807447	0.431401	0.152171	0	0.0864753	0.02818	0.141782	0.0180526	0.16827	0.400783	0.0424204	0.123959	0.181338	0.0488972	0.0557219	0.11122	0.216434	0.183544	0.114302	0.0813726	0	0.0695202	0.147015	0.206275	0.0689823	0.243914	0.0693186
ARHGEF38-IT1	ENSG00000249885.1	lncRNA	0	0	0	0	0	0	0.128559	0	0	0.556565	0.0765586	0.314844	0	0	0.293294	0	0	0.0636241	0	0	0	0	0	0	0.0737294	0.0798734	0	0	0.0698211	0.040823	0	0.342396	0	0	0	0	0	0	0	0.0538872	0.0477006	0	0	0	0	0	0
ARHGEF3-AS1	ENSG00000240198.4	lncRNA	0	0	0	0	0	0	0	0	0	0	0	0	0	0	0	0	0	0	0	0	0	0	0	0	0	0	0	0	0	0	0	0.0446939	0	0	0	0	0	0	0	0	0	0	0	0	0	0	0
ARHGEF7-AS1	ENSG00000227352.1	lncRNA	0	0	0	0	0	0.0960663	0	0	0.0871497	0	0	0	0	0	0	0	0	0	0	0	0	0	0	0	0	0	0	0	0	0	0	0	0	0	0	0	0	0	0	0	0	0	0	0.0557288	0	0.0790957	0
ARHGEF7-AS2	ENSG00000235875.3	lncRNA	0.0508051	0.0229828	0.027731	0	0.0632045	0.0505755	0	0	0.0230889	0.0225465	0.111341	0	0.0378855	0.54425	0.0927148	0.192616	0.0189067	0	0.0183596	0	0.59408	0.0632029	0	0.0238841	0.0275754	0	0	0.115818	0.0260915	0	0	0	0.0226257	0	0	0	0.0162258	0	0	0	0	0	0.0163456	0.0146461	0	0	0
ARHGEF7-IT1	ENSG00000233644.1	lncRNA	0	0	0	0	0	0.0772175	0	0	0.0354286	0	0	0	0	0	0	0.0391583	0	0	0	0	0	0	0.0417585	0.0366434	0	0	0	0	0	0	0	0	0.0347208	0	0	0	0	0	0	0	0.0272474	0	0.0251127	0.0225087	0.0286277	0	0
ARHGEF9-IT1	ENSG00000231729.1	lncRNA	0	0	0	0	0	0	0	0	0	0.0697449	0	0	0	0	0	0	0	0	0	0	0	0.12946	0	0	0	0	0	0	0	0	0.0542709	0	0	0	0	0	0	0	0	0	0	0	0	0	0	0	0
ARMC2-AS1	ENSG00000230290.1	lncRNA	0	0	0.280596	0.493876	0	0.259837	0.250635	0	0	0	0	0	0	0	0	0.480291	0	0	0	0	0.21542	0	0.275982	0	0	0	0.490017	0	0	0.159438	0	0	0	0.34488	0	0	0	0	0.187007	0	0	0	0	0	0	0	0.178163
ARMCX3-AS1	ENSG00000228275.1	lncRNA	0	0	0	0	0	0	0	0	0	0	0	0	0	0	0	0	0	0	0	0	0	0	0	0	0	0	0	0	0	0	0	0	0	0	0	0	0	0	0	0	0	0	0	0	0	0	0
ARNTL2-AS1	ENSG00000245311.2	lncRNA	0	0	0	0	0	0	0.0743141	0	0	0	0	0	0	0	0	0	0	0.036429	0.135774	0	0	0	0	0	0	0.0902735	0	0	0	0.155678	0.0532106	0.0712689	0	0	0.053689	0	0	0	0	0.147861	0	0.063354	0.0251127	0	0.0842331	0	0
ARPP21-AS1	ENSG00000230830.1	lncRNA	0	0	0.122647	0	0	0.0576645	0	0	0	0	0	0	0	0	0	0	0	0	0.0416313	0.0404226	0	0	0.120522	0	0	0	0	0	0	0.339835	0	0	0	0.0397018	0	0	0	0	0	0	0	0	0	0	0	0	0
ARRDC1-AS1	ENSG00000203993.4	lncRNA	2.64948	1.72268	2.04012	1.39927	1.7876	1.71682	1.7519	2.87602	2.18338	2.31896	2.42846	2.33188	2.65299	2.56653	1.84501	2.32027	1.99966	2.06292	2.06726	1.78193	2.16945	1.83378	2.37688	2.03936	1.92777	2.61656	2.68002	1.38628	1.51433	1.59605	1.59684	2.3679	1.22487	1.38009	1.0736	1.60811	1.71791	0.948907	1.34797	0.97063	1.98801	1.17797	1.0986	1.16648	2.62862	1.3864	2.18272
ARRDC3-AS1	ENSG00000281357.1	lncRNA	0.322966	0.126087	0.0948126	0.0345209	0.185423	0.129157	0.0841021	0.0642654	0.0598376	0.159819	0.0251007	0.109075	0.0332039	0.0978417	0.05144	0.0660787	0.0651172	0.149127	0.0938817	0.0463222	0.197216	0.0823991	0.170004	0.111479	0.059651	0.126523	0.0454308	0.150184	0.0564744	0.169635	0.180569	0.202832	0.058652	0.0229283	0.0756294	0.0480344	0.0696784	0.0650623	0.0693734	0.0774508	0.176204	0.04525	0.0905896	0.0568286	0.289125	0.0273853	0.135886
ARSD-AS1	ENSG00000229851.1	lncRNA	0	0	0	0	0	0	0	0	0	0	0	0	0	0	0	0	0	0	0	0	0	0	0	0	0	0	0	0	0	0	0	0	0	0	0	0	0	0	0	0	0	0	0	0	0	0	0
ASAP1-IT2	ENSG00000280543.1	lncRNA	0.0312056	0.0279922	0.0337634	0.016148	0.0195739	0.0463482	0	0.131295	0.0281212	0.0137962	0.134734	0.285723	0.13408	0.0592639	0.0145309	0.0463872	0	0	0.0112279	0.0108986	0.0127556	0.0130784	0.0166755	0	0.0500729	0	0.0318245	0	0.015973	0.0636504	0.0318324	0.0286352	0.0411421	0.0935773	0.0635418	0.0987042	0.0392777	0.030606	0.126424	0.0484862	0.0429105	0.0627129	0.0969506	0.0354812	0.0114007	0.025474	0.0207644
ASB16-AS1	ENSG00000267080.4	lncRNA	2.02785	1.93761	2.07584	2.10711	1.7079	1.51594	1.5146	1.98337	2.01975	2.8519	0.83016	2.65079	1.46936	2.23049	2.06784	2.13131	1.67169	2.61824	1.36396	1.8397	1.56086	1.94184	2.08223	1.36772	1.61835	1.68523	1.66581	1.43342	1.40844	1.90503	0.923262	2.40009	0.586452	1.19594	0.396152	1.17229	1.27747	0.554935	2.04452	0.374395	1.84488	0.611828	1.01134	0.913746	2.57017	1.18875	2.11944
ASH1L-AS1	ENSG00000235919.4	lncRNA	0.869062	0.853091	0.213022	0.873403	0.794372	0.328771	0.691689	1.25529	0.732332	0.31281	0.57854	2.08957	0.88387	0.435335	0.791803	0.852063	1.01965	1.11995	0.437627	0.606236	0.852484	0.647107	0.51567	1.09023	0.887829	0.679132	0.4979	0.461444	0.458437	0.702968	0.754545	1.62665	0.555585	0.700808	0.52732	0.292422	0.638183	0.216716	0.597265	0.502105	1.56197	0.343333	0.506271	0.416426	0.889844	0.549769	0.572469
ASH1L-IT1	ENSG00000227773.1	lncRNA	0.06979	0.0626888	0.0754288	0.071801	0.168456	0.0694766	0.0668576	0	0	0	0	0	0	0.0886423	0.064734	0.0695347	0.0516957	0	0.050216	0.0487623	0.111727	0.0583636	0	0	0	0	0.138966	0	0	0	0	0	0.177784	0.0478952	0	0	0	0.13383	0.0965315	0	0.0485383	0.0569756	0	0	0.100216	0	0
ASMTL-AS1	ENSGR0000236017.6	lncRNA	0	0	0	0	0	0	0	0	0	0	0	0	0	0	0	0	0	0	0	0	0	0	0	0	0	0	0	0	0	0	0	0	0	0	0	0	0	0	0	0	0	0	0	0	0	0	0
ASMTL-AS1	ENSG00000236017.6	lncRNA	3.34784	2.34582	3.02055	1.23438	2.38369	2.24036	1.6104	3.09379	2.27738	1.55788	1.87996	2.1695	1.48682	0.952839	1.86135	1.21762	0.985081	1.38796	2.94112	2.1978	2.27008	1.46439	2.70448	1.35882	2.21279	1.00798	1.46701	0.520486	0.608866	1.78284	0.433731	0.925765	0.769056	1.31919	0.883524	0.390905	1.37019	0.0911768	2.13054	0.348223	0.948656	0.940527	0.362356	0.317555	1.87477	0.36128	1.00252
ASTN2-AS1	ENSG00000229105.1	lncRNA	0	0.0162541	0	0	0.0226154	0.0180456	0	0.0175573	0	0.0317155	0	0	0	0.0231376	0.0167933	0	0.0266092	0.0167936	0.0129784	0	0.0293368	0	0.164807	0.0335907	0	0	0.141679	0	0	0.0107125	0	0	0.062966	0	0.0124685	0.0130693	0.0114675	0	0.0126792	0.0421525	0	0.0147511	0.0115523	0.0206251	0.138732	0	0.0239893
ATE1-AS1	ENSG00000226864.1	lncRNA	0.663316	0.972594	0.35404	0.10046	0.636255	0.456135	0.342711	0.346308	1.17703	0.0293056	0.24236	0.189445	0.272616	0.308962	0.357323	0.274233	0.141587	1.76543	0.222628	0.456778	0.179845	0.474009	0.67435	0.231415	0.323563	1.00715	0.465787	0.120515	0.335188	0.203363	0.0451128	0.87566	0.168078	0.271094	0.0677517	0.244685	0.216723	0.064594	0.509732	0.0768957	0.0901425	0.179938	0.407722	0.324902	0.68703	0.56126	0.168438
ATG10-AS1	ENSG00000248192.1	lncRNA	0	0	0	0	0	0	0	0	0	0	0	0	0	0	0	0	0	0	0	0	0	0	0	0	0	0	0	0	0	0	0	0	0	0	0	0	0	0	0	0	0	0	0	0	0	0	0
ATG10-IT1	ENSG00000236447.2	lncRNA	0	0	0	0	0	0	0	0	0.0580312	0	0	0	0	0	0	0	0	0	0	0	0	0	0	0	0	0	0	0	0	0	0	0	0	0	0	0	0	0	0	0	0	0	0	0	0	0	0
ATP11A-AS1	ENSG00000232684.1	lncRNA	0	0	0	0	0	0	0	0	0	0	0	0	0	0	0	0.0144865	0	0	0	0	0	0	0.0154572	0	0	0	0	0	0	0	0	0	0.0381599	0	0	0	0	0	0	0	0	0.011829	0	0	0.0105664	0	0
ATP13A4-AS1	ENSG00000225473.1	lncRNA	0	0	0	0	0	0	0	0	0	0	0	0	0	0	0	0	0	0	0	0	0	0	0	0	0	0	0	0	0	0.0179388	0	0	0	0	0	0	0	0	0	0	0	0.0246785	0	0	0	0	0
ATP13A5-AS1	ENSG00000236508.1	lncRNA	0	0	0	0	0	0	0	0.0637371	0	0	0	0	0	0	0	0	0	0	0	0	0	0	0	0	0	0	0	0	0	0	0	0	0	0	0	0	0	0	0	0	0	0	0	0	0	0	0
ATP1A1-AS1	ENSG00000203865.8	lncRNA	0.624819	1.52501	0.785697	0.375862	0.686614	0.647545	0.491928	0.80922	1.13449	0.530681	0.754905	0.956844	0.311993	1.32278	0.361082	0.562657	0.808491	0.767757	0.353431	0.937182	0.806093	0.412596	1.21165	0.597677	0.422724	0.679833	1.34941	0.574113	0.709061	0.82974	0.439775	0.909123	0.223199	0.338626	0.355066	0.303389	0.645625	0.2886	1.29675	0.326738	1.97035	0.489347	0.396043	0.449086	1.43532	0.482771	0.951828
ATP1B3-AS1	ENSG00000244124.1	lncRNA	0	0.0743884	0.0894334	0.0851517	0.102707	0.304666	0.480895	0.0802249	0.0747258	0	0	0.373805	0	0	0.149727	0.160491	0	0	0.882877	0.167204	0	0	0	0.286914	0.0889419	0	0	0.0773645	0.163851	0.14329	0.111484	0.405832	0.0732525	0	0.266261	0	0.200479	0.0812142	0.0582824	0.59236	0.267647	0.194073	0.248211	0.182047	0.0605378	0.0677932	0.160222
ATP2A1-AS1	ENSG00000260442.4	lncRNA	0.816999	0.596363	0	0	0.251387	0.339573	0.101513	1.88448	0.461676	1.68225	0.0602239	0.251872	0.359228	0	0.145085	0.541346	0.0398888	0.509129	0.0764717	0.660991	0.38888	0	1.55778	0.14591	0.453233	1.64947	0.764949	0.713275	0.158794	0.600568	0.418772	0.394257	0.0938097	0.332727	0.0735299	0.219657	0.678903	0	0.34014	0.0423187	0.559031	0.20761	0.0682316	0	1.49781	0.0440856	0.565379
ATP2B2-IT1	ENSG00000236999.1	lncRNA	0	0	0	0	0	0	0	0	0	0	0	0	0	0	0	0	0	0	0	0	0	0	0	0	0	0	0	0	0	0	0	0	0	0	0	0	0	0	0	0	0	0	0	0	0	0	0
ATP2B2-IT2	ENSG00000224771.1	lncRNA	0	0	0	0	0	0	0	0	0	0	0	0	0	0	0	0	0	0	0	0	0	0	0	0	0	0	0	0	0	0	0	0	0	0	0	0.0447693	0	0	0	0	0	0	0	0	0	0	0
ATP6V0E2-AS1	ENSG00000204934.9	lncRNA	0.174016	0.452888	0.224104	0.422634	0.419222	0.373516	0.255451	0.234374	0.149684	0.236213	0.183869	1.25834	0.475791	0.17555	0.185789	0.289031	0.18784	0.796753	0.176559	0.714682	0.404201	0.305723	0.479855	0.178844	0.447061	0.181533	0.303343	0.154831	0.0391142	0.47066	0.17441	1.2431	0.0506134	0.0837056	0.109339	0.256073	0.0718966	0.0834441	0.266075	0.0596135	0.146826	0.0390235	0.113041	0.0703056	0.10881	0.0846977	0.0444822
ATP6V1B1-AS1	ENSG00000239322.1	lncRNA	0	0	0	0.0286691	0	0	0	0.0269797	0	0	0	0	0	0	0	0	0.0608065	0	0	0	0	0	0	0	0	0	0	0	0	0.0327787	0.0190051	0.0506704	0	0	0.019178	0	0	0	0	0	0	0	0	0	0	0.0227336	0
ATXN8OS	ENSG00000230223.5	lncRNA	0	0	0	0	0	0	0	0	0	0	0	0	0	0	0	0	0	0	0	0	0	0	0	0	0	0	0	0	0	0.00963061	0	0	0	0	0	0	0	0	0	0	0	0	0	0	0	0	0
B3GALT5-AS1	ENSG00000184809.11	lncRNA	0.0126765	0.0777272	0.0273161	0	0	0.0375289	0.0828677	0	0	0	0	0.0252841	0	0	0.268182	0	0	0	0	0	0	0	0.013476	0	0.0136453	0	0	0	0	0.0443383	0.0257506	0.0231593	0.0658527	0.0427182	0.0599176	0	0.00801316	0.0247565	0	0.0489173	0.0261312	0.0408097	0.124034	0.15778	0	0.157097	0
B4GALT1-AS1	ENSG00000233554.4	lncRNA	0.79703	0.731909	1.52737	0.942619	0.671194	1.0891	0.705036	0.49373	1.76334	0.548925	1.32394	0.775989	0.476198	2.48895	0.686807	1.30423	1.20101	0.832243	1.79322	1.32082	1.15027	0.908883	1.92634	0.477731	0.567707	1.61499	2.43466	1.59208	1.1066	0.407104	0.603674	0.724229	1.88553	1.82673	1.64778	0.463744	1.78393	1.9318	0.994892	1.55343	0.726499	1.83549	1.48988	1.79055	1.64232	1.73014	2.38574
B4GALT4-AS1	ENSG00000240254.1	lncRNA	0	0	0	0	0.0717617	0	0	0	0.102305	0	0	0.057811	0	0.0733901	0	0	0	0	0	0	0	0	0	0	0.121551	0	0	0	0	0	0	0	0	0.0780599	0	0	0	0	0	0	0	0	0	0.0331438	0	0.0928948	0
BAALC-AS1	ENSG00000247081.6	lncRNA	0.304299	0.100096	0.0353549	0	0.254849	0.507788	0.226399	0.180272	0.498202	0.0639203	0.245973	0.119093	0.0717901	0.410897	0.117492	0.0878211	0.0121129	0.0525849	0.187968	0.232397	0.296262	0.36849	0.423364	0.0528928	0.332298	0.155518	0.674366	0.389427	0.336225	0.778747	0.189345	0.116382	0.0216989	0.174686	0.0336357	0.304436	0.157903	0.0241042	0.659677	0.075485	0.0393866	0.00669986	0.0667268	0.0325605	0.120721	0.0593473	0.420021
BAALC-AS2	ENSG00000236939.2	lncRNA	0	0	0	0	0	0.380279	0	0	0.0551455	0	0.255533	0	0	0.352418	0	0.0609074	0.0452472	0	0.0439492	0	0.14467	0	0.0649196	0.0570231	0.128578	0	0.122081	0	0	0.173201	0.305136	0.0561438	0	0.0419139	0.199823	0.128886	0	0	0.0846519	0	0	0	0.0772967	0.0351225	0.170745	0.0983212	0.0408181
BACE1-AS	ENSG00000278768.1	lncRNA	1.88522	2.01326	1.52721	1.9074	1.25367	1.42593	1.41327	2.30892	1.29119	0.96699	1.35405	2.03221	1.86597	1.18764	1.51135	1.61178	1.74454	1.69289	1.42054	1.88063	1.59911	1.4141	1.65472	1.99092	1.60187	1.09961	1.24736	1.06657	0.7723	1.50793	0.735553	1.03964	0.298603	0.786641	0.255659	1.26737	1.37327	0.328442	1.69134	0.28777	1.57525	0.436336	0.541863	0.442263	1.67425	0.914594	1.5791
BACE2-IT1	ENSG00000224388.1	lncRNA	0	0	0	0	0	0	0	0	0	0	0	0	0	0	0	0	0	0	0	0	0	0	0	0	0	0	0	0	0	0	0	0	0	0	0	0	0	0	0	0	0	0	0	0	0	0	0
BACH1-AS1	ENSG00000232118.2	lncRNA	0.0711071	0.212187	0.149811	0	0.13052	0.0707879	0.0344623	0.166461	0.184522	0.062679	0.0402232	0.105557	0	0.0458585	0.0978392	0.0358583	0.152591	0.0978409	0.171677	0.0977241	0	0.0883095	0	0.0335529	0.0764253	0.122466	0	0	0.0366427	0.143032	0.024579	0.0330314	0.0317907	0.0726035	0.142794	0.218614	0	0.168454	0.1451	0.13582	0.14357	0.113865	0.0898287	0.0206018	0.174176	0	0.264209
BACH1-IT1	ENSG00000248476.1	lncRNA	0	0.472736	0.159829	0.115745	0.225228	0.216025	0.332082	0.24284	0.196706	0.192347	0.0430228	0.148431	0.0567988	0.230073	0.322415	0.112144	0.261923	0.170198	0.278111	0.314829	0.121515	0.182904	0.157094	0.264879	0.196121	0.325317	0.077484	0.171396	0.114532	0.193415	0.749043	0.168616	0.0340103	0.151233	0.39573	0.133983	0.0952835	0.213035	0	0.1171	0.496478	0.362618	0.118995	0.065153	0.393989	0.0622166	0.403554
BACH1-IT2	ENSG00000228817.4	lncRNA	0.048793	0.26345	0.0266243	0	0.118971	0.0485723	0.135876	0.485122	0.148453	0.125252	0.132577	0	0.140314	0.233792	0.173003	0.0723189	0.171976	0.0890948	0.198489	0.147131	0.0592351	0.0607099	0.0518299	0.0896098	0.0524725	0.18998	0	0.0455673	0.0976899	0.0989073	0.247548	0.022572	0.0849888	0.0168012	0.0987405	0.136221	0.0462316	0.0241289	0.0841104	0.198959	0.192175	0.0974678	0.0465695	0.0417726	0.232338	0.0398755	0.269342
BACH1-IT3	ENSG00000234293.1	lncRNA	0	0	0	0	0	0	0	0	0	0	0	0	0	0	0	0	0.0569394	0	0	0	0	0	0	0	0	0	0	0	0	0	0.0526958	0	0	0	0	0	0	0	0	0.0603865	0	0	0	0	0	0	0
BAIAP2-AS1	ENSG00000226137.5	lncRNA	2.52118	2.00944	1.35145	2.44358	2.07929	1.96476	1.95624	2.88158	3.02655	2.14344	2.00342	3.67846	2.10718	2.02682	2.57168	3.62865	2.88352	3.06155	1.82914	2.27782	1.82351	1.8818	1.93161	1.96948	2.45375	2.87068	1.44246	1.61213	1.82536	2.69321	3.30441	3.79545	1.12002	2.16006	0.967037	2.00714	1.93635	1.02863	3.18218	0.976121	1.28237	1.38234	1.31314	1.06438	2.26037	1.79384	2.2704
BANCR	ENSG00000278910.2	lncRNA	0.0524266	0	0.05669	0	0	0.0521898	0	0.0998596	0	0	0	0	0.0771687	0.0666961	0.141169	0	0.0387737	0.0486082	0.037659	0.0365642	0.0427299	0	0	0	0	0.0611032	0	0	0	0.0616031	0	0.0947199	0	0	0.0361915	0.0379204	0.0658641	0	0	0.12005	0.0718954	0.0427532	0	0	0.0382331	0	0
BARX1-AS1	ENSG00000235601.1	lncRNA	0	0.0167473	0	0	0.0910239	0.208706	0	0	0	0.462509	0	0	0	0	0	0	0	0	0	0.0512363	0	0	0	0	0	0.0432984	0	0	0.0190181	0.0110382	0.0127312	0	0	0	0	0	0	0	0.0388436	0	0	0	0	0	0.0924686	0	0.0124105
BBOX1-AS1	ENSG00000254560.4	lncRNA	0.0714508	0	0	0.166033	0	0	0.112343	2.62343	0.0433028	0.0213012	0	0.0481034	2.41875	0.0308844	0.956226	0	0	0.0224328	0	1.54269	0.0959072	0.0401125	1.0185	0.0225655	0.241522	0.055987	0	0.0225989	0	0	1.25879	0.0656398	0.04244	0.065028	0	0	0.0153277	0.0237459	0	0	0.0819101	0	0.0458358	0	0.0176105	0	0.0477647
BCAR4	ENSG00000262117.4	lncRNA	0.0706106	0	0	0.0246236	0	0.0238138	0	0.045975	0	0	0	0	0	0.0305162	0.043993	0	0.0176474	0.0221646	0	0	0	0	0.0254256	0	0.0257437	0	0	0	0	0	0	0	0	0.0163358	0	0.0172562	0.015144	0	0.016742	0	0	0.0763639	0.0303522	0	0.0173996	0.0195199	0
BCDIN3D-AS1	ENSG00000258057.4	lncRNA	0.304858	0.3657	0.181561	0.18126	0.178266	0.183452	0.191839	0.178755	0.283788	0.184029	0.0966699	0.319726	0.0648371	0.439625	0.111387	0.135799	0.202144	0.164016	0.218751	0.2181	0.138284	0.128079	0.283667	0.112028	0.222419	0.110531	0.463593	0.157721	0.0967479	0.210305	0.0711341	0.0950778	0.0692236	0.0654181	0.0659233	0.197932	0.238494	0.0346202	0.376577	0.0138967	0.377654	0.0914261	0.0827746	0.093538	0.334129	0.132049	0.274255
BCYRN1	ENSG00000236824.1	lncRNA	0.0282849	0.0707527	0.0128314	0.00489298	0.0118477	0.00944654	0.0293139	0.0431411	0.0149219	0.00626248	0.00797028	0.127698	0.0140676	0.00910122	0.0583132	0.0281799	0.0225992	0.00440134	0.00339811	0.051887	0.00386188	0.00395993	0.0399406	0.0132421	0.0478954	0.0193485	0.0335986	0.0110599	0.00966333	0.0871067	0.0772319	0.133314	0.0146217	0.12716	0.00652101	0.0305096	0.0253148	0.00233222	0.0602081	0.0129644	0.065848	0.0362969	0.0195413	0.0134892	0.012041	0.0192635	0.0047267
BDNF-AS	ENSG00000245573.6	lncRNA	0.71687	0.46375	0.431348	0.94134	0.771772	0.589013	0.564683	0.223229	1.26635	0.0519472	0.760148	0.799246	0.288298	0.798313	0.560263	0.501406	0.49808	1.31606	0.749664	0.802406	0.704251	0.902013	0.851838	0.692559	0.870104	0.179342	0.749177	0.433202	0.623025	0.296675	0.373968	0.455782	0.484876	0.615118	0.278243	0.52351	0.32422	0.482712	0.860281	0.318296	0.441402	0.410725	0.360836	0.432401	0.381525	0.523021	0.671434
BEAN1-AS1	ENSG00000261656.4	lncRNA	0.0898196	0	0.127966	0.0314585	0.214774	0.146094	0.268933	0.0296064	0.107154	0	0	0.201804	0.045151	0.0769049	0.110102	0.200787	0.022561	0	0.146803	0	0.143209	0.0505653	0.268941	0.0284908	0.0650392	0.0356686	0	0.0285329	0	0.0180936	0.0414247	0.0555596	0.0795066	0.0414756	0	0.107082	0.0384741	0.029978	0.0424978	0.0239441	0	0.0493596	0.038756	0.0686911	0.0657309	0.0249504	0.0203369
BFSP2-AS1	ENSG00000249993.1	lncRNA	0.035395	0	0	0	0	0	0	0.0677765	0	0	0	0	0	0	0	0	0	0	0	0	0.028817	0	0.0376089	0.0329964	0	0	0	0	0	0.0209668	0	0	0.031263	0	0	0.0255596	0.0224389	0	0	0	0	0	0	0	0	0	0
BGLT3	ENSG00000260629.1	lncRNA	0	0	0	0	0	0	0	0	0	0	0	0	0	0	0	0	0	0	0	0	0	0	0	0	0	0	0	0	0	0	0	0	0	0.0217836	0	0	0	0	0	0	0	0	0	0	0	0	0
BHLHE40-AS1	ENSG00000235831.5	lncRNA	0.460411	0.215492	0.245927	0.0594514	0.473031	0.370562	0.43504	0.431024	0.170009	0.119279	0.173838	0.0578736	0.11761	0.235885	0.174585	0.217649	0.0511536	0.212769	0.159379	0.545116	0.22152	0.057753	1.00582	0.0852864	0.201133	0.363583	3.11871	0.314936	0.232374	2.05152	0.688391	0.220129	0.0610827	0.145028	0.0633358	0.0335471	0.213987	0.132465	0.276305	0.131998	0.919468	0.119486	0.189404	0.164759	0.703665	0.163301	0.0835218
BIRC6-AS1	ENSG00000230046.1	lncRNA	0	0	0	0	0	0	0	0	0	0	0	0	0	0	0	0	0	0	0	0	0	0	0	0.0421873	0	0	0	0	0.0460595	0.026838	0	0	0	0	0	0	0.111595	0	0	0	0	0	0	0	0	0	0
BIRC6-AS2	ENSG00000279897.1	lncRNA	0.0533879	0.0479279	0	0.107855	0.0664032	0	0.100514	0	0	0	0.116879	0.154823	0	0	0.0973573	0	0.115362	0.097359	0	0.0372383	0	0	0	0.0979202	0.165792	0	0	0	0.0543478	0.0930993	0.072155	0.096431	0	0.0722428	0	0	0	0	0.10963	0.0418939	0.176485	0.0435397	0	0	0	0	0.0356157
BLACAT1	ENSG00000281406.1	lncRNA	0.0525298	0.00955535	0	0	0	0	0.030396	0.0307511	0.00959968	0	0.0119257	0.62508	0.0314267	0	0.0582496	0.0106203	0	0.00987323	0	0.13453	0	0	0	0	0.0341561	0	0	0.0198252	0	0.0373503	0.0144829	0.048232	0.0094062	0.00726863	0	0.00767956	0.00673682	0	0.0295718	0.0166287	0.00736762	0	0	0	0	0.00869074	0
BLACE	ENSG00000204960.6	lncRNA	0	0.0116401	0.0140563	0	0	0	0	0	0.011694	0	0	0	0	0	0	0	0	0	0.018523	0.017981	0.0723218	0.0108237	0	0	0	0	0	0.0121164	0	0	0.00884499	0	0	0.00885599	0.0177966	0	0	0	0.0710639	0.0101585	0.00897653	0.0105621	0	0.0147766	0	0	0
BMP7-AS1	ENSG00000235032.1	lncRNA	0	0	0	0	0	0	0	0	0	0	0	0	0	0	0	0	0	0	0	0	0	0	0	0	0.0770227	0	0	0	0	0.0426682	0	0	0	0	0	0	0	0	0	0	0	0	0	0	0	0	0
BMPR1B-AS1	ENSG00000249599.1	lncRNA	0	0	0	0.0631396	0	0	0	0	0	0.106188	0	0	0	0	0	0	0	0	0	0	0	0	0	0	0	0	0	0	0	0.206229	0	0	0	0	0	0	0	0	0	0	0	0.0500716	0	0	0	0	0
BOK-AS1	ENSG00000234235.1	lncRNA	0.186667	0.168346	0.924114	0	0.720022	0.663899	0.13638	0.223041	0.457369	0	0.946803	0.312819	0	1.62064	0.213967	0	0	1.08347	0.0695049	1.3408	0.0787486	0.805593	0.763582	0.0899476	0.45612	0.530141	3.14078	0.215453	1.06359	0.192164	0	0.130905	0.383582	0.30473	0.250521	1.09976	0.0913705	0.345848	0.164187	0.249663	0	0.718548	0.547027	0.557653	0.0705528	0.419656	0.0645935
BOLA3-AS1	ENSG00000225439.2	lncRNA	0.180376	0.176553	0.210807	0.153395	0.259008	0.148562	0.366997	0.665548	0.106069	0.265648	0.0194182	0.165138	0.281797	0.022161	0.15329	0.179741	0.146578	0.0939155	0.0848335	0.362345	0.122357	0.0288086	0.191081	0.293425	0.421114	0.32742	0.0695646	0.666569	0.21447	0.127987	0.240227	1.34648	0.118264	0.103277	0.0471799	0.132042	0.315578	0.221827	0.0241832	0.155169	0.397927	0.0961002	0.19693	0.0774429	0.062024	0.186618	0.0229772
BPESC1	ENSG00000232416.3	lncRNA	0.009067	0	0.00981636	0	0.0336967	0.0357678	0	0	0	0.208076	0	0	0	0.0344717	0	0	0	0	0	0.0188027	0	0.0373917	0.280398	0	0.00976092	0.132002	0	0	0	0.00535099	0.0061736	0	0	0.00618129	0	0.00653088	0.183049	0	0.00633555	0	0.0432976	0	0	0	0.150301	0	0.00601774
BRWD1-AS1	ENSG00000238141.2	lncRNA	0.0898617	0.0409525	0	0.0924327	0.0567915	0.0454238	0	0	0.120061	0	0	0.0457051	0	0	0.042299	0	0	0.162231	0.0327554	0.0318016	0	0.0381073	0.0953716	0.0838775	0.0965363	0.104513	0	0	0	0.0536392	0.0311944	0	0	0	0	0.0652291	0.0289652	0.0881688	0.0633162	0.0707054	0	0	0.0291781	0	0.128656	0	0.117986
BRWD1-AS2	ENSG00000255568.3	lncRNA	0.332505	0.81131	0.553677	0.574569	0.3137	0.202265	0.220786	0.645894	1.29766	0.444339	0.394266	0.623768	0.214557	1.80134	0.356138	0.537939	0.638273	1.28688	0.167984	0.690856	0.296416	0.656018	1.17841	0.424414	0.59616	0.436709	0.338448	0.164652	0.337936	0.42625	0.234265	0.672731	0.319227	0.388381	0.236245	0.521298	0.936087	0.350887	0.329222	0.306082	0.343017	0.489303	0.185652	0.213967	1.00228	0.0981363	0.666433
BRWD1-IT1	ENSG00000237373.1	lncRNA	0	0	0	0	0	0	0	0.0620786	0	0	0	0	0	0	0	0	0	0	0.0460721	0	0	0	0	0.0597646	0.0688706	0	0	0	0	0	0.0438861	0	0	0	0	0	0.0407627	0	0	0.0503133	0	0.052284	0.0410611	0.0368244	0	0	0
BSN-AS1	ENSG00000235120.1	lncRNA	0	0	0	0	0	0	0	0	0	0	0	0	0	0	0.0629477	0	0	0	0.0960488	0	0	0	0	0	0	0	0	0	0	0.0403864	0	0	0	0	0	0	0	0	0	0	0	0	0	0	0	0	0
BSN-AS2	ENSG00000226913.1	lncRNA	0.0244059	0.315671	0.0651436	0	0.0602318	0	0.0577178	0.309804	0.0543554	0.182629	0.0272882	0.140825	0.105666	0.443512	0.0337864	0.0122088	0.0793074	0.269468	0.13427	0.0989577	0	0.0304294	0.218195	0.0227461	0	0.123998	0.120371	0	0.0248492	0.0499022	0.00834693	0	0.0108138	0	0	0.0176055	0.147531	0.0120176	0.123434	0	0.0745065	0.00996771	0.0232848	0.020869	0.519359	0.0589377	0.239984
BTBD9-AS1	ENSG00000226533.1	lncRNA	0	0	0	0.0577239	0	0	0	0	0	0	0	0	0.160586	0	0	0.0558933	0.0415037	0.0520184	0	0	0	0.0468783	0.0595819	0	0	0	0	0	0	0	0	0.101253	0	0	0	0	0	0	0	0	0	0.0901112	0.0709662	0	0	0	0
BVES-AS1	ENSG00000203808.9	lncRNA	0.0270432	0.0242548	0.0147058	0.0278344	0.0337109	0.02692	0	0.0391143	0.0122348	0.0355464	0	0.0136075	0.020124	0	0	0.0402278	0	0	0	0.0188107	0	0	0	0	0.0290991	0	0	0.0252428	0	0.0160006	0.0275872	0	0	0.0457459	0	0	0.0171261	0	0	0	0	0.0110508	0	0	0	0	0.00902105
C10orf71-AS1	ENSG00000236208.1	lncRNA	0.0328876	0	0	0.0669195	0	0.126718	0	0	0	0	0.0726044	0.0329417	0.0955439	0.122262	0	0.215119	0	0	0	0.15309	0.078868	0	0.667622	0.0306571	0.0699178	0	0.601642	0.119073	0	0	0.0224516	0.0301801	0	0.170731	0	0	0	0	0.0457123	0	0.0452136	0	0.0416915	0	0	0	0
C15orf59-AS1	ENSG00000260469.2	lncRNA	0	0	0	0	0	0.0201051	0	0	0	0	0	0	0	0	0	0	0.014894	0.108791	0	0	0	0	0	0.0374013	0	0	0	0	0	0.023779	0	0	0	0.0274417	0	0	0	0	0	0.0158097	0	0	0	0	0	0	0
C1QTNF1-AS1	ENSG00000265096.1	lncRNA	0.475878	0.114213	0.0354724	0.463248	0.0408505	1.68679	0.121667	0.638248	0	0	0.238892	0.377754	0.690908	0	0.0601395	0.75446	0	0	0.0235061	0.0228195	0.313512	0	0.257664	0.0898122	0.375196	1.4147	0.303892	2.15453	0.159676	0.165986	0.931189	0.05956	0.139297	0.322478	0.0882962	0.0469581	0.0614585	0.211359	1.56445	0.0256884	1.5923	0	0.15952	0.037276	0	0.153626	0.0853687
C1QTNF9-AS1	ENSG00000240868.1	lncRNA	0.130256	0	0	0	0	0	0.0637962	0	0	0	0	0.0667057	0	0	0.0617678	0.0663535	0	0	0	0	0	0	0	0	0	0	0	0	0	0	0	0	0	0	0	0	0	0	0.0921542	0	0	0	0.084166	0	0	0.054487	0
C1RL-AS1	ENSG00000205885.6	lncRNA	0.519641	1.50492	2.22331	0.82295	1.51933	0.564383	0.835583	0.758324	1.8654	1.35228	0.602093	1.45659	0.791043	1.4845	1.03983	1.64654	0.688402	1.00873	1.69454	0.950505	0.776776	0.882626	1.3394	0.983642	1.46758	0.852049	0.801862	0.493522	0.97432	1.30641	0.529714	0.440889	0.634832	0.517819	0.57795	0.923564	2.34466	0.386559	0.666824	0.238067	0.853957	0.400351	0.452432	0.564836	1.8519	1.40465	2.19615
C21orf62-AS1	ENSG00000205930.7	lncRNA	0.114207	0.0796757	0.194228	0.134696	0.298205	0.0882473	0.101345	0.251226	0.177858	0.0396257	0.24416	0.376659	0.27141	0.216659	0.152485	0.295458	0.153087	0.16764	0.125084	0.0741533	0.0653338	0.337901	0.1824	0.15335	0.184561	0.0830632	0.271244	0.198851	0.124781	0.196185	0.102023	0.418963	0.0936542	0.186634	0.126111	0.0892893	0.153131	0.136745	0.168468	0.0900214	0.0557127	0.0510965	0.210552	0.274126	0.0521213	0.207745	0.0767201
C21orf91-OT1	ENSG00000240770.4	lncRNA	0	0.0284783	0	0	0.0395585	0.0316024	0.030396	0.0608604	0	0	0.070119	0.0317991	0	0.0404663	0	0	0	0	0	0	0	0	0.0337352	0	0	0	0	0	0	0.018796	0.0640577	0	0.0280366	0	0	0	0	0.0311369	0.0222354	0.0248718	0	0	0.0202652	0	0	0.0259167	0
C2-AS1	ENSG00000281756.1	lncRNA	0.688797	0.956029	1.2561	1.2869	2.14484	0.266686	0.639453	0.450813	1.34917	1.82189	0	0.196534	0.230273	0.376346	1.58333	0.881188	0.493167	1.05607	0.96932	0.838539	0.604777	0.789236	1.14305	0.436005	0.645976	0.308546	0.375448	0.0763756	0.199586	0.907606	0.440187	0	0.52298	0.54246	0.546029	0.170982	0.309264	0.263056	1.44842	0.155587	0.528641	0.221299	0.332711	0.114973	1.09888	0.537115	1.12333
C3orf67-AS1	ENSG00000242428.4	lncRNA	0	0	0.0793702	0.0632364	0.0156054	0	0.0238373	0.0121086	0.0335204	0.0327358	0	0.012524	0	0.0781227	0	0.0248066	0.0808795	0.0457762	0.128696	0.0173154	0.0501215	0.176965	0.15195	0	0.013459	0.043382	0.0748793	0.011667	0.0502649	0.0651212	0	0.0114673	0	0.050423	0	0	0.17867	0.0122615	0.0260621	0	0.017235	0	0	0	0.035998	0	0.0247632
C4A-AS1	ENSG00000233627.2	lncRNA	0	0	0	0	0	0.0151409	0	0	0	0.0397638	0	0.0303121	0.0447053	0	0	0	0	0	0	0	0	0	0	0	0	0	0	0	0	0	0	0	0	0.020679	0	0	0	0	0.0211924	0.0119017	0	0	0	0	0	0.0124041	0
C4B-AS1	ENSG00000229776.1	lncRNA	0	0	0	0	0	0	0	0	0	0	0	0	0	0	0	0	0	0	0	0	0	0	0	0	0	0	0	0	0	0	0	0	0	0	0	0	0	0	0	0	0	0	0	0	0	0	0
C5orf66-AS1	ENSG00000249082.2	lncRNA	0	0	0	0.573496	0	0	0.0359158	0	0	0	0	0.0375703	0.629941	0	0.0347632	0	0	0.227401	0	0.0261191	0	0	0	0	0	0	0	0.0350201	0	0.853829	0	0	0	0.403705	0	0	0	0	0	0	0	0	0.0475295	0	0	0	0
C5orf66-AS2	ENSG00000249647.2	lncRNA	0.0130111	0	0	0	0	0	0	0	0	0	0	0	0	0	0	0	0	0	0	0	0	0	0.027532	0	0	0	0	0	0	0.0454958	0.00886298	0	0	0	0	0	0	0	0.00909525	0	0	0	0	0	0	0	0
C6orf47-AS1	ENSG00000227198.1	lncRNA	0	0	0	0	0	0	0	0	0	0	0	0	0	0	0	0	0	0	0	0	0	0	0	0	0	0	0	0	0	0	0	0	0	0	0	0	0	0	0	0	0	0	0	0	0	0	0
C8orf37-AS1	ENSG00000253773.2	lncRNA	0.731844	0.114517	0.0472336	0.0885239	0.080793	0.819499	0.216317	0	0.0586608	0.0193537	0.04879	0.532437	0.032545	0.0556027	0.0203822	0.0857452	0.0322725	0.173838	0.0920564	0.015295	0.0530367	0.0364667	0.0913424	0.0606556	0.394387	0.51716	0.248651	0.0607442	0.0224006	0.0513417	0.044544	0	0.057498	0.197256	0	0.494846	0.0139237	0	0.330503	0.0841325	0.117517	0	0.0416773	0.049625	0.0782754	0.0179492	0.0993835
C9orf135-AS1	ENSG00000225626.2	lncRNA	0	0	0	0	0	0	0	0	0	0	0	0	0	0	0	0	0	0	0	0	0	0	0	0	0	0	0	0	0	0.0127702	0	0	0	0	0	0	0	0	0	0	0	0	0	0	0	0	0
C9orf41-AS1	ENSG00000203321.2	lncRNA	0.0864649	0.0393793	0	0.0451562	0.158026	0	0.0828517	0	0	0	0	0.043952	0	0	0.118738	0	0.0324278	0	0	0.0305762	0	0.036642	0.0466162	0.0807007	0.0471952	0	0.0881467	0.0808176	0.0446717	0.0515872	0.0299921	0.0402802	0	0	0	0	0.027848	0.125451	0	0	0.146133	0	0.0280528	0.0251467	0.0632562	0	0.0292409
CACNA1C-AS1	ENSG00000246627.5	lncRNA	0.0120881	0.0215911	0.0767927	0.0849323	0.0594269	0.0358012	0	0.0233187	0.0108862	0.0106294	0.0401931	0.0595493	0.0179111	0	0.0659089	0.0592341	0.0177604	0.0223063	0.0427349	0.0414947	0.00982678	0	0.0255879	0.0554545	0.100953	0.028106	0.0486979	0.0663906	0	0.0698291	0.0326553	0.0220881	0.0317669	0.0245909	0.00830857	0.0173667	0.0152411	0.0118543	0.0084492	0	0	0.038933	0.0305457	0.0341492	0.0348119	0.0293678	0
CACNA1C-AS2	ENSG00000256271.1	lncRNA	0.19641	0.0463789	0.559554	0.0531639	0.125799	0.195565	0.355179	0.318618	0.091725	0.0455055	0.218137	0	0.463555	0.188842	0.0942622	0.368034	0.0382082	0.0942639	0.241709	0.0711831	0.271806	0.165403	0	0.139973	0.0555576	0.0602188	0	0	0.10334	0.147242	0.0698418	0.0474374	0.045664	0.0699269	0.0356632	0.17785	0.0328212	0	0.0716331	0	0.0358643	0.199331	0.158218	0.0296424	0.276995	0.161977	0.0344599
CACNA1C-AS3	ENSG00000256769.1	lncRNA	0	0	0	0	0	0	0	0	0	0	0	0	0	0	0	0	0	0	0	0	0	0	0	0	0	0	0	0	0	0	0	0	0	0	0	0	0	0	0	0	0	0	0	0	0	0	0
CACNA1C-AS4	ENSG00000256025.1	lncRNA	0	0	0	0	0	0	0	0	0	0	0	0	0	0	0	0	0	0	0	0.0299174	0	0	0	0	0	0	0	0	0	0	0	0	0	0	0	0	0	0	0	0	0	0	0	0	0	0	0
CACNA1C-IT1	ENSG00000256837.1	lncRNA	0	0	0	0	0	0	0	0	0.0815995	0	0	0	0	0	0	0	0	0	0	0	0	0	0	0	0	0	0	0	0	0	0	0	0	0	0	0	0	0	0	0	0	0	0	0	0	0	0
CACNA1C-IT2	ENSG00000256257.1	lncRNA	0	0	0	0	0	0	0	0.0517254	0	0	0	0	0	0	0	0.0531914	0	0	0	0.0372383	0.043516	0	0	0	0	0	0	0.0980613	0	0	0.0365286	0	0	0.14104	0	0	0	0	0	0	0	0	0	0	0	0	0
CACNA1C-IT3	ENSG00000256721.1	lncRNA	0	0	0	0	0	0	0	0	0	0	0	0	0	0	0	0	0	0	0	0	0.04124	0	0	0	0	0	0	0	0	0	0	0	0	0	0	0	0	0	0	0	0	0	0	0	0	0	0
CACNA1G-AS1	ENSG00000250107.1	lncRNA	0	0.0180648	0.0218047	0	0.0251286	0	0.019286	0.0950243	0.0537742	0	0	0.242592	0.0876475	0	0.0552818	0.0398677	0	0.0552827	0	0	0	0.0334075	0.0425142	0.0187745	0	0.0235243	0	0.0188023	0.0407384	0.0119084	0	0.191334	0.0177837	0	0.0138595	0	0.037909	0	0.0140936	0	0.027743	0.0163953	0.0128416	0	0.126765	0	0.0133884
CACNA2D3-AS1	ENSG00000243715.1	lncRNA	0	0	0	0	0	0	0	0	0	0	0	0	0	0	0	0	0	0	0	0	0	0	0	0	0	0	0	0	0	0	0	0	0	0	0	0	0	0	0.0107218	0.0357008	0	0	0.00976828	0	0	0	0
CACTIN-AS1	ENSG00000226800.5	lncRNA	0.188131	0.101384	0.138236	0.0673639	0.120373	0.286317	0.137468	0.0634438	0.0877242	0.0577006	0.0730855	0.20307	0.141956	0.103264	0.0607244	0.202046	0.118276	0.133205	0.291559	0.100919	0.104911	0.068108	0.0863948	0.162117	0.247902	0.183572	0	0.189996	0.176347	0.0674861	0.0448573	0.0892944	0.0436419	0.120294	0.0452618	0.0239032	0.0416658	0.0484391	0.0346504	0.076465	0.045516	0.104967	0.0522754	0.0561002	0.214172	0.0796187	0.147616
CADM2-AS1	ENSG00000239519.1	lncRNA	0	0	0	0	0	0	0	0	0.0108168	0.0105616	0	0	0	0	0	0.0119662	0	0.0221646	0	0	0	0	0	0	0	0	0	0	0	0	0.056315	0	0.0105988	0	0	0	0.00759189	0	0	0	0	0	0	0	0	0.0195199	0
CADM2-AS2	ENSG00000241648.1	lncRNA	0	0	0	0	0	0	0	0	0	0	0	0	0	0	0	0	0	0	0	0	0	0	0	0	0	0	0	0	0	0	0.0556573	0	0	0	0	0	0	0	0	0	0	0	0	0	0	0	0
CADM3-AS1	ENSG00000225670.4	lncRNA	0.0304319	0.0326954	0.032927	0.00631885	0.0602092	0.0890361	0.0406282	0	0.00552651	0	0.00686797	0.0183663	0	0	0	0.0658803	0.00452049	0	0.00438903	0	0.0198485	0	0.00652601	0.0283662	0.0262532	0.0425119	0	0.147157	0.0673061	0.0144293	0.00834373	0	0.0108097	0.00835411	0	0	0.00774309	0	0	0	0	0	0.0116849	0	0	0	0
CAHM	ENSG00000270419.1	lncRNA	0.822315	0.697548	0.280596	0.35688	0.422881	0.135761	0.221586	0.841474	0.61862	0.284282	0.557307	0.376155	0.913076	1.05469	0.350896	0.602619	0.46787	0.324708	0.418448	0.350517	0.548924	0.411722	0.337452	0.657257	0.310532	0.30073	0	0.187395	0.0710377	0.494653	0.182507	0.447342	0.149633	0.455557	0.162311	0.300825	0.523985	0.13383	0.272142	0.0814849	0.329553	0.288718	0.268831	0.135886	0.720198	0.359138	0.259621
CALML3-AS1	ENSG00000205488.7	lncRNA	0.0134059	0.16516	0.138942	0.0544252	0.120992	0.0782761	0.0318685	0.0129828	0.265067	0.239407	0.0149958	0.0529783	0.00996382	0.0424195	0.0369349	0.0265892	0.109727	2.86221	0.115557	0.220472	0.0163178	0.0604183	0.110252	0.0248746	0.0844926	0.13517	0.16838	0.0249114	0.0204274	0.0157898	0.00457337	0.20136	0.0352039	0.0451495	0.00921565	0.00483819	0.0985555	0.0131467	0.538969	0	0.0457562	0.0378122	0.0463447	0.0710688	0.148469	0.0748342	0.164392
CAMTA1-IT1	ENSG00000237402.1	lncRNA	0.0851998	0	0	0	0	0	0	0	0	0	0.0950295	0	0.239573	0.302567	0.0790576	0	0.0631971	0	0	0.0596244	0	0.0713122	0.332001	0	0	0	0	0.155099	0	0.0508234	0	0.15257	0	0	0	0	0	0	0.0600029	0	0.0593515	0	0.0547489	0	0	0	0
CAPN10-AS1	ENSG00000260942.1	lncRNA	0.80228	0.592009	0.399018	0.207029	0.494895	0.294607	0.461722	0.615551	0.655048	0.257195	0.120327	1.45731	0.402102	0.376388	0.522952	0.377	0.358325	0.715894	0.557853	0.559325	0.360732	0.115338	0.319528	0.467413	0.350455	0.317999	0.240252	0.0799233	0.0793318	0.501338	0.263183	0.273413	0	0.20317	0.0957072	0.0565133	0.541454	0.0156213	0.484545	0	0.252915	0.0385344	0.0500404	0.0360243	0.416137	0.106862	0.388634
CARD8-AS1	ENSG00000268001.1	lncRNA	1.18543	0.797123	0.82324	1.00726	0.827788	1.60016	1.60905	0.863123	0.731055	0.858158	0.381746	0.656349	1.2669	0.888048	1.16515	0.916517	0.367959	0.565914	0.537348	0.808084	1.55679	0.410083	1.59197	2.20583	1.43945	0.861849	1.00883	1.84735	0.765965	1.24846	1.16027	0.307774	0.462534	0.627889	0.729431	0.876498	0.650181	0.614276	0.470665	0.397583	1.11622	0.657566	1.10245	0.844917	0.704985	0.700218	0.274228
CARS-AS1	ENSG00000247473.2	lncRNA	0.035382	0.0212396	0	0	0	0	0.0226737	0	0	0	0	0.0237232	0	0	0.0327903	0	0	0	0.00850743	0.0164684	0.00966617	0	0.0126409	0.0438134	0.0127997	0.0138909	0	0	0	0.0140065	0.0400466	0.0217286	0.04152	0	0.0081727	0	0.00751569	0	0.00831104	0	0	0.0192786	0.0225959	0	0	0	0.0078944
CASC11	ENSG00000249375.6	lncRNA	0.0471562	0.0122199	0.0073968	0	0	0.00680036	0	0	0	0	0	0.0136538	0	0.0087288	0	0.00680616	0	0	0	0.0141791	0	0.0226372	0.0216818	0.0190097	0	0	0.0139032	0.0253284	0	0.00804983	0.00928601	0.0125021	0.00602719	0.013924	0	0.00491975	0.0043153	0	0.00477253	0.00534222	0.018787	0.0110884	0.00868154	0	0	0	0
CASC15	ENSG00000272168.4	lncRNA	0.061802	0.127893	0.00620313	0.040788	0.014274	0.104676	0.214039	0.16029	0.0179738	0.0175509	0.0127927	0.178268	0.0419971	0.0254616	0.223584	0.202429	0.00421919	0.0184845	0.00614036	0.107385	0.0254208	0.00715444	0.0685438	0.22939	0.287653	0.0687963	0	0.878808	0.0431891	0.20469	0.472	0.166338	0.00505416	0.105513	0.0117731	0.0245764	0.0585715	0.0112142	0.141137	0.031069	0.0352325	0.0162375	0.117361	0.0113941	0.0227312	0.0231963	0.00190169
CASC16	ENSG00000249231.6	lncRNA	0.652862	0	0	0.0210955	0	0.0204009	0	0.0198493	0.0184621	0	0.153273	0	0.0303246	0	0.0377257	0.0204183	0	0.0189865	0.0146757	0.0142457	0.0166697	0.017091	0	0.110976	0.127547	0.0706317	0	0	0	0	0.108162	0	0	0.0819714	0	0.0294069	0	0.0200993	0.0285341	0	0	0.049469	0	0	0	0	0
CASC17	ENSG00000260785.1	lncRNA	0	0	0	0	0	0	0	0.0445018	0	0	0	0	0	0	0	0	0	0	0	0	0	0	0	0	0	0	0	0	0	0	0	0	0	0	0	0	0	0	0	0	0	0	0	0	0	0	0
CASC18	ENSG00000257859.1	lncRNA	0	0.0329204	0.0265835	0	0.0153954	0.0122783	0.0235173	0.0355435	0	0	0.0137983	0.0607444	0	0.106813	0.131464	0.0122888	0.00908949	0	0.00882556	0.0423328	0.0199858	0	0	0.0228945	0.0132777	0.0144094	0	0.0566517	0.0250112	0.0145292	0.00840164	0	0	0.0250905	0.00847836	0.0177205	0.00779684	0.0120963	0.00862185	0	0	0.010033	0.00785459	0.0140374	0.0615919	0	0
CASC19	ENSG00000254166.1	lncRNA	2.90185	1.82699	0	0	0	1.14045	0.988649	1.79101	0.0765105	0	0.686564	0	0	0.207531	0.224117	0.2398	0.123095	0	0	0.462241	0.135262	1.35742	1.45265	1.36623	0.885137	0	0	0.225669	0.897288	1.14565	2.45571	0	1.57262	0.8005	1.34293	0.231637	0	0	1.55723	0.604225	0.625728	1.85047	0.914375	0.389598	0	0.259626	0.263715
CASC2	ENSG00000177640.14	lncRNA	0.0315841	0.0283321	0.0274025	0.0516647	0.0354685	0.0252069	0.0686278	0.0664692	0.0810419	0.0305456	0.0283118	0.325093	0.0235125	0.143662	0.0321622	0.028351	0.023315	0.0664505	0.0315992	0.0500617	0.0409157	0.0158711	0.222938	0.0147956	0.0539921	0.0974259	0.154308	0.0555149	0.0385025	0.051759	0.0637329	0.227072	0.0278927	0.044962	0.0260664	0.0295694	0.0417119	0.0643012	0.0243146	0.0369586	0.0709723	0.0154882	0.0596566	0.0517836	0.0298139	0.0511145	0.104123
CASC20	ENSG00000229876.1	lncRNA	0.0425398	0.704983	0	0	0	0.042347	0	1.93555	0.313185	1.14394	0	0	0	1.02363	0	0	0	0.0198506	0	1.23849	0	0	0.792354	0	0	0.505693	0	0.0199976	0	0.0376733	0.492733	0	0	0	0	0	0.804055	0	0.416027	0.0167736	0.0148259	0	0	0	0.58445	0	0.691581
CASC21	ENSG00000253929.1	lncRNA	0.619154	0.0957306	0.114923	0	0.13181	0.20468	0	0	0	0	0.824779	0.205881	0	0.47672	0.191298	0.106054	0	0.511346	0	0.0746517	0.0870492	0.173196	0.112926	0.0993885	0.2202	0.12368	0	0.280097	0.108318	0.444702	0	0	0	0.0733358	0	0.150826	0	0.104445	0.146527	0	0	0.0870958	0.0685763	0.0615606	0	0.0872998	0
CASC22	ENSG00000260887.2	lncRNA	0	0.0264326	0.0318858	0	0.10749	0	0.0830388	0.0839912	0	0	0.0329422	0	0.0435389	0	0	0.0293595	0	0.0541061	0.372892	0.280597	0.0707851	0	0.857523	0.0544227	0	0	0	0.132579	0.0882	0.0174417	0.15354	0	0	0	0.020293	0.042227	0	0	0.299238	0	0	0	0	0.0168519	0.550142	0.0477127	1.40898
CASC23	ENSG00000255420.1	lncRNA	0	0	0	0	0	0	0	0	0	0	0	0	0	0	0	0	0	0	0	0	0	0	0	0	0	0	0	0	0	0	0	0	0	0	0	0	0	0	0	0	0	0	0	0	0	0	0.0269241
CASC6	ENSG00000224944.1	lncRNA	0	0	0.259218	0	0	0	0	0	0.0388146	0	0	0	0	0.207794	0	0	0	0	0	0.440617	0	0	0.254926	0	0	0	0.0865126	0.0402029	0	0	0	0	0	0	0	0	0.0273211	0	0.117147	0	0	0	0	0	0	0	0
CASC8	ENSG00000246228.5	lncRNA	0.143121	0.0482097	0	0.014014	0.0337821	0.0135515	0	1.32516	0.0122608	0	0	0.0669284	0.153952	0.0173829	0.0497906	0.0535035	0	0.0126099	0	0.109577	0.0110682	0.0113485	0.0429882	0.110337	0.0718253	0.0159024	0.0276386	0.0624279	0	0.317163	0	0.0124862	0	0.045842	0	0.00981025	0.0256677	0.0133507	0.0469701	0	0.0280539	0.0329711	0	0.00776682	0	0	0
CASC9	ENSG00000249395.2	lncRNA	0.720892	2.02843	0.0233612	0.0222182	1.69659	0.021487	0.0410361	3.66749	2.35762	1.37286	0.139115	0	1.40937	3.41878	0.170719	0.0215052	2.91582	1.2855	0.854354	2.1437	0.357982	0.0180019	2.21373	2.43534	0	1.60607	1.09618	0	0.744528	2.01704	2.20775	0.039336	0	0.0722189	0.0295521	0	2.81775	0.0625985	2.38981	0.175811	2.28121	0.0690236	0.264559	1.17189	0.619192	0.102574	2.21348
CASK-AS1	ENSG00000233033.1	lncRNA	0	0.0546856	0	0.0626597	0	0.060625	0.2706	0.0590078	0.0549354	0.0536587	0	0.119522	0	0	0	0.17487	0.0450742	0	0.0862726	0.042511	0	0	0.064673	0	0.0654713	0	0	0.056889	0.0619914	0	0	0	0	0.0823324	0	0	0	0	0.164006	0	0.0423152	0	0.0390159	0.0349877	0	0	0.118701
CATIP-AS1	ENSG00000225062.1	lncRNA	0.826665	0.645965	0.42363	0.305655	0.51559	0.484675	0.439835	0.736241	0.717903	0.65916	0.995719	0.22921	0.820236	0.488458	0.1455	0.118534	0.171893	0.074585	0.40882	0.581886	1.06615	0.79893	1.56065	0.429679	0.245018	1.22636	2.8819	1.68632	0.23273	0.744575	0.369974	0.609143	0.40981	0.134306	0.235119	1.18801	0.483161	0.61711	0.356159	0.441788	0.211928	0.381524	0.38921	0.2381	1.83079	0.356263	0.718832
CATIP-AS2	ENSG00000237281.1	lncRNA	0.0586684	0.246034	0.124185	0	0.208607	0.114535	0	0.311654	0.0529189	0.486713	0	0.058764	0	0	0.157416	0.0584529	0.0434143	0	0.0421681	0.299004	0.182506	0.049032	0.287673	0.0547221	0.0630765	0.133615	0.2257	0	0	0.0689115	0.117288	0	0.101936	0	0.0405274	0.0837068	0	0	0.081267	0.0906863	0.0407555	0	0.109914	0.0666208	0.707068	0.0479759	0.114435
CBR3-AS1	ENSG00000236830.5	lncRNA	0.0845737	0.193424	0.0758892	0.193119	0.13108	0.0841958	0.0946775	0.146334	0.206135	0.184109	0.0252096	0.498563	0.0766445	0.168868	0.396122	0.0663612	0.0865517	0.438144	0.0841029	0.106305	0.0602479	0.0556902	0.130805	0.0244832	0.365477	0.531028	0.0456265	0.048629	0.0641131	0.152372	0.0679264	0.392711	0.0231935	0.1586	0.0257641	0.0872452	0.0608396	0.025763	0.104512	0.0777806	0.146547	0.0424593	0.0566592	0.0715076	0.187838	0.060423	0.373908
CCAT1	ENSG00000247844.1	lncRNA	3.41261	2.67727	0.211604	0.0606152	0.19309	1.28788	1.85304	2.38334	0.0531383	0	0.342813	0.273508	0.0221482	0.19729	0.685103	0.583304	0.360397	0.0546293	0.0213271	0.366347	0.823928	1.54502	1.29366	1.81699	1.03101	0.0686357	0.117735	0.146552	1.74656	1.48514	3.58921	0.0804093	1.67232	0.588659	1.80875	1.13244	0.0281845	0.280442	2.06054	1.61755	1.09528	1.97458	2.52357	1.34959	0	0.633932	0.991235
CCAT2	ENSG00000280997.1	lncRNA	0	0	0	0	0.0226667	0	0	0	0.0163664	0	0	0	0	0	0	0	0	0	0	0	0	0	0	0	0	0	0	0.0337161	0	0	0	0	0	0	0	0	0	0	0	0	0	0	0	0	0	0	0
CCDC13-AS1	ENSG00000173811.9	lncRNA	0.0580306	0.102392	0.0780075	0.0886627	0.0183785	0.0996266	0.109103	0.162504	0.0523425	0.0636282	0.0488676	0.100232	0.126189	0.17784	0.0538107	0.0578174	0.0323241	0.454741	0.160048	0.1739	0.201669	0.0603711	0.0914855	0.106295	0.0623919	3.28992	0.0298887	0.0805634	0	0.109188	0.0494881	0	0.0258794	0.0200242	0.0400841	0.0419963	0.0093124	0.0287436	0.434014	0.0115237	0	0.0589362	0.0463083	0.0658985	0.384368	0.0474524	1.24744
CCDC144NL-AS1	ENSG00000233098.7	lncRNA	0.0673293	0.0550792	0.053288	0.0128447	0.0348071	0.0640466	0.23723	1.91512	0.0251617	0.935311	0.0139581	0.0644407	0.0988673	0.0277701	0.106224	0.0936512	0.00919494	0.0484914	0.0222172	0.339243	0.025227	0.0284236	0.198858	0.162651	0.180513	0.109292	0.288671	0.14449	0.116408	0.15232	0.908749	0.0700783	0.0137505	0.126572	0.0402929	0.0574615	0.244911	0.0513029	0.0430916	0.0242808	0.0655368	0.0352147	0.109293	0.0142	1.02192	0.0476989	0.0103485
CCDC148-AS1	ENSG00000227480.2	lncRNA	0	0	0	0	0.0494881	0	0	0	0	0	0	0.0785465	0	0	0	0	0	0	0	0.027681	0	0	0	0	0	0	0	0	0	0.0695462	0.0538019	0.0720559	0	0	0.027398	0	0	0	0	0	0	0	0	0	0	0	0
CCDC183-AS1	ENSG00000228544.1	lncRNA	0.290836	0.397109	0.53954	0.364498	0.596093	0.322058	0.331448	1.26649	0.871341	0.502975	0.260505	0.514802	0.304382	0.694845	0.472753	0.721586	0.202512	1.23969	0.551428	0.879011	0.501582	0.398147	1.16793	0.401333	0.433739	0.105886	0.718536	0.373132	0.559576	0.641064	0.347321	0.675583	0.308049	0.471572	0.283561	0.146859	0.759616	0.241852	0.755857	0.249882	0.380679	0.164808	0.114814	0.152208	1.24544	0.277735	0.725975
CCDC26	ENSG00000229140.7	lncRNA	0.015718	0.0140916	0.0338293	0	0	0.0156461	0.029936	0.0152223	0	0	0	0	0	0.0200656	0	0.0156594	0.0115861	0	0	0	0	0	0	0	0	0.018358	0	0.0146677	0.0160043	0.0814882	0.0318945	0.0428256	0.013872	0.0213676	0.154185	0.0113288	0	0.0154144	0.0109905	0.0244946	0.0108692	0.0380278	0.0590625	0.0443027	0	0.0255239	0
CCDC37-AS1	ENSG00000249833.4	lncRNA	0	0	0	0	0	0	0	0	0	0	0	0	0	0.0409519	0	0	0	0	0	0	0	0	0	0	0	0.0374898	0	0	0	0	0	0	0	0	0	0	0	0	0	0	0	0	0	0	0	0	0
CCDC39-AS1	ENSG00000243187.1	lncRNA	0	0	0	0	0	0	0	0	0.0984608	0	0	0	0	0	0	0	0	0	0	0	0	0	0	0	0	0	0	0	0	0	0.146316	0	0	0	0	0	0	0	0.149969	0	0	0	0	0	0.0798898	0	0
CCND2-AS1	ENSG00000256164.1	lncRNA	0.263085	0.0508129	0	0	0.0703735	0.16282	0	0.0548347	0	0	0	0.111231	0.236587	0	0.245157	0.0563871	0	0.103115	0	0.0394886	0.0461397	0	0	0.291127	0.119238	0.065946	0	0.153111	0.0576115	0.13004	0.0764602	1.25933	0	0.0387842	0	0.2299	0.234804	0.0555169	0	0	0.0393066	0.090898	0.0715899	0.0324942	0.0412891	0.0911106	0.0377692
CCNT2-AS1	ENSG00000224043.6	lncRNA	0.227501	0.455945	0.731709	0.294068	0.27907	0.498663	0.59811	1.06133	0.457763	0.354779	0.317058	0.574175	1.03605	0.169653	0.421043	0.448519	0.655113	0.346101	0.917861	0.49178	0.418944	0.361254	0.698419	1.03245	0.506289	0.846959	0.582844	0.789423	0.533323	0.601929	0.413539	1.00481	0.202447	0.61521	0.243967	0.25479	0.420927	0.163027	0.764164	0.180779	0.305481	0.284687	0.406852	0.205166	0.29888	0.331626	1.00217
CD27-AS1	ENSG00000215039.5	lncRNA	1.92321	1.82502	1.64893	1.90347	1.11852	1.05805	1.59975	2.25381	1.74158	1.45379	1.35567	3.3037	2.79777	1.77833	1.95647	1.9217	1.99117	1.84956	1.4269	2.19692	1.27959	1.66398	2.05778	2.12606	2.2712	1.9377	2.39953	1.61287	1.75694	2.2299	1.62138	3.1444	1.19289	2.24275	0.954854	1.67467	1.71194	0.978387	1.68192	0.922543	2.01362	1.17242	1.1619	1.1835	1.99305	1.20455	1.15427
CD81-AS1	ENSG00000238184.1	lncRNA	0.0409622	0.0184955	0.0443075	0	0.0257262	0.0205323	0.0392246	0.0396814	0.018581	0.0360625	0.154216	0.176086	0.253889	0.0263195	0.0379672	0.0408109	0	0.180572	0.029391	0.056515	0.0167772	0.0676075	0.0857638	0.0381913	0.0868147	0.0240841	0.121853	0.075507	0	0.0242837	0.0140623	0.178899	0.0182077	0.0824881	0.0141904	0.0585963	0.0388065	0.0202287	0.111591	0.0321136	0	0.0167864	0.0131483	0.0234644	0.115828	0.0168267	0.0137082
CDC37L1-AS1	ENSG00000273061.1	lncRNA	1.13445	1.00443	1.60397	1.18139	0.99689	0.899447	0.536699	0.64265	1.56387	0.131599	3.0456	0.903652	2.00422	1.3115	0.797317	1.03318	1.20568	0.681422	1.5817	0.948291	1.64085	1.142	2.18386	0.714627	0.475132	1.98703	2.34039	1.37192	1.41137	0.695232	0.601619	0.973116	1.39471	1.12707	1.40112	0.993194	0.987686	1.6467	0.855332	1.6033	0.350578	1.2171	1.23805	1.47178	0.817452	1.25521	0.493919
CDC42-IT1	ENSG00000230068.2	lncRNA	0	0.0806611	0.0492803	0	0	0	0.0436355	0	0.0410818	0	0	0	0	0	0.0422387	0	0	0	0.0327086	0.0317561	0.0733117	0	0	0.0424876	0.0490057	0	0	0	0	0.0270301	0	0.122016	0	0.0311882	0	0	0	0	0.0319597	0	0	0	0	0.0517735	0.065669	0	0
CDH23-AS1	ENSG00000223817.1	lncRNA	0	0	0	0	0	0	0	0	0	0	0	0	0	0	0	0	0	0	0	0	0	0	0	0	0	0	0	0	0	0	0	0	0	0	0	0	0	0	0	0	0	0	0	0	0	0	0
CDIPT-AS1	ENSG00000214725.6	lncRNA	0.167819	0.151252	0.180898	0	0.127605	0.0691751	0.0336675	0.586581	0.0930574	0.12	0.0392973	0.230191	0	0.619406	0.0325862	0.0692329	0.326816	0.156037	0.0499966	0.30984	0	0.0293473	0.243238	0	0.0746874	0.603273	0	0.0328272	0.0707296	0.214072	0.116244	0.294187	0.0912341	0.20317	0.0242283	0	0.0442418	0.0344872	0.072681	0.0811328	0.140377	0.0286424	0	0	0.0507555	0.0287109	0.297487
CDKN2A-AS1	ENSG00000224854.3	lncRNA	0	0.0681199	0.0819328	0	0	0.215537	0.0367776	0.273813	0.13376	0.279068	0.164512	0.0759433	0	0.312043	0	0	0.056193	0.0355983	0.13278	0.053009	0	0.15363	0.0804932	0	0	0.395509	0.287081	0	0	0	0.197634	0.0352518	0	0	0	0.0277435	0.247685	0	0	0	0.10367	0	0	0	0.25796	0	0.301634
CDKN2B-AS1	ENSG00000240498.5	lncRNA	0.728523	0.271664	0.328965	0.0536333	0.0828372	0.163913	0.424395	0.327051	0.173431	0.204675	0.152845	0.243973	0.0333826	0.607967	0.0483245	0.0372827	0.117836	0.196592	0.495059	0.177889	0.455656	0.254126	0.202751	0.0417641	0.0560477	0.19069	0.201766	0.0418254	0.0970358	0.264651	0.123495	0.242568	0	0.0154089	0	0.0535588	0.167	0.0074158	0.242988	0.0118035	0.249342	0.0122723	0.01439	0.0214247	0.481954	0.006164	0.503987
CDR1-AS	ENSG00000281508.1	lncRNA	0	0	0	0	0	0	0	0	0	0	0	0	0	0	0	0	0	0	0	0	0	0	0	0	0	0	0	0	0	0	0	0	0	0	0	0	0	0	0	0	0	0	0	0	0	0	0
CDRT7	ENSG00000259944.1	lncRNA	0	0	0	0	0	0	0	0	0	0	0	0	0	0	0	0	0	0	0	0	0	0	0	0	0	0	0	0	0	0	0.0281333	0	0	0	0	0	0.0261209	0	0	0	0	0	0	0	0	0	0
CDRT8	ENSG00000265163.1	lncRNA	0	0	0	0	0	0	0	0	0	0	0	0	0	0	0	0	0	0	0	0	0	0	0	0	0	0	0	0	0	0	0	0	0	0	0	0	0	0	0	0	0	0	0	0	0	0	0
CEBPA-AS1	ENSG00000267296.2	lncRNA	2.39037	2.86433	1.46537	1.57343	1.66495	1.09511	1.84049	2.601	2.51595	1.81984	2.43852	0.521168	2.58367	3.216	2.81418	1.78055	2.93503	3.93479	1.4541	3.62492	0.883787	1.9739	2.46533	1.15877	2.88891	1.43329	1.68042	0.519534	1.33486	1.83201	2.55721	1.45968	0.972535	1.4509	0.50894	1.72449	3.75379	0.654939	1.51336	0.352019	2.18801	1.2605	0.870705	1.17608	4.06328	1.48244	2.45438
CEBPB-AS1	ENSG00000277449.1	lncRNA	0.274573	0.491321	0.32684	0.107953	0.274463	0.159443	0.263782	0.432044	1.22409	0.270654	0.166081	0.105134	0.185168	0.366776	0.168934	0.273635	0.0779954	1.16498	0.253093	0.438059	0.347617	0.282763	0.683779	0.129254	0.376256	0.173047	0.163177	0.209698	0.237956	0.161716	0.140999	0.378319	0.244762	0.185311	0.215578	0.164391	1.25811	0.279516	0.189654	0.16088	0.0890613	0.210076	0.220669	0.181013	0.962934	0.340772	0.462624
CECR3	ENSG00000241832.1	lncRNA	0	0.0149115	0	0	0.041208	0	0	0.0161077	0.0149806	0.0434456	0	0	0	0.0212305	0	0	0	0.0754388	0	0.0115561	0	0	0.0176794	0	0	0.0194245	0	0	0	0.00982608	0	0	0	0	0	0	0	0	0.0116307	0	0.0342356	0	0	0	0	0	0.127303
CECR7	ENSG00000237438.5	lncRNA	0.0146404	0	0.0315236	0.007555	0	0.0218053	0.014014	0.980258	0.531379	0.418094	0.016376	0	0.0430463	0.265591	0.00679639	0.217333	0.378851	0.0135612	0.0363436	0.247893	0	0.31774	0.40049	0	0.00790081	0.0340008	0	0	0.0442676	0.0257872	0.699912	0	0	0.0149547	0	0.0105511	0.00463591	0.00719663	0.304474	0.00573897	0.140254	0.0295931	0.00932549	0.00418294	0.0264516	0.0178714	0.518826
CECR9	ENSG00000231004.2	lncRNA	0.152613	0	0	0.156885	0.982514	0.530342	0.146373	0	0	0	0	0.152854	0	0.192396	0.141844	0	0	0.141847	0	0.38909	0	0.24596	0.161761	0	0	0	1.24234	0.142854	0.29543	0	0.295951	0	0.135421	0	0.205625	0.567352	0	0	0	0	0	0	0.0988811	0	0	0.125526	0.454059
CELF2-AS1	ENSG00000181800.5	lncRNA	0	0.807126	0.108284	0.0133018	0.0161273	0.0128627	0.0246322	0.0249205	0.662782	0.011363	0	0.0257715	0	0	0	0.0382815	0	0	0.0898987	0.169675	0	0	0.252588	0	0.0139094	0.116554	0	0.105055	0.0391181	0.0817914	0.794418	0.0118513	0.011403	0.0349337	0.026485	0.0185623	0.0640891	0	0	0.0301177	0	0.010511	0.0164114	0	0.108821	0	0.701614
CELF2-AS2	ENSG00000237986.2	lncRNA	0	0	0	0	0	0	0	0	0	0	0	0	0	0	0	0	0	0	0	0	0	0	0	0	0	0	0	0	0	0	0	0	0	0	0	0	0	0	0	0	0	0	0	0	0	0	0
CELSR3-AS1	ENSG00000228350.1	lncRNA	0.294639	0.936279	1.155	0	0.510605	0.839456	0.406268	0.630861	1.01423	0.483644	0.326066	0.539937	0.742269	1.85087	0.274759	0.420717	1.3225	0.505476	1.81137	0.836541	0.243727	1.15492	1.21732	1.73184	0.166058	0.843687	1.72736	0.508654	0.157515	1.41647	0.30004	0.698829	0	0.825018	0.302519	0.923585	0.440939	0	0.396534	0.235221	0.392688	0.546337	0.194159	0.175049	1.7934	0.127365	1.36587
CEP83-AS1	ENSG00000278916.1	lncRNA	0.193002	0.263517	0.0682455	0.0263341	0.0631049	0.0628478	0.118514	0.119856	0.235328	0.30554	0.0426983	0.0877724	0.0563724	0.349947	0.0470274	0.0380684	0.0650146	0.103736	0.045396	0.13656	0.0615715	0.0527758	0.262765	0.0356226	0.0810664	0.210236	0.0260937	0.0704892	0.0891879	0.165143	0.181263	0.0465722	0	0.0517999	0.00883253	0.0184583	0.390154	0.0374772	0.112618	0.0299496	0.103146	0	0.00818277	0.0290985	0.419632	0.0208785	0.236266
CERS3-AS1	ENSG00000259430.1	lncRNA	0	0.0427839	0	0	0.324042	0.181105	0.132832	0	0	0.339952	0	0	0	0.280654	0	0.0474917	0	0.169178	0.10033	0.246586	0	0	0.514656	0	0.483254	0	0	0	0	0	0	0	0.0830521	0.323844	0.0650457	0	0.199629	0.0920454	0.383891	0	0.245526	0	0.0304885	0.0804911	0.642168	0.219348	0.439726
CERS6-AS1	ENSG00000227617.7	lncRNA	0.0221732	0.0132861	0.0160421	0	0	0.00739491	0.00711034	0.042636	0	0.0577433	0.032965	0.0148445	0.0327993	0.0094914	0	0.0147647	0.0109233	0.0137275	0.0106063	0.0205173	0.018037	0.00619061	0.0235668	0	0.031729	0	0	0	0.01509	0.0174538	0.0201241	0	0.013079	0.0151381	0.0101893	0.0318075	0.0325345	0.0145336	0.0103616	0.0115958	0.0305258	0.0240127	0.00944003	0.025222	0.0214592	0.0180902	0.0147387
CFAP44-AS1	ENSG00000243849.1	lncRNA	0	0	0.0335187	0	0	0	0.0296608	0.0300074	0	0.0272624	0.0346286	0.0911576	0.0457592	0.0394908	0.0287069	0	0	0	0	0	0.0252147	0	0.0651057	0	0.128939	0.0361507	0	0.0289195	0	0.036449	0	0	0	0	0	0	0.0389936	0	0.0848929	0	0	0	0	0	0.0225468	0.0252889	0
CFLAR-AS1	ENSG00000226312.6	lncRNA	0.0364918	0.0898629	0.122701	0.066912	0.115324	0.0434828	0.0824801	0.0283482	0.12729	0.0129343	0	0.341255	0.043242	0.0280756	0.09917	0.0788089	0.0108404	0.0668661	0.0467729	0.0797793	0.076014	0.00614357	0.106043	0.0606694	0.158146	0.0256924	0.0298477	0.0673535	0.0589922	0.176128	0.148001	0.178262	0.051233	0.0199966	0.0596352	0.00530953	0.0231374	0.0144235	0.118808	0.0786914	0.131585	0.1483	0.0140299	0.0658094	0.0578267	0.0589955	0.0809918
CHKB-AS1	ENSG00000205559.3	lncRNA	1.52727	1.36928	0.69958	1.15451	0.82211	0.880703	0.795176	1.55303	1.29422	1.05688	2.19178	1.13283	1.46892	0.875764	0.80486	1.68697	1.09159	1.04763	0.88835	1.0652	0.857056	1.95601	1.71705	1.14836	1.33945	1.31152	1.74468	0.809467	1.2444	1.12262	0.678984	0.543858	0.624921	1.82288	0.307233	1.26902	0.68358	0.538085	1.10646	0.536427	0.510286	0.699952	0.549987	0.311034	0.854754	0.285799	1.27876
CHL1-AS1	ENSG00000234661.2	lncRNA	0	0	0	0	0	0.0544631	0	0	0	0.117592	0	0	0	0	0	0.0275119	0	0	0	0	0	0	0	0	0	0	0	0.0257763	0	0	0	0	0.0951529	0	0	0	0	0	0	0	0	0	0	0.0157871	0	0.0447278	0
CHL1-AS2	ENSG00000224318.4	lncRNA	0	0	0	0	0	0.0356677	0	0	0	0.613933	0.0400434	0	0	0	0	0	0	0	0	0.049468	0	0	0	0	0.0385456	0	0	0	0	0	0.0244686	0	0	0	0	0	0	0	0	0.0826509	0	0	0.0228836	0.0205092	0.101641	0	0
CHODL-AS1	ENSG00000231755.1	lncRNA	0	0	0	0	0	0	0	0	0	0	0	0	0	0	0	0	0	0	0	0	0	0	0	0	0	0	0	0	0	0	0.0193769	0	0	0	0	0	0	0	0	0	0	0	0	0	0	0	0
CHRM3-AS1	ENSG00000234601.1	lncRNA	0	0	0	0	0.0800922	0	0.0617402	0.0624536	0.114043	0.164097	0	0	0	0	0	0.125697	0	0.117175	0	0.289037	0	0	0.068442	0	0	0	1.88872	0.2787	0.188498	0.0383362	0.0441529	0	0.111824	0	0	0	0	0	0.896197	0	0	0	0.0814719	0.272744	0.301101	0	0.313049
CHRM3-AS2	ENSG00000233355.5	lncRNA	0.110971	0.0719994	0.0525662	0.050019	0.030558	0.11048	0.0692752	0.241829	0.0723263	0.0215623	0.0274029	0.0566445	0.0946876	0.0209161	0.15192	0.315746	0.035937	0.110124	0.0233621	0.0113844	0.0525724	0.0735832	0.0516335	0.015268	0.0692857	0.0380227	0.0657166	0.0602137	0.0249538	0.281468	0.0869945	0.0224855	0	0	0.0112674	0.00591735	0.015516	0.0240366	0.471678	0.0255312	0.016964	0.0461297	0.0259577	0.0232668	0.00596669	0.0527256	0.00545232
CIRBP-AS1	ENSG00000267493.3	lncRNA	1.54652	0.748927	0.865919	0.696848	0.665514	0.717949	0.770176	0.777205	0.898938	1.24751	1.03568	1.20025	0.517188	1.99959	0.768288	0.831004	0.655808	0.80292	0.896892	1.22186	0.772034	0.690665	0.307477	0.921984	0.612768	1.4729	0.495857	0.841458	0.607108	1.15347	0.751694	1.01722	0.97484	0.465029	1.251	0.311669	0.670949	1.76957	1.09652	1.94331	0.421451	0.802713	0.438367	0.123044	0.776747	0.30637	1.12752
CISTR	ENSG00000260492.2	lncRNA	0	0	0	0	0	0	0	0	0.031076	0	0	0	0	0	0	0	0	0	0	0.0240028	0	0	0	0	0	0	0	0	0	0.0204225	0	0	0	0	0	0	0	0	0	0	0	0	0	0	0	0	0
CKMT2-AS1	ENSG00000247572.6	lncRNA	0.906655	2.23219	1.81039	1.68659	1.76556	1.34283	1.02823	2.25226	1.6606	1.17385	1.52665	1.03014	1.71513	2.49418	1.60812	1.73776	1.78446	1.9677	1.13557	2.1678	2.18667	1.48051	2.74466	1.92435	1.3302	1.7624	1.86692	0.839384	1.55514	3.12372	1.91111	0.836896	0.893123	1.35688	0.545123	1.45001	0.603647	0.817546	1.44999	0.615149	1.39938	0.948063	1.2047	1.0905	2.78559	1.0505	2.167
CLDN10-AS1	ENSG00000223392.1	lncRNA	0	0	0	0	0	0	0	0	0	0	0.187561	0.0699796	0	0	0	0	0	0	0	0	0.0287851	0	0	0	0	0	0	0	0	0.0209435	0.0241432	0	0	0	0	0	0	0	0.208984	0	0.0245004	0	0	0	0	0.0288697	0
CLIP1-AS1	ENSG00000257097.1	lncRNA	0.0176006	0.0621121	0	0.0536832	0.0219579	0.0175201	0	0.017046	0.0775811	0.0609487	0.0391044	0	0	0.0224649	0	0.0348595	0.0129761	0	0.0739992	0.071874	0.0284857	0	0.0187087	0.0326176	0	0.0608056	0.035682	0	0	0.0309771	0.0819454	0	0.0155347	0.0357349	0.0241088	0.0252655	0.0867462	0.0343176	0.0366174	0.0274185	0.0598657	0.014321	0.0333874	0.0299343	0.111252	0.0426448	0.0909939
CLRN1-AS1	ENSG00000276055.1	lncRNA	0	0	0	0	0	0	0	0	0	0	0	0	0	0	0	0	0	0	0	0	0	0	0	0	0	0	0	0	0	0	0	0	0	0	0	0	0	0	0	0	0	0	0	0	0	0	0
CLRN1-AS1	ENSG00000239265.4	lncRNA	0	0.00933775	0	0.282581	0.0130044	0	0.0967386	0	0	0	0	0.0104347	0.0755983	0.0525018	0	0.148344	0	0	0.0513752	0.317645	0.016886	0.0344203	0.412906	0.0289235	0	0	0	0.0943746	0.0211377	0.0484745	0	0	0.283708	0.167857	0.169109	0	0	0.0102158	0.0145238	0	0	0.0168953	0.244038	0.270593	0.0225833	0.0169359	0.0274637
CLSTN2-AS1	ENSG00000250433.1	lncRNA	0	0	0	0	0	0	0	0.0114727	0	0	0	0.0236358	0	0	0	0	0	0	0	0.0245419	0	0	0	0	0	0	0	0	0	0	0	0	0.0104537	0.00807879	0	0	0	0	0	0	0	0	0.00754332	0	0	0.00965888	0
CLYBL-AS1	ENSG00000234303.2	lncRNA	0	0	0	0	0	0	0	0	0	0	0	0	0	0	0	0	0	0	0	0	0	0	0	0	0	0	0	0	0	0	0.0346687	0	0	0	0	0	0	0	0	0	0	0	0.0324304	0	0	0	0
CLYBL-AS2	ENSG00000227659.1	lncRNA	0.0893602	0	0	0.0466906	0.110815	0	0.04345	0.0439552	0.040907	0	0.050687	0	0.0668609	0	0.042059	0.0452044	0.0335347	0.0420598	0	0.0316206	0.0369633	0	0.0481994	0.0423069	0	0	0	0	0.0909468	0.0533361	0	0.0821337	0	0	0	0.0327955	0	0	0.0318232	0	0	0.108222	0	0.0515539	0.0653918	0	0.172606
CNOT10-AS1	ENSG00000251224.1	lncRNA	0.067156	0	0	0	0	0	0	0	0	0	0	0	0	0.0853176	0	0	0	0.0622878	0	0	0	0	0	0	0	0	0	0	0	0	0	0	0	0	0	0	0	0	0	0	0	0.0548161	0	0	0	0.0549459	0
CNTFR-AS1	ENSG00000237159.4	lncRNA	0.0532105	0	0.0290549	0.642356	0.129464	0	0.0257062	0	0.345478	0.0922636	0	0	0.0396876	0	0.0248784	0.247505	0	0	0	0.0553189	0.0218484	0	0.188821	0.720212	0	0.0313402	0	0	0	0.235306	0.0183181	0	0	0.0894576	0	0	0	0	0	0.0210281	0	0	0.0340574	0	0.0388075	0.0219128	0
CNTN4-AS1	ENSG00000237990.3	lncRNA	0	0	0.0165986	0	0.0191341	0.0152641	0	0.0148506	0	0	0	0	0.0227087	0	0	0.0152771	0	0	0.0109749	0	0	0	0.0163005	0.0142883	0	0	0	0	0	0.0180589	0	0	0	0	0	0	0.00969651	0	0	0	0	0.0124752	0	0	0	0	0.0101847
CNTN4-AS2	ENSG00000227588.2	lncRNA	0	0	0	0	0	0	0	0	0	0	0	0	0	0	0	0	0	0	0	0	0	0	0	0	0	0	0	0	0	0	0.0502644	0	0	0	0	0	0	0	0	0	0	0.117331	0	0	0	0	0
COL18A1-AS1	ENSG00000183535.8	lncRNA	0	0	0.0100061	0	0	0	0	0.00895019	0	0	0	0.0812544	0.0137009	0	0.050612	0	0.0337266	0	0.00661084	0.019165	0	0	0	0.00861063	0	0.0107987	0	0	0	0.00545456	0	0.0169018	0	0.0250401	0	0	0	0	0	0.00722853	0	0	0.00588303	0	0	0.0150292	0
COL18A1-AS2	ENSG00000224574.1	lncRNA	0	0	0.284287	0	0	0.0566401	0.0544958	0	0.100873	0	0.182774	0.111813	0	0	0	0	1.22182	0.456768	0.19375	0.223301	0.218317	0.0475466	0.637909	0.247736	0.176252	0	0.219251	0	0.26881	0.221523	0	0	0	0.0389922	0.0775503	0.520279	0	0	0.0399541	0	0	0.0913767	0.237597	0.156414	0	0.177712	0
COL4A2-AS1	ENSG00000232814.2	lncRNA	0	0.102575	0.123083	0	0.206807	0.113515	0.633126	0.11054	0.289355	0.0512181	0	0.168083	0	0	0.204508	0.113609	0	0.105877	0.0823903	0.0800308	0	0	0.232539	0.385606	0.122414	0.132433	0	0.343132	0	0.340956	0.0397979	0	0.0513961	0.224075	0.117267	0	0.0369617	0	0.0408295	0.0456358	0.295248	0.093343	0.0735287	0.0660178	0.0836269	0	0
COL5A1-AS1	ENSG00000204011.4	lncRNA	0	0	0	0	0	0	0.0884722	0	0	0	0	0.0924715	0	0	0	0	0	0	0.0665736	0	0	0	0	0	0	0	0	0	0	0	0	0	0	0.0635133	0	0.0670312	0.115584	0.090585	0	0	0	0	0	0	0	0	0
COX10-AS1	ENSG00000236088.8	lncRNA	0.616455	0.363568	0.34275	0.670244	0.393642	0.289871	0.530421	0.23859	0.449261	0.12123	0.22098	0.459973	0.585381	0.44888	0.489997	0.604855	0.46175	0.402338	0.207702	0.274919	0.294308	0.566853	0.495306	0.499034	0.434916	0.415458	0.40356	0.32592	0.308201	0.376284	0.398536	0.571047	0.421967	0.362636	0.314028	0.293066	0.285973	0.411983	0.235939	0.325022	0.693622	0.294455	0.277525	0.362779	0.30697	0.412125	0.19653
CPB2-AS1	ENSG00000235903.6	lncRNA	0.529714	0.312117	0.601148	0.202038	0.162574	0.257791	0.293629	0.113121	0.595103	0.155125	0.22614	0.116865	0.180662	0.100034	0.182937	0.750651	0.152646	0.0802453	0.624596	0.218585	0.338652	0.207094	0.454427	0.274091	0.225664	0.380718	0.653367	0.428408	0.381933	0.327531	0.306648	0.0221131	0.650396	0.116553	0.57489	0.350289	0.213485	0.313007	0.489325	0.32719	0.0920805	0.317841	0.309433	0.448368	0.282125	0.400823	0.2643
CPEB1-AS1	ENSG00000259462.2	lncRNA	0	0	0	0	0	0	0	0	0.00573991	0	0	0.0253741	0	0	0.0059036	0	0	0	0	0.00442458	0	0.00531191	0.00677791	0.0118533	0	0	0	0.00594766	0	0.00376078	0.00866559	0.0174664	0.0168069	0	0	0	0.00804185	0	0.00445321	0.00995253	0.00440394	0	0	0	0	0.0103729	0.00422968
CPEB2-AS1	ENSG00000247624.5	lncRNA	0	0.00926242	0.022288	0.0106375	0.0509205	0.0306407	0.039162	0.010007	0.0368668	0.0181147	0.023029	0.0510257	0	0.0774381	0.0190778	0.0102948	0.0076133	0.0564937	0.0581028	0.0494917	0.0167502	0.00861231	0.0646935	0.056824	0.04399	0.0240454	0.160041	0.0192195	0.010522	0.0831316	0.0140396	0.0282451	0	0.014057	0.0141676	0.0148498	0.143186	0	0.0144069	0	0	0.0167594	0.00657849	0.0117609	0.196679	0.0660556	0.137611
CPS1-IT1	ENSG00000280837.1	lncRNA	0	0	0.04444	0.0142317	0.0678097	0.106587	0.139293	0.0657366	0.382259	0.246325	0.0154648	0	0.330369	0.151598	0.0128057	0.040933	0.0502416	0	0.168465	0.206154	0.0334616	0.700971	0.386454	1.1678	0.379273	0.0321197	0	0.216217	0	0.0562057	0	0	0.0833146	0.0187991	0	0	0.0601011	0.0135581	0.00966524	0.03221	0	0.267206	0.118638	0.73885	0.240834	0.0663565	0.0183038
CRTC3-AS1	ENSG00000259736.1	lncRNA	0.128042	0.480272	0.233747	0.131656	0.158286	0	0.151889	0.318618	0.482172	0.407379	0.108231	0.246016	0.311667	0.589095	0.174918	0.0652011	0.227477	0.355343	0.241709	0.235142	0.271806	0.107427	0.625548	0	0.169823	0.148605	0.412885	0.282666	0.130285	0.379466	0.250219	0.0303673	0.140545	0.0668208	0.110543	0.137748	0.233542	0	0.313778	0.0259278	0.234128	0.129992	0.122357	0.0922772	1.25136	0.0795782	0.386988
CRYM-AS1	ENSG00000189149.10	lncRNA	0.0252525	0.0226473	0.0137282	0	0.0314834	0.0251373	0.0241757	0.0954411	0.0114208	0.0656513	0.0141859	0.122256	0	0.0322081	0	0.049886	0.0186304	0	0.0270524	0.0520567	0.0307103	0.0314826	0.0790606	0.0235355	0.0136507	0.0439936	0.0257543	0.0235703	0.0383967	0.0297214	0.0257607	0.0572382	0	0.00864886	0.00871699	0.00913756	0	0.0124363	0.0437877	0.0295606	0.0347512	0.0103152	0.0161065	0	0.00921366	0.01034	0
CSE1L-AS1	ENSG00000227431.4	lncRNA	0.0564953	0.0997232	0	0.219666	0.07025	0	0	0.107475	0.147764	0.0497693	0	0.0565874	0.236195	0	0	0.110461	0.0824191	0.373874	0	0.151597	0	0.0472101	0.32746	0.152633	0	0.302681	0.315477	0.0527697	0	0.0663676	0	0	0	0.076419	0	0	0.105158	0	0.223144	0.0443425	0.0774348	0	0.0361746	0	0.23129	0.0461925	0.277177
CSMD2-AS1	ENSG00000231163.4	lncRNA	0	0	0	0	0	0	0	0	0	0	0	0	0	0	0	0	0	0	0	0	0	0	0	0	0	0	0	0	0	0	0	0	0.0371399	0	0	0	0	0	0.00989183	0	0	0	0	0	0.0102813	0	0
CSNK1G2-AS1	ENSG00000180846.7	lncRNA	0	0	0.025546	0.0481916	0.0294344	0.0466192	0.0225985	0	0.0628827	0	0	0.0469078	0	0	0.0646399	0.0466585	0	0	0.0169086	0	0	0.019689	0.0250885	0.0219998	0.0254025	0	0	0	0.0240345	0	0.0160986	0.064018	0.12075	0.032059	0	0	0	0	0.0328517	0.0184823	0	0.0192146	0	0	0	0	0.0156935
CSTF3-AS1	ENSG00000247151.5	lncRNA	0.04587	0.0811936	0.0817589	0.0159065	0.0192816	0.0605674	0	0.115589	0.0139177	0.066704	0	0.0757818	0	0	0.0143135	0	0.0560727	0.0701895	0.0220354	0.0424703	0	0.0128827	0.0803224	0	0.0166324	0.0180483	0.0920809	0	0.0157342	0.0450722	0.0416623	0	0	0	0	0.0111373	0.00977149	0	0.0739866	0	0.0629565	0	0.0196209	0.00881826	0.0874833	0	0.0102635
CTBP1-AS	ENSG00000280927.1	lncRNA	0.437514	0.218888	0.543894	0.795226	0.425126	0.392675	0.467573	0.301448	0.388049	0.170628	0	1.26095	0.150933	0.150018	0.551473	0.634297	0.234683	1.06344	0.633441	0.440088	0.359665	0.346292	0.389435	0.462456	0.485357	0.120137	0.0975339	0.139175	0.195936	0.36319	0.143969	0.223592	0.105136	0.251792	0.114191	0.0974844	0.189843	0.0477035	0.544703	0.0630321	0.156261	0.188173	0.0913854	0.0507262	0.120453	0.158829	0.347963
CTBP1-AS2	ENSG00000196810.4	lncRNA	1.38717	1.2884	1.26619	1.27371	1.599	1.13274	1.27247	1.77379	1.41498	1.41928	0.574741	2.54406	0.888763	1.32573	1.65202	1.74813	1.4569	2.82239	1.05625	2.03904	1.39923	1.62576	1.69348	1.51567	1.59941	1.05115	1.38427	0.977794	1.24875	1.54246	1.69447	2.33573	0.68802	1.04111	0.667784	0.748862	1.23118	0.56995	1.3438	0.498536	1.47095	0.696693	0.815607	0.631955	1.15312	0.982745	1.52829
CYP17A1-AS1	ENSG00000203886.4	lncRNA	0.124919	0.0573062	0.25809	0.301934	0.225908	0	0.333049	0.232856	0.217651	0	0.203946	0.446138	0.181785	0	0.0591794	0.580716	0.0472417	0.274254	0.133503	0.674428	0.150824	0.0533457	0.310857	0.0595261	0.25675	0	0.244303	0.059613	0.0649543	0.0379509	0	0.11493	0	0.127499	0	0.176554	0.192451	0.0625985	0.395828	0.0501119	0.0443521	0	0.0408962	0.107345	0.298331	0.0521982	0.31018
CYP1B1-AS1	ENSG00000232973.10	lncRNA	0.0631237	0.100486	0.0593226	0.167089	0.0835301	0.0669331	0.0917066	0.0124421	0.1366	0.0808653	0.0473592	0.111885	0.104683	0.0697824	0.0470212	0.0993522	0.0770628	0.0623615	0.071954	0.152737	0.0379332	0.0353928	0.289178	0.0550322	0.0678588	0.0542826	0.219388	0.115624	0.0431529	0.146918	0.0713562	0.0350647	0.0411421	0.0714431	0.0407582	0.0245557	0.114764	0.0578772	0.159064	0.0266488	0.0264824	0.0277015	0.0244071	0.0386639	0.0581236	0.0312014	0.0141899
CYP4A22-AS1	ENSG00000225506.2	lncRNA	0.100746	0.496152	0.0734326	0.0353725	0.0428171	0.0342134	0.0329085	0.189122	0.283365	0.117372	0.216488	0.702997	0	0.0437986	0.152658	0.0676908	0.0989375	0.367602	0.229332	0.263832	0.0823638	0.138039	0.38697	0	0.176072	0.190201	0.478695	0.0320869	0.228796	0.596039	0.444437	0.61399	0	0.0466159	0.0236804	0.0968039	0.223263	0	0.506662	0.0269319	0.047242	0.0279956	0.147046	0.0390729	0.14401	0	0.684733
CYP51A1-AS1	ENSG00000188693.7	lncRNA	0	0.0939441	0.155551	0.0221362	0.0790116	0.052935	0.0408856	0.318714	0.241855	0.046838	0.035924	0.0944996	0.0318156	0.206157	0.0199235	0.0529794	0.200676	0.161179	0.111692	0.321927	0.0854199	0.178045	0.193747	0.097536	0.0231441	0.0979179	0.146963	0.0496647	0.0434663	1.05653	0.192848	0.16854	0.0189846	0.0292148	0.0294433	0.0535677	0.0270923	0.0521609	0.0446772	0	0.0296096	0	0.0540765	0.0425429	0.231892	0.0262381	0.0904756
CYYR1-AS1	ENSG00000197934.7	lncRNA	0	0.00770995	0.00931302	0	0	0	0.0164196	0	0	0	0	0	0	0	0	0	0	0.00796661	0	0.0059717	0.00699122	0	0.00914532	0.00801397	0.0184618	0	0.937361	0.0396902	0	0	0.0116897	0.00788832	0	0.0175209	0	0	0.00543473	0	0.0119957	0	0	0	0	0	0	0	0
DAB1-AS1	ENSG00000226759.6	lncRNA	0	0	0	0	0	0	0	0	0	0	0	0	0	0	0	0	0	0	0	0	0	0	0	0	0	0	0	0	0	0	0	0	0.00650151	0	0	0	0	0	0	0	0	0	0	0	0	0	0
DACT3-AS1	ENSG00000245598.5	lncRNA	0.034686	0	0.0188847	0.0876415	0.04321	0.0682496	0.049535	0	0.0157153	0.0153453	0	0.134217	0	0.0222695	0.0479525	0.0683066	0.0128628	0	0.0248724	0.0712592	0.0282384	0.0145472	0.125076	0.0639608	0.0556173	0.136933	0.035373	0.0950452	0.0353137	0.0706618	0	0.0474885	0	0.0470431	0.0238991	0	0.0436448	0	0.0600029	0	0.0359031	0.055965	0.0221495	0.00995948	0	0.0697876	0.0344972
DANCR	ENSG00000226950.5	lncRNA	2.76377	1.5694	1.9997	3.18487	1.82771	2.79073	2.15989	4.71039	3.91158	2.40488	2.7718	2.58572	3.53839	4.13434	1.12346	2.98234	3.54144	2.55282	2.38467	4.33501	3.26244	0.72738	3.62959	5.46931	2.49721	2.76419	3.57333	4.06104	2.87249	4.70809	2.54068	3.78499	2.33742	3.65781	1.49623	2.11397	4.37018	2.73967	3.60317	1.989	1.78602	2.8111	2.00097	1.86578	2.29682	2.82862	3.54143
DAOA-AS1	ENSG00000232307.1	lncRNA	0	0	0	0	0	0	0.0122992	0	0	0	0	0	0	0	0	0	0	0	0	0	0	0	0	0	0	0	0	0	0	0	0	0	0	0	0	0	0	0	0.0179084	0	0	0.0104519	0	0	0	0.010477	0
DAPK1-IT1	ENSG00000236709.1	lncRNA	0	0.0403197	0	0	0	0	0	0.0435235	0	0	0	0	0	0	0.0416456	0.0447606	0	0	0	0	0	0	0.0939248	0	0	0.102933	0	0	0	0	0.0307107	0.0412418	0	0.0307486	0	0	0	0	0	0	0	0	0	0	0	0	0
DARS-AS1	ENSG00000231890.6	lncRNA	0.33	0.192089	0.242584	0.0542208	0.266417	0.134379	0.275439	0.270585	0.200589	0.131075	0.0899642	0.326599	0.151158	0.148078	0.022412	0.107673	0.153176	0.0918785	0.0879169	0.0949404	0.125189	0.124511	0.143113	0.113566	0.0566612	0.0668685	0.56846	0.195491	0.0914366	0.498348	0.680482	0.365513	0.115719	0.121042	0.118878	0.156247	0.284151	0.0971224	0.625715	0.106549	0.0496573	0.161159	0.11903	0.119879	0.293691	0.129183	0.11796
DBET	ENSG00000277162.1	lncRNA	0	0	0	0	0	0	0	0	0	0	0	0	0	0	0	0	0	0	0	0	0	0	0	0	0	0	0	0	0	0	0	0	0	0	0	0	0	0	0	0	0	0	0	0	0	0	0
DBET	ENSG00000281591.1	lncRNA	0.153474	0.0989494	0.0606023	0	0.0118529	0	0	0.157147	0.138869	0.00834767	0.422158	0.06529	0.134917	0	0	0.100785	0.0883857	0.134638	0.237932	0.0131536	0.0381781	0.084739	0.0201174	0.102726	0.688342	0.0330262	0.0193034	0.0778348	0.047703	0.627442	0.0129008	0.00870681	0.0167059	0.00647288	0.00652391	0.0136456	0.00599917	0.0185613	0	0.0148135	0	0.00772113	0	0	0.0205897	0.00773972	0.00630163
DBH-AS1	ENSG00000225756.1	lncRNA	1.85852	3.00741	3.85587	2.65558	3.9385	1.83711	2.36252	3.23625	5.09364	2.72884	2.53855	1.84781	3.25144	2.95523	2.21203	4.10569	4.97461	5.13709	4.47406	2.19031	3.8887	2.74563	4.23814	3.84525	2.36374	2.46955	2.64435	0.977001	2.6374	2.68828	1.26189	0.404453	2.09995	1.32125	2.69434	1.94628	3.31364	0.90721	1.17229	1.45648	0.395417	2.2156	1.66513	2.19401	5.1338	2.84274	4.36514
DCTN1-AS1	ENSG00000237737.4	lncRNA	0.0100577	0	0	0.0103537	0	0.0100115	0.00962662	0	0	0	0	0	0	0	0.00931495	0.0100201	0.014782	0	0.00719465	0	0	0	0	0	0	0.0117508	0.0204448	0	0.0102413	0.00593647	0.0136654	0.00922362	0.00887441	0	0.01379	0	0	0.009863	0.0209836	0	0	0.024401	0.00640271	0	0.00730552	0.0163522	0.006676
DCUN1D2-AS	ENSG00000233613.4	lncRNA	0	0	0	0.385642	0.200077	0.236056	0.155672	0.157413	0.215076	0.0735731	0	0.162542	0	0.105827	0.351174	0.161712	0	0.150873	0	0.220525	0	0.136415	0.171981	0.151727	0.253752	0.0970611	0.313703	0.151942	0.0849085	0.233194	0.0572665	0.0766652	0	0.0573366	0.166831	0	0.0532083	0	0.272364	0.0656092	0.219569	0.133254	0.0535962	0.0946238	0.175808	0	0.395879
DDC-AS1	ENSG00000226122.1	lncRNA	0.0179256	0	0.038547	0	0.0223627	0.0178437	0	0	0.0161465	0	0	0	0	0	0	0	0	0	0	0.0124567	0	0	0	0.0332168	0.019293	0	0.0717808	0	0	0	0	0	0	0	0	0	0	0	0	0	0.0246919	0	0.0114228	0	0	0	0
DDR1-AS1	ENSG00000237775.1	lncRNA	0.00799845	0	0	0	0	0.00796176	0	0	0	0.00703205	0	0.00801171	0	0	0	0	0	0	0	0	0.00650046	0	0.00850379	0	0	0	0	0	0	0	0	0	0	0.0108838	0	0	0	0	0	0	0	0	0	0.00455937	0.00580865	0.0065197	0.00530788
DDX11-AS1	ENSG00000245614.3	lncRNA	0.426667	0.157857	0.0527862	0.0378344	0.0607346	0.174346	0.0582	0.405868	0.188275	0.18409	0.132626	0.351354	0.123549	0.692394	0.0891268	0.0366266	0.212024	0.424959	0.167308	0.280735	0.0689015	0.0804221	0.208543	0.174041	0.164051	0.391522	0.144448	0.067848	0.10949	0.216935	0.129125	0.120035	0.0109057	0.0579898	0.00849473	0.0782296	0.176715	0	0.216802	0.0288122	0.446033	0.0495758	0.0389264	0.0349073	0.328795	0	0.336141
DDX39B-AS1	ENSG00000234006.1	lncRNA	0.372883	0.681718	0.0643699	0.51983	0.144423	0.223745	0.0570306	0.0576906	0.541163	0.37434	0.249298	0.37343	0.0875399	0.344088	0.108391	0.171115	0.0440633	0.209208	0.124766	0.402135	0.0955198	0.14442	0.393556	0	0.184101	0.0693668	0.515802	0.0556182	0.118774	0.231232	0.156577	0.300737	0	0.040816	0	0.0849408	0.213561	0.0584077	0.467146	0.0920199	0.158788	0.0485767	0.0381391	0.0676088	0.3507	0	0.152818
DENND5B-AS1	ENSG00000255867.1	lncRNA	0.0716639	0.043235	0	0	0.0302806	0	0.0461308	0.135702	0.0218801	0	0	0.0482481	0.0359116	0	0	0.0241954	0.104301	0.0664764	0.0173969	0.0825284	0	0	0.0511681	0.109778	0.0261338	0.0561549	0	0.0226674	0	0.0285852	0.049131	0.0871303	0	0.0652225	0	0.05193	0	0.0238179	0.0169965	0.0563115	0.113748	0.019769	0.0308114	0.0412374	0.0693942	0.0393642	0.0161469
DEPDC1-AS1	ENSG00000234264.1	lncRNA	0.146445	0.0228365	0	0	0	0.0253471	0.0719306	0.0246629	0	0.0661916	0	0.0255052	0	0	0	0	0	0.0921402	0	0	0	0	0.105328	0.0237321	0.0274001	0	0	0	0.0259256	0.0447234	0	0	0	0	0	0	0.124199	0	0.0354281	0	0.119089	0	0	0	0.191737	0	0.0169321
DGCR11	ENSG00000273311.1	lncRNA	0.357065	0.579423	0.406893	0.580745	0.351269	0.649877	1.11193	0.898636	0.34579	0.407229	0.265494	1.60851	0.25529	0.372864	0.730592	0.565204	0.937639	0.344038	0.508797	2.04137	0.793436	0.671853	0.777818	0.642012	0.873065	0.954536	0.653423	0.408655	0.374261	0.717493	1.14685	1.45303	0.398836	1.52182	0.477584	0.677224	0.204025	0.223034	0.89076	0.376139	1.70972	0.40713	0.630759	0.342984	0.600965	0.248448	0.98364
DGCR12	ENSG00000281530.1	lncRNA	0	0	0.0839152	0.155588	0.186754	0.0773111	0.179276	0	0.349155	0	0	0.443686	0	0	0.0720469	0.0773755	0.0855084	0.140669	0.236155	0.0543047	0.0940804	0.0328522	0.0418097	0.0366885	0.0423299	0.0458989	0	0.0725724	0.116998	0.407041	0.0532756	0.266413	0	0.0792895	0.130808	0	0.0249599	0	0.05465	0	0	0.0320642	0	0	0.084335	0	0.265035
DGCR5	ENSG00000237517.7	lncRNA	0.071326	0.866126	0.658011	0.358824	0.654111	1.34493	0.289883	0.0888325	0.27421	0.187604	0.0238707	2.13009	1.20248	1.52564	0.418753	1.26596	0.00631795	0.502668	1.46902	0.571369	2.27452	2.17434	0.78476	2.51551	0.322387	1.54097	1.19114	1.60469	0.582931	1.38866	0.057357	2.75798	0.543524	2.44858	0.548436	0.84305	0.0663135	0.34031	0.190958	0.672808	0.232589	1.02477	0.919056	0.153194	0.793608	0.642533	0.014188
DGCR9	ENSG00000273032.1	lncRNA	0.0899879	0.0696069	0.0837127	0.0667165	0.126846	0.150334	0.0621156	0.203328	0.0236863	0.0571442	0.0147704	1.43007	0.0952568	0.331842	0.237294	0.648852	0.0193967	0.184236	0.298626	0.156772	0.143472	0.459711	0.817715	0.496802	0.199761	0.242117	0.591159	0.217805	0.013445	0.458305	0.0356471	1.71193	0.0573424	0.392972	0.0359695	0	0.00834732	0	0.124142	0.0103303	0.0181995	0.143548	0.00840913	0.00753266	0.214289	0.0320617	0.0433157
DGUOK-AS1	ENSG00000237883.1	lncRNA	0.823833	0.737279	0.322147	0.307842	0.29221	0.328285	0.288177	0.783108	0.378961	0.266695	0.040865	1.15977	0.38394	0.298353	0.537643	0.468436	0.594706	0.279672	0.470133	0.420388	0.605296	0.201223	0.522806	0.19341	0.413265	0.731359	0.274385	0.467945	0.304819	0.908843	0.335613	0.248871	0.0948069	0.295459	0.190257	0.331856	0.216617	0.0358654	0.343464	0.214751	0.235376	0.392809	0.296889	0.0819686	0.476318	0.0298606	0.184157
DHRS4-AS1	ENSG00000215256.3	lncRNA	1.63569	2.67784	3.28398	3.82027	3.76325	2.80181	2.58295	1.21938	4.49765	2.88825	1.25299	3.02346	1.10228	3.25059	2.27998	3.28705	2.02843	4.20084	2.09361	3.18062	2.43496	2.84133	3.38542	1.48928	2.25895	2.54251	4.15533	2.42797	3.14631	3.01648	1.72036	2.45164	2.20766	2.9583	1.67883	2.68789	3.38277	2.39842	2.52028	1.87808	2.3968	2.79324	2.68485	3.41821	4.43671	2.93755	2.63405
DHRSX-IT1	ENSGR0000223571.4	lncRNA	0	0	0	0	0	0	0	0	0	0	0	0	0	0	0	0	0	0	0	0	0	0	0	0	0	0	0	0	0	0	0	0	0	0	0	0	0	0	0	0	0	0	0	0	0	0	0
DHRSX-IT1	ENSG00000223571.4	lncRNA	0.0483876	0.0434313	0.529316	0.396208	0.118006	0.139934	0.0912377	0.179013	0.31688	0	0	0.424011	0.07127	0	0.324987	0.267696	0.264056	0.171628	0.449561	0.191492	0.255733	0.155286	0.101031	0.0451221	0.330093	0	0.0970509	0.0890041	0	0.334965	0.0970744	0.523857	0.124659	0.245906	0.409022	0.167014	0.22923	0.0934145	0.465683	0.310252	0.0663906	0.321342	0.120012	0.133693	0.319058	0.0395431	0.267265
DIAPH2-AS1	ENSG00000236256.8	lncRNA	0.0138075	0.0368198	0.0297399	0	0	0	0.0392917	0.0133718	0.0124353	0.0479673	0	0.119944	0.0605086	0.0860708	0.0380321	0.013756	0.0202809	0.0127893	0.0391232	0.0379864	0	0.0342583	0.0292081	0	0	0	0.135001	0.0128843	0	0.0482474	0	0.0622361	0.0599209	0.0280714	0.0375995	0	0.00872936	0	0.0754718	0.0108028	0.0284509	0.0223771	0	0.0235047	0.0397193	0.0335166	0.00916904
DIAPH3-AS1	ENSG00000227528.4	lncRNA	0	0	0	0	0	0	0	0	0	0	0	0	0	0	0	0	0	0	0	0	0	0	0	0	0	0	0	0	0	0	0.0400908	0	0	0	0	0	0	0	0	0	0	0	0	0	0	0	0
DIAPH3-AS2	ENSG00000223815.1	lncRNA	0	0	0	0	0	0	0	0	0	0	0	0	0	0	0	0	0	0	0	0	0	0	0	0	0	0	0	0	0	0	0	0	0	0	0	0	0	0	0	0	0	0	0	0	0	0.0694163	0
DICER1-AS1	ENSG00000235706.6	lncRNA	1.10927	0.637777	1.14703	0.899966	0.747009	0.560781	0.303435	0.6525	1.93943	0.874735	0.690896	1.24029	0.994242	1.1157	0.57688	0.683677	0.741452	1.55798	0.698171	0.503776	0.988215	1.02403	1.3636	0.627206	0.496851	0.475661	0.780795	0.525713	0.541645	0.640696	0.405596	1.03572	0.724615	0.520792	0.395418	0.169292	0.563803	0.363616	0.489511	0.392207	0.0639217	0.284738	0.335389	0.537795	1.33564	0.658445	2.00643
DIO2-AS1	ENSG00000258766.1	lncRNA	0	0	0	0	0	0	0	0	0	0	0	0	0	0	0	0.0198469	0	0	0	0.0138462	0	0	0.0211741	0	0	0	0	0	0	0	0	0	0	0	0	0	0	0	0.0139355	0	0.0137818	0	0	0	0	0	0
DIO3OS	ENSG00000258498.5	lncRNA	0.0993738	0.0893544	0.0306193	1.5625	0.0282851	0.104234	0.317802	0.00552358	0.241078	0	0.0502871	1.90687	2.22349	0.605679	1.29429	1.8436	1.61292	1.77131	0	0.0235908	0.124464	0.00948986	0.0595298	1.68934	1.33263	0.199372	0.359376	0.904691	0.30332	0.707324	0.00775433	0.0259644	0.394478	0.669817	0.413336	0.0564638	0.807399	0.505425	0.162104	0.24583	0.0234815	0.215352	0.559271	0.500821	0.00827117	1.26348	0.00755866
DIP2A-IT1	ENSG00000223692.1	lncRNA	0	0.0655526	0	0	0.0906117	0	0.0699072	0.0707127	0	0	0	0.209015	0	0	0	0.0727034	0	0	0	0	0.116742	0.061034	0.150995	0.0680844	0.078424	0.165171	0	0	0	0.085637	0.0500336	0	0	0	0	0	0	0	0.0513258	0	0.0507669	0.116804	0.0468193	0	0.15438	0	0
DIRC3	ENSG00000231672.5	lncRNA	0.0272098	0.0304415	0.0221386	0.0210551	0.025513	0.0136064	0.0642644	0.0198113	0.024517	0.00602269	0.00766527	0.0473629	0.0202482	0.0261014	0.0314461	0.0927324	0.0100739	0.0314467	0.0146475	0.248752	0.0111131	0.0226998	0.14573	0.0127362	0.0292782	0.00800549	0.0277501	0.0809608	0.0481375	0.8181	0.0504868	0.0372883	0.0240254	0.00932338	0	0.01475	0.0129432	0.0134048	0.115126	0.0106943	0.0235106	0.0166469	0.0216664	0.0116818	0.0197963	0.0277051	0.0270613
DIRC3-AS1	ENSG00000233143.1	lncRNA	0.0563958	0.0506336	0	0	0.0701269	0	0	0	0	0	0	0	0	0	0	0	0	0.0522935	0	0.0393488	0	0	0	0	0	0	0.112804	0.0526767	0	0.0982698	0.112831	0.0517874	0	0	0	0.0804911	0.0358475	0	0	0	0	0	0	0	0	0	0
DISC1FP1	ENSG00000261645.4	lncRNA	0.0109069	0.00977667	0.0118077	0.0112278	0.167696	0	0.101145	0.0210481	0.0292677	0	0	0.010925	0	0	0	0.0108662	0.130877	0	0.0461961	0.102576	0	0.00909058	0.0115953	0.0101619	0	0	0	0	0.117702	0.00643851	0.0294848	0	0.0934682	0.00743712	0.0223714	0.0234454	0.364413	0.103549	0	0.00853154	0	0.0176873	0.087766	0.01858	0.00792302	0.0265135	0.0499361
DISC1-IT1	ENSG00000226758.1	lncRNA	0	0	0	0	0	0	0	0	0	0.0364831	0	0.0415071	0	0	0	0	0	0	0	0	0	0	0	0	0	0	0	0	0	0.0245681	0	0	0.0366105	0	0	0.0299416	0	0	0	0	0	0	0	0	0	0	0
DISC2	ENSG00000274121.1	lncRNA	0	0	0	0	0	0	0	0	0	0	0	0	0	0	0	0	0	0	0	0	0	0	0	0	0	0	0	0	0	0	0	0	0	0	0	0	0	0	0	0	0	0	0	0	0	0	0
DLEU1	ENSG00000176124.10	lncRNA	0.634978	0.369847	0.232115	0.355917	0.183742	0.203037	0.359974	0.559424	0.448308	0.222031	0.274737	0.357957	0.335232	0.284592	0.291451	0.256038	0.654357	0.129237	0.350023	0.292662	0.434764	0.27032	0.233138	0.627319	0.267643	0.456792	0.506511	0.287235	0.376007	0.530162	0.359551	0.482271	0.160107	0.384138	0.10037	0.463648	0.309107	0.21628	0.256954	0.100008	0.391584	0.253308	0.253211	0.348442	0.580224	0.370924	0.380687
DLEU1-AS1	ENSG00000229323.1	lncRNA	0.0431705	0.0387414	0.0466932	0	0	0.0429748	0	0	0	0.737615	0	0	0	0	0	0	0	0	0	0	0	0	0	0	0	0.0989859	0	0	0.0439495	0	0	0	0	0	0	0	0	0	0	0	0	0	0	0.0247374	0	0	0
DLEU2	ENSG00000231607.7	lncRNA	1.01618	0.639266	0.620289	0.511552	0.290313	0.523521	0.514916	0.927258	0.406114	1.90676	0.196735	0.577744	0.403835	0.249932	0.380918	0.475239	0.459152	0.446373	0.57357	0.319014	0.524345	0.296706	0.483285	0.614424	0.690455	0.937815	0.590715	0.266581	0.375042	0.728183	0.491071	0.32805	0.280858	0.344459	0.223132	0.372234	0.494849	0.184645	0.547659	0.192618	0.213139	0.230556	0.285172	0.293306	1.06525	0.248396	0.536095
DLEU7-AS1	ENSG00000237152.3	lncRNA	0.15141	0	0.037915	0	0	0.182212	0.066351	0.099539	0.0158798	0.0460263	0.0773016	0.102849	0.126011	0.0879757	0.0642432	0.0690083	0	0.0953245	0.0126206	0.0602388	0.176108	0	0	0.0646189	0.179372	0.193749	0.0357406	0.0164524	0.0356807	0.0207593	0.0706344	0.0479799	0.0155604	0.0239607	0.0241485	0.0624543	0	0.0343739	0.0366774	0.0274637	0.09478	0.0143447	0.0223807	0.0299835	0.0255167	0.0427146	0.0117124
DLG1-AS1	ENSG00000227375.4	lncRNA	0.0915835	0.0662334	0.0203348	0	0.0464983	0.0553936	0	0.0887678	0.0501864	0.111888	0.102124	0.0557355	0	0.571437	0.0174042	0	0.158051	0.0683927	0.0134512	0.0388216	0.0152797	0	0.115873	0.0348054	0	0.166828	0.0751664	0.0175336	0	0.15819	0.0254994	0	0.0329781	0.012822	0.0129228	0	0.0118855	0.0898592	0.0390698	0	0	0.0304159	0.0356262	0.0424368	0.0929972	0	0.120225
DLG3-AS1	ENSG00000231651.1	lncRNA	0	0	0	0	0	0	0	0	0	0.112335	0	0.127354	0	0.305207	0.0602617	0	0	0	0	0.0453761	0	0	0.0689966	0	0	0.344003	0	0	0	0.148751	0	0.059681	0	0	0	0	0.120645	0	0.0456656	0.0510312	0.0451674	0	0	0	0	0	0.0855407
DLG5-AS1	ENSG00000233871.1	lncRNA	1.90137	0.985861	0.318322	0.129458	0.296162	0.749127	0.565574	1.64116	0.364358	1.44526	2.02213	0.713157	0.62439	1.71082	0.508093	0.494482	0.930657	1.18049	0.910542	2.37139	0.374389	1.12255	1.23729	0.17301	0.796133	1.18855	1.88656	0.920816	0.595246	1.22877	0.246204	1.00234	0.111603	0.355548	0.044461	0.298293	0.757539	0.0631015	1.30108	0.0993235	0.324017	0.332733	0.334454	0.0730236	3.1443	0.103387	0.654759
DLGAP1-AS1	ENSG00000177337.6	lncRNA	2.53595	2.3984	2.02604	1.44143	1.04794	1.07211	1.83354	3.09563	0.853705	0.815751	1.95631	1.85614	1.50202	1.67122	0.917471	2.03197	0.80995	0.647544	1.7254	2.46888	1.46734	2.55278	3.33585	1.05031	1.47089	1.05161	3.46314	1.72789	1.05999	2.44996	1.054	1.79733	1.08797	1.3876	0.672426	1.37105	1.50118	0.853442	2.01217	1.24903	2.2678	1.5504	1.33097	1.1422	0.475492	1.43381	1.768
DLGAP1-AS2	ENSG00000262001.1	lncRNA	0.447976	0.506276	0.502912	0.365547	0.189017	0.248772	0.480655	0.906641	0.0709775	0.102795	0.410519	1.24351	0.156218	0.322711	0.264228	0.525566	0.114325	0.133901	0.310571	0.290912	0.322242	0.375694	0.727057	0.349299	0.429585	0.307306	0.118644	0.349761	0.0897371	0.468669	0.245812	0.124167	0.160075	0.330589	0.151279	0.105128	0.245629	0.105049	0.476188	0.113825	0.668812	0.248301	0.175187	0.0783581	0.105975	0.148469	0.205648
DLGAP1-AS3	ENSG00000263724.1	lncRNA	0	0.103913	0.0511704	0	0	0.0237429	0.0892451	1.48948	0	0	0	0.0473928	0.0352724	0	0.226246	0.0701461	0.0175947	0	0	0	0	0.0198945	0	0.0222293	0	0	0	1.6247	0	0.0141059	0	0	0.0210574	0.016287	0.048695	0	0	0	0	0.0732932	0.0489682	0.165991	0.117416	0.0799032	0	0.0386644	0.483241
DLGAP1-AS4	ENSG00000263878.1	lncRNA	0	0	0	0	0	0	0.0399401	0	0	0	0	0	0	0	0	0	0	0	0	0	0	0	0	0.0388881	0	0	0	0	0	0	0	0	0	0	0	0	0	0	0	0	0	0	0	0	0	0.0340709	0
DLGAP1-AS5	ENSG00000261520.4	lncRNA	4.06316	0	0.0120038	0.0888818	0	0	0	0.0107379	0	0.00974967	0	0	0	0	0	0.215882	0	0	0.0236681	0.0153585	0	0	0.0234802	0.0103308	0	0.012954	0	0	0	0.131584	0.745874	0.0101689	0	0	0	0	0	0	0.00774943	0	0	0	0	0	0.0240307	0	0
DLGAP2-AS1	ENSG00000253267.4	lncRNA	0	0	0	0	0	0	0	0	0	0	0	0	0	0	0	0	0	0	0	0	0	0	0	0	0	0	0	0	0	0	0	0	0.0271476	0	0	0	0	0	0	0	0	0	0	0	0	0	0
DLGAP4-AS1	ENSG00000232907.6	lncRNA	0.379264	0.28739	0.427979	0.0268159	0.295942	0.113202	0.0735708	0.645838	0.512488	0.0454872	0.396301	0.448969	0.330018	0.342479	0.11685	0.137307	0.1206	0.150138	0.241617	0.163593	0.0420905	0.155542	0.231922	0.183697	0.147857	0.146024	0.103468	0.0600443	0.152301	0.515636	0.0783078	0.159563	0.0343689	0.144688	0.104408	0.143934	0.00827218	0.0875194	0.156384	0.0405208	0.104982	0.062718	0.104752	0.12193	0.375775	0.190349	0.283887
DLX2-AS1	ENSG00000236651.1	lncRNA	0.0659122	0	0	0	0	0	0	0	0.171518	0	0	0	0	0	0	0	0.632771	0.0611323	0	0	0	0	0.0354189	0.0310721	0	0	0.415529	0	0	0.0961015	0	0	0	0	0	0	0	0	0.0233499	0	0	0	0	0	0	0	0
DLX6-AS1	ENSG00000231764.7	lncRNA	0.0115097	0	0.00208417	0.00396026	0	0	0	0	0	0.0016917	0	0.00192788	0.0142271	0	0.0764049	0.00383239	0.380362	0.312985	0.00412316	0.0119727	0.0015636	0.00160333	0.298623	0.0160558	0.0062082	0.283243	0.0195132	0.0017955	0	0	0.00261772	0	0.00169768	0	0	0.00138537	0	0.00188732	0	0.00300741	0	0.0046883	0	0	0	0	0.00127634
DMD-AS3	ENSG00000236828.1	lncRNA	0	0	0	0	0	0	0	0	0	0	0	0	0	0	0	0	0	0	0	0	0	0	0	0	0	0	0	0	0	0	0	0	0	0	0	0	0	0	0	0	0	0	0	0	0	0	0
DNAJB5-AS1	ENSG00000281491.1	lncRNA	0.19941	0.179914	0.1743	0.166183	0.152018	0	0	0.0805374	0.146326	0.0371082	0	0	0.569654	0.382085	0	0.306002	0.0311429	0.185549	0.0302453	0.0293639	0	0	0.705301	0.254951	0	0	0.164735	0.114986	0	0	0	0	0.0735386	0.0571114	0	0	0.052999	0	0	0	0	0	0	0	0.537816	0	0.25888
DNAJB8-AS1	ENSG00000242049.1	lncRNA	0	0	0	0	0	0	0	0	0	0	0	0	0	0	0	0	0	0	0	0	0	0	0	0	0	0	0.0358977	0	0	0	0.0120684	0	0	0	0	0	0.0112007	0	0	0.0138583	0	0	0	0	0	0	0
DNAJC27-AS1	ENSG00000224165.4	lncRNA	0.346104	0.131011	0.232001	0.712967	0.0892589	0.209703	0.0944883	0.412527	0.640501	0.0870032	0.889995	0.346616	0.268059	0.562922	0.115938	0.61946	0.323804	0.614655	0.295664	0.156351	0.256646	0.484701	0.713064	0.237979	0.256563	0.475551	0.627704	0.242782	0.16355	0.507417	0.093315	0.203267	0.124469	0.286217	0.0307991	0.147249	0.389543	0.172679	0.153758	0.106718	0.16616	0.189686	0.124244	0.144238	0.303126	0.165619	0.179971
DNAJC3-AS1	ENSG00000247400.3	lncRNA	0.809373	1.0223	1.08299	1.23382	1.00336	0.63976	0.918026	0.728718	1.41512	0.965744	0.319263	0.69002	0.709513	0.747671	0.973128	0.854733	1.46997	1.3738	0.539407	1.12561	0.547354	0.400012	1.63334	0.905084	1.22311	1.29208	1.3248	0.441313	0.609611	1.11164	1.09697	0.585426	0.592158	0.921657	0.382753	0.393113	0.644625	0.366641	0.539212	0.201516	1.94938	0.599906	0.32029	0.640262	0.667989	0.808388	1.52757
DNAJC9-AS1	ENSG00000236756.4	lncRNA	0.0195204	0.0603535	0.112549	0.0977784	0.0834819	0.00974833	0	0.0559896	0.135013	0	0.0109563	0.0578805	0.0145163	0.0734779	0.0270407	0.0481365	0.0286458	0.0623252	0.0752488	0.0336818	0.0624834	0.0718457	0.240096	0.0272009	0.0417156	0	0.0589217	0.0451201	0.0198756	0.0115373	0.00666862	0.0179065	0.0594275	0	0	0	0.0306795	0	0.0604535	0.0378985	0.00676787	0.0158851	0.0247766	0.0166874	0.028245	0.0316726	0.0385695
DNM3-IT1	ENSG00000233540.1	lncRNA	0.0787086	0	0	0	0	0.152675	0.0754111	0.0762784	0	0.069401	0	0.078836	0	0	0	0.152799	0.0583485	0	0.056682	0	0.0642581	0.128835	0.162533	0.209998	0	0	0	0	0	0.0469088	0	0	0	0	0	0	0	0	0.209857	0.121213	0	0	0	0	0	0	0.0526603
DNM3OS	ENSG00000230630.2	lncRNA	0.106251	0.390057	0.179415	0.164336	0.0716653	0.290607	0.771487	0.379567	0.0327118	0.0192523	0.13349	0.304238	0.212707	0.159962	0.830594	0.601941	0.0268028	0.053448	0.0363107	0.0501039	0.131183	0.128778	0.119938	0.233395	0.392565	0.538723	0.029685	0.532844	0.253353	0.285964	0.174064	0.171366	0.313442	0.384454	0.215224	0.141	0.416213	0.226349	0.00512235	0.237808	0.0645059	0.334437	0.354558	0.20633	0.0472265	0.550817	0.0193635
DNMBP-AS1	ENSG00000227695.4	lncRNA	0.0405646	1.64582	0.842064	1.06767	0.756032	0.130426	0.337773	0.163052	0.885273	0.0705608	1.56438	0.308047	0.770312	0.7066	0.692503	0.531149	0.0100589	0.453815	0.377275	0.460264	1.33845	0.414173	0.53081	0.298893	2.17989	0.04731	0.0548957	0.319938	0.866126	0.6521	0.19187	0.177241	0.313974	0.125164	0.18526	0.33336	1.18382	0.188796	1.23083	0.227581	0.169514	0.207279	0.615253	0.417423	1.82028	1.06483	1.39973
DOCK4-AS1	ENSG00000225572.1	lncRNA	0.0127878	0	0.0275548	0	0	0	0.0243775	0	0.0229419	0	0	0	0	0	0.0118443	0	0.0094237	0	0.0091501	0.00888154	0	0	0.0270617	0	0	0	0	0.0119325	0	0.022535	0.00871063	0.023362	0.0112846	0.0260078	0.0175271	0	0	0.0125405	0.0178228	0	0.00884017	0	0	0	0	0	0
DOCK9-AS1	ENSG00000229918.1	lncRNA	0.07949	0.071426	0	0.0817727	0.277775	0.154153	0.0761606	0	0.205359	0	0.0886811	0	0	0.100872	0.0737491	0.225641	0.170031	0	0	0.109128	0	0	0.311428	0	0.166058	0.0925041	0	0	0	0	0	0	0.137399	0.0546094	0.159175	0	0	0	0.109809	0.0624971	0.895536	0	0	0.0901778	0.167763	0	0.0531878
DOCK9-AS2	ENSG00000260992.1	lncRNA	0.97308	0.346186	0.827589	0.359834	0.228842	0.285826	0.275788	0.0748967	0.861854	0.420676	0.352937	0.581201	0.268146	0.963347	0.236752	0.253243	0.36013	2.94495	0.282492	0.204984	0.740287	0.324354	0.268806	0.140799	0.53049	0.568022	0.153503	0.622003	0.667576	0.60308	0.418876	0.727596	0.196114	0.247796	0.0795137	0.284296	0.537533	0.147857	0.230044	0.175083	0.541893	0.181644	0.336179	0.322681	1.51446	0.210284	0.285589
DPH6-AS1	ENSG00000248079.2	lncRNA	0.249195	0.0551763	0	0.143423	0.367304	0.176233	0.169819	0.0788481	0.289184	0.910368	0.423181	0.101162	0.281351	0.549496	0.0937555	0.0411	0.0750224	0.417627	0.195478	0.042894	0.160675	0.420352	0.37075	0.233421	0.0660565	0.34628	1.14608	0.183065	0.102786	0.227699	0.0558356	0.524861	0.0364452	0.211686	0.0563371	0.248382	0.242527	0.155456	0.619745	0.0795344	0.0566524	0.0169063	0.221544	0.157827	0.0300526	0.319773	0.0939787
DPP10-AS1	ENSG00000235026.4	lncRNA	0	0.056572	0	3.08966	0	0.0627118	0	0.0308428	0	0	0	1.86302	3.3332	0	0.0867687	0	0	0	0	0	0	0	0	5.64907	0	0	0	1.42558	0	2.96594	0.399195	1.78019	0.0281203	0.0217619	0.0857978	0	0	0.0312298	2.84806	0.504469	0	0.262446	0.699813	0.122925	0	0	0
DPP10-AS2	ENSG00000235717.1	lncRNA	0	0	0	0	0	0	0	0	0	0	0	0	0	0	0	0	0	0	0	0	0	0	0	0	0	0	0	0	0	0	0	0	0	0	0	0	0	0	0	0	0	0	0	0	0	0	0
DPP10-AS3	ENSG00000231538.1	lncRNA	0	0	0	0	0	0	0	0	0	0	0	0	0	0	0	0	0	0	0	0	0	0	0	0	0	0	0	0	0	0	0	0	0	0	0	0	0	0	0	0	0	0	0	0	0	0	0
DPP9-AS1	ENSG00000205790.1	lncRNA	0.0612682	0.0639866	0.180289	0.209546	0.304378	0.1385	0.115079	0.0786232	0.176547	0.0272448	0.0231629	0.391136	0.0457298	0.0904608	0.189781	0.203226	0.0748081	0.198227	0.246122	0.0843087	0.129575	0.0761526	0.16738	0.281566	0.159351	0.117065	0.0211255	0.0478513	0.0925674	0.12929	0.0419565	0.136761	0.0805138	0.154789	0.0561752	0.0660284	0.119954	0	0.091689	0.0322481	0.0633977	0.0252123	0.039254	0.0293939	0.191141	0.0664339	0.125758
DPYD-AS1	ENSG00000232878.2	lncRNA	0.0635579	0.0570783	0.0908984	0	0.0268119	0.0214004	0.0806179	0.0615855	0.0384779	0.0189117	0.0240404	0.0427515	0	0	0.0199169	0.0214186	0	0	0.0753885	0	0.0174875	0	0	0	0	0.049773	0	0.0200648	0.10627	0.0501817	0.140283	0.0197223	0	0.029205	0.0294334	0.0308429	0.0404365	0.0418646	0.0150416	0.113884	0.128663	0.0687501	0.0933133	0.0603784	0.0615395	0.0519902	0.0563268
DPYD-AS2	ENSG00000235777.1	lncRNA	0.0325204	0	0	0	0.0405196	0	0.031137	0	0	0	0	0	0	0	0	0	0	0	0	0	0	0	0	0	0	0	0	0	0	0	0.0222	0	0	0	0	0	0	0	0	0	0	0.0524948	0.0412274	0.0186053	0	0	0
DPYD-IT1	ENSG00000232542.1	lncRNA	0.151529	0.136495	0.163409	0	0	0.077405	0.0744947	0.280328	0	0.196606	0	0.151769	0.219619	0	0	0	0	0	0.0559888	0	0	0.0650522	0	0	0	0.0904917	0	0.0726607	0	0	0.202462	0.0714423	0.0687928	0.0534062	0	0	0.049556	0.0762825	0	0.119763	0.0541218	0.0635085	0.0499178	0.249944	0.0568369	0	0.10222
DSCAM-AS1	ENSG00000235123.4	lncRNA	0	0	0	0	0	0	0	0	0	0	0	0	1.22762	0	0	0	0	0.173571	0	0	0	0	0	0	0	0	0	0	0	0	0.140721	0.127056	0.262163	0.368102	0.0488844	0.206099	0.131011	0.0693355	0.132757	0.222527	0.0491587	0.243217	0.0784237	0.137572	0.0130816	0.0859105	0
DSCAM-IT1	ENSG00000233756.4	lncRNA	0	0	0	0	0	0.0380969	0	0	0	0	0	0	0	0	0	0	0	0	0	0	0	0	0	0	0	0	0	0	0	0	0	0	0	0	0	0	0	0.037537	0	0	0	0	0	0	0	0	0
DSCAS	ENSG00000265888.1	lncRNA	0.16409	0.48105	0	0	0.322905	0.52572	0.0543991	0.0550293	0.194821	0.0500347	0	0.402459	0	0.329622	0.152554	0.214137	0.0420215	0.200022	0.33142	0.290187	0.0911677	0.416248	0.11822	0.153419	0.119652	0.0661791	0.727119	0.0530508	0.113404	0.0667195	0	0	0.0502086	0	0.039226	0.0410978	0.266309	0	0.258473	0.0445794	0.255849	0.0463291	0.106465	0.0645	0.15905	0.218551	0.246528
DSCR10	ENSG00000233316.3	lncRNA	0	0	0	0	0	0	0	0.378523	0.0972429	0	0	0	0	1.31353	0	0	0	0	0	0.237663	0	0	0.286459	0	0	0.0429016	0	0	0	0	0.233427	0	0	0	0	0	0	0	0	0	0	0	0	0	0.270349	0	0
DSCR4	ENSG00000184029.8	lncRNA	0	0.763344	0	0	0	0	0	1.93989	1.36541	0.262461	0	0	0.0229719	1.54655	0	0	0.0227789	0	0.0759821	1.52332	0	0	0	0	0	2.39823	0	0	0	0.282899	0.467146	0	0	0	0	0.0111805	0.0859724	0	0	0	0	0	0	0	1.94692	0	0.791657
DSCR4-IT1	ENSG00000223608.1	lncRNA	0	0.644401	0	0	0	0	0	2.16959	0.992765	0.186602	0	0	0	1.34482	0	0	0	0	0.153513	1.01224	0	0	0.0781834	0	0	2.57506	0	0	0	0.24513	0.14648	0	0	0	0	0	0.0469111	0	0	0	0	0	0	0	1.90158	0	0.901507
DSCR8	ENSG00000198054.10	lncRNA	0.104905	1.31428	0.0233769	0.0222332	0	0	0	3.95187	2.46869	0.575828	0	0	0	1.0296	0	0	0.563104	0	0.538795	3.35002	0	0	2.22444	0	0	3.41464	0	0	0.0219928	0.819357	0.485598	0	0	0.0293425	0	0	0.27434	0	0	0	0	0	0	0	3.28647	0	1.31624
DSCR9	ENSG00000230366.8	lncRNA	0.128879	0.0446012	0.0181344	0.100511	0	0.0655821	0.0318984	0.212063	0.0739211	0.0580576	0.0372361	0.113566	0.0967592	0	0.0308733	0.0331917	0.0843142	0.0308738	0.0589901	0.0795802	0.0136237	0.0550802	0.21595	0.120403	0.10496	0.0388713	0.0339754	0.0156347	0	0.0294932	0.0671854	0.0456196	0	0.0890104	0	0	0	0.0326755	0.102169	0	0.0681644	0.0405133	0.0106744	0.0190623	0.0946544	0.0538962	0.0548076
DSG1-AS1	ENSG00000266729.4	lncRNA	0	0	0	0.0284221	0	0	0	0.693779	0	0.0242978	0.0308715	0	0.363925	0	0.0255866	0.0275119	0	0.0754388	0	0.0568767	0.0224711	0	0.0293465	0	0	0.0637563	0	0.0257763	0	0.0642774	0.0557999	0	0	0.0374848	0	0	0	0	0.0193328	0	0	0	0	0.0157871	0	0	0
DSG2-AS1	ENSG00000264859.4	lncRNA	0.164371	0.38375	0.130988	0	0.496943	0.163656	0.171191	0.887394	0.58848	0.398551	0.0521874	0.682025	0	0.116575	0.165938	0	0.112035	0.254599	0.0224459	0.0432559	0.0628912	0.0131234	0.469858	0.0146676	0.114623	0.344063	0.181787	0	0.138218	0.0903944	0.113814	0.538648	0.195525	0.0319807	0.267029	0.171619	0.0198404	0.229123	0.0857888	0.228341	0.115446	0.214739	0.106651	0.247788	0.280896	0.226285	0.258681
E2F3-IT1	ENSG00000224707.1	lncRNA	0	0.0700316	0	0	0	0	0	0	0	0.0687233	0	0	0	0	0	0	0	0	0	0	0	0	0	0	0	0	0	0	0	0	0	0	0.0689607	0	0	0	0	0	0	0	0	0	0	0	0	0	0
EAF1-AS1	ENSG00000249786.6	lncRNA	0.0509842	0.169053	0.0932614	0.145105	0.14108	0.0507538	0.0419534	0.0213768	0.0905316	0.0322164	0	0.0724121	0.054012	0.144205	0.0406098	0.0929565	0.0162788	0.0736006	0.0723289	0.192281	0.0298005	0.0244917	0.409107	0.0341208	0.0624908	0	0.130078	0.0137657	0.0150205	0.0430476	0.029944	0.0402158	0.0323291	0.0349178	0.0151868	0.0264329	0.0460456	0.0216459	0.0357804	0.0172791	0.0353887	0.0239025	0.0233774	0.0251063	0.260194	0.041672	0.179985
EDNRB-AS1	ENSG00000225579.1	lncRNA	0	0	0	0	0	0.0521045	0.050129	0	0	0	0	0	0	0	0	0	0	0	0.0375971	0	0.0426599	0	0	0	0	0	0	0	0	0	0.233786	0	0	0	0.0713813	0.0378581	0	0	0	0	0	0	0	0	0	0.0427846	0
EDRF1-AS1	ENSG00000236991.5	lncRNA	0.0630264	0	0.0344679	0.0327877	0.0199844	0.0627427	0.0750786	0.0610701	0.0287092	0.0418524	0	0.138343	0.0237165	0	0.086811	0.0159569	0.0351338	0.0440591	0.0564305	0.065515	0.0259309	0.0526872	0.13089	0.156246	0.0677544	0.0371735	0	0.0297398	0.0483823	0.14441	0.0747182	0	0	0.0217727	0.0219435	0	0.0301757	0	0.0223131	0	0.0329763	0	0	0	0.0460087	0.0130622	0.0211997
EFCAB14-AS1	ENSG00000228237.4	lncRNA	0	0.0950961	0	0.0553966	0	0.0535934	0.241149	0	0.0955243	0	0	0.340954	0	0	0.0981631	0.0536384	0	0	0.148851	0	0	0	0.165163	0.0502097	0.0578888	0.0627414	0	0.0502832	0	0.237906	0.142021	0	0	0	0.0371704	0	0	0	0.0377932	0.0422473	0.144037	0	0	0.0907764	0.0774924	0.0440112	0.171259
EFCAB6-AS1	ENSG00000223843.4	lncRNA	0	0	0	0.0123643	0.0149917	0.011956	0	0	0.0108168	0	0	0.035796	0.0177971	0.0305162	0.0111247	0.0472806	0	0.0547858	0.0171364	0.00834139	0	0.019954	0.0991194	0.0222957	0.0129293	0.0140315	0	0	0	0	0	0.0219478	0.0211204	0.00819101	0	0	0	0	0	0	0	0	0.00764812	0.0136692	0	0.00979298	0
EGFLAM-AS1	ENSG00000249491.1	lncRNA	0	0	0	0	0	0.0932558	0	0	0	0	0	0	0	0	0	0	0	0	0	0	0	0	0	0.0874427	0	0	0	0.170126	0	0	0.0643731	0	0	0	0	0	0.117261	0	0	0	0	0	0	0	0	0	0
EGFLAM-AS2	ENSG00000248572.4	lncRNA	0	0	0	0	0	0	0	0	0	0	0	0	0	0	0	0	0	0	0	0	0	0	0	0	0	0	0	0	0	0	0	0	0.0737305	0	0	0	0	0	0	0	0	0	0	0	0	0	0
EGFLAM-AS3	ENSG00000249071.2	lncRNA	0	0	0	0	0	0	0	0	0	0	0	0	0.0841322	0	0	0	0	0	0	0	0	0	0	0	0	0	0	0	0	0	0	0	0	0	0	0	0	0	0	0	0	0	0	0	0	0	0
EGFLAM-AS4	ENSG00000248730.1	lncRNA	0	0	0	0	0	0	0	0	0	0	0.044713	0	0	0	0	0	0	0	0	0.0952835	0.0163863	0	0	0	0	0	0	0.0188023	0	0	0.0137343	0	0	0	0.0138595	0	0.0127473	0.0197579	0.0140936	0	0	0	0	0	0	0	0
EGFR-AS1	ENSG00000224057.1	lncRNA	0.130877	0.0203151	0.163464	0.145236	0.0696145	0.0336952	0.0745206	3.258	0.0405332	0.0199291	0	0.0670309	0.634313	0	0.737046	0.221018	1.52968	0.169363	0.063835	2.17399	0.0366251	0.0188943	0.07106	2.03413	0.0835832	0.0132848	0	0.0419821	0.0230658	0.103834	0.0383143	0.0714671	0.0878904	0.0830879	0.0837258	0.016339	0.0143385	0.0549151	0.0158519	0.00889527	0.0465296	0.262282	0.451307	0.088245	0.0246421	0.0547537	0.0737717
EGLN3-AS1	ENSG00000258897.1	lncRNA	0	0.175293	0	0	0.12443	0.0999837	0	0	0	0	0	0	0	0	0.0932249	0	0	0.180793	0	0.584993	0	0	0.205796	0	0	0	0	0	0	0	3.50424	0.0923367	0	0	0	0	0	0	3.04389	0	0.136899	0	0	0	0	0	0
EGOT	ENSG00000275981.1	lncRNA	0	0	0	0	0.632414	0	0.164008	0	0.0794628	0	0	0	0	0.111596	0	0	0	0	0	0.335452	0	0	0.0934095	0	0	0	0	0	0	0.103195	0	0.0808892	0	0.0605179	0	0	0	0	0	0	0	0	0	0	0.0643954	0.0721017	0.0589456
EGOT	ENSG00000235947.1	lncRNA	0	0.574579	0.178108	0.0443664	1.22989	0.202854	0.177132	0.541292	0.268794	0.0191042	0	0.125855	0.0321273	0.551293	0.0979038	0.125203	0	0.13528	0.0612308	0.999552	0	0.0181119	0.175078	0	0.0233715	0.0502742	0	0.059972	0.187774	0.311929	0.0725636	0.306135	0.146679	0.0295012	0.0443712	0.0915181	0.0935662	0.0212986	0.186048	0.0504146	0.739952	0.0694378	0.277567	0.0728776	0.569762	0.0525133	0.151356
EHD4-AS1	ENSG00000259883.1	lncRNA	0.264955	0.331192	0	0	0.100262	0.228977	0.0392246	0	0.208583	0.105591	0.133169	0	0.0604062	0.151163	0.214121	0.193405	0.374935	0.0379679	0.194173	0.137342	0.0333615	0	0.280212	0.0753975	0.0868147	0.381849	0.0823681	0.075507	0.233845	0.161981	0.0823882	0	0.0361885	0.0824881	0.0559429	0.142257	0.327067	0.0792668	0.0568741	0.063528	0.187988	0.0979078	0.0771503	0.0234644	0.248647	0	0.180987
EHHADH-AS1	ENSG00000223358.4	lncRNA	0	0	0	0	0	0	0	0	0	0	0	0	0	0	0	0	0	0	0.0139597	0.0135507	0	0	0	0	0	0	0	0	0	0	0.0132903	0	0.0172096	0	0	0.0689563	0	0	0	0	0	0	0	0.0111328	0.0282107	0	0
EHMT2-AS1	ENSG00000237080.2	lncRNA	0.162287	0.0749714	0	0	0.103504	0.0830513	0.0799346	0.157413	0	0.335253	0	0.237425	0	0.105827	0	0.161712	0.0618703	0	0.0601053	0.220525	0	0.0698192	0.0885515	0.151727	0	0	0	0	0	0.0497519	0	0	0	0	0	0	0	0	0.0587418	0	0.113958	0	0	0	0	0	0.109609
EIF1AX-AS1	ENSG00000225037.1	lncRNA	0	0	0	0	0.287103	0	0	0	0.145037	0	0	0	0	0	0.0764094	0.233356	0	0	0	0	0	0	0	0	0	0	0	0	0	0.0491049	0.110916	0.147582	0	0.0565928	0	0	0.103189	0	0.0579802	0	0	0	0	0	0.060224	0	0
EIF1B-AS1	ENSG00000280739.1	lncRNA	0.134993	0.2735	0.293632	0.0939974	0.218357	0.227574	0.276446	0.0777955	0.326373	0.114521	0.185521	0.0691873	0.0849894	0.196997	0.105255	0.192205	0.220896	0.312891	0.192969	0.121514	0.289751	0.276274	0.349134	0.0539016	0.281718	0.040776	0.536297	0.136356	0.185666	0.212863	0.166484	0.139036	0.0460611	0.0895247	0.0555793	0.0984057	0.194645	0.137753	0.339521	0.0631161	0.176051	0.0792496	0.0837446	0.12224	0.293255	0.154725	0.193597
EIF3J-AS1	ENSG00000179523.4	lncRNA	1.20598	1.14981	0.820019	0.706271	0.647578	0.563541	0.783323	1.4354	1.0652	0.665433	1.05289	2.37513	0.849527	1.07023	0.825182	0.802419	1.43463	0.753034	0.733235	0.703976	1.21848	0.616542	0.796948	0.999978	0.744101	0.712996	1.17959	0.983005	0.943711	1.54688	0.886094	2.41035	0.32526	0.606205	0.375753	0.875762	0.871076	0.457015	0.771921	0.39253	0.807634	0.382376	0.488262	0.503463	1.31073	0.770807	1.00891
ELDR	ENSG00000280890.1	lncRNA	0	0.00972697	0.0117477	0	0	0.0108017	0.0103865	0.0415833	0.00977209	0.101639	0	0	0.0160821	0.0546565	0.0100504	0	0.0550588	0.0689263	0.00776312	0.087924	0	0.0708153	0.0343359	0	0.0116814	0.0500557	0	0.0101253	0	0.00640574	0.00739009	0.0871878	0	0.00739929	0	0	0	0	0.0522684	0	0.0516995	0	0	0.00618832	0	0	0.0356636
ELFN1-AS1	ENSG00000236081.1	lncRNA	1.39997	0.0287349	0.0685015	1.52221	0.258658	0.367962	0.493891	0.204365	0.138885	0.135747	0	0.0941912	1.69304	0	0.115237	1.0207	0.0698091	0.221951	0.0678229	1.86065	0.241685	0	0.131586	0.0591133	2.2174	0.47892	0	0.0299034	0	0.261224	0.261268	0	0.0282893	2.87689	0	0	0.0202986	0.0314172	0.0877244	0	0.207887	0.0260881	0.0204483	0.03642	0.0462605	0.101873	0
ELMO1-AS1	ENSG00000224101.1	lncRNA	0	0	0	0	0	0	0	0	0	0	0	0	0	0	0	0	0	0	0	0	0	0	0	0	0	0	0	0	0	0	0	0	0	0.0803607	0	0.043015	0	0	0	0	0	0	0	0	0	0	0
ELOVL2-AS1	ENSG00000230314.5	lncRNA	0.188927	0.524853	0.165063	0.695468	0.43257	0.338701	0.164155	0.0385712	0.309534	0.119129	0	0.0398819	0.0872187	0.0507139	1.4991	0.370412	1.02869	1.50571	0.201612	2.00999	0.0951704	1.17546	2.02322	0.193277	0.492399	0.390421	0.192474	0.160233	0.393366	0.290023	0.307928	0.0183886	0.274754	0.352014	0.527869	0.13841	0.256122	0.150246	1.21325	0.0916828	0.182981	0.0797811	0.225299	0.37267	0.071442	0.0325212	0.311718
EMC3-AS1	ENSG00000180385.7	lncRNA	0.259778	0.633915	0.397526	0.135513	0.219513	0.162239	0.24256	0.340618	0.161439	0.372119	0.0191792	0.864283	0.0379157	0.224244	0.242058	0.301345	0.0981649	0.550909	0.195682	0.36303	0.0750813	0.0494344	0.355838	0.335408	0.388478	0.249395	0.59672	0.145306	0.0517605	0.638548	0.34763	0.298908	0.0301134	0.112947	0.0117931	0.101843	0.169302	0.025153	0.498952	0.0464339	0.865003	0.0617509	0.110797	0.071844	0.8501	0.0951701	0.599598
EMX2OS	ENSG00000229847.7	lncRNA	0	0.00324925	0.0233979	0	0.0135442	0.00360917	0	0	0.0130133	0.00318716	0.00405748	0.00363185	0.0107401	0.00925338	0	0.00361225	0.00266974	0	0.0154829	0.00502724	0.00881979	0.00603518	0.026773	0.0433035	0.0385715	0.00423781	0	0.00338261	0.00737491	0.00213817	0.0196212	0.00664143	0.00638977	0.00739845	0.00248987	0.0130044	0.00457506	0	0.0276116	0.00283462	0	0.0205075	0.00460898	0.0123488	0.0441048	0.00590328	0.00959573
ENO1-AS1	ENSG00000230679.1	lncRNA	0.314374	0.431944	0.0741389	0.263672	0.0852088	0.195866	0.0657109	0.689711	1.18345	0.424786	0.408166	0.0687057	0	0.521856	0.063623	0	0.0998808	0.783586	0.143257	0.345047	0.109839	0.360553	1.13155	0.0639951	0.210764	0.541418	2.31431	0.0640884	0.136418	0.80423	0	0.123384	0.174846	0.0926498	0.0933587	0.0496911	0.206214	0.193136	0.626567	0.105834	0	0.396825	0.128133	0.151725	0.318869	0.110153	0.367994
ENO1-IT1	ENSG00000236269.1	lncRNA	0.123712	0.111332	0.0458902	0.0860405	0.152987	0.123167	0.118605	0.119949	0.111831	0.143943	0	0.200972	0	0	0	0.0833375	0.03135	0	0.0602636	0.0869205	0.101285	0.0354257	0	0.0395584	0.132788	0.049477	0	0.0396166	0.0431929	0.0498834	0.217113	0.0768659	0.144428	0	0.140691	0	0.0269209	0	0.273031	0.159151	0.245412	0.226254	0.0537376	0.0482147	0.0611751	0.0346591	0.187146
ENOX1-AS1	ENSG00000233821.1	lncRNA	0	0	0	0	0	0	0.00782544	0	0	0	0.00914771	0	0.0121224	0	0	0	0	0	0	0	0	0	0	0	0	0	0	0	0	0	0	0	0	0	0	0	0	0	0	0.00639411	0	0	0.00520364	0	0	0	0
ENOX1-AS2	ENSG00000238189.2	lncRNA	0	0	0	0	0	0	0	0	0	0	0	0	0	0	0	0	0	0	0	0	0	0	0	0	0	0	0.103509	0	0	0	0	0	0	0	0	0	0	0	0	0	0	0	0	0	0	0	0
ENTPD1-AS1	ENSG00000226688.5	lncRNA	0.0674388	0.0931554	0.0543451	0.0618371	0.113617	0.0647042	0.110658	0.0841562	0.142358	0.0893178	0.0170699	0.117983	0.0374736	0.00977455	0.0693349	0.0476073	0.0893977	0.0917269	0.0573208	0.119094	0.0649803	0.102746	0.152116	0.155636	0.0646127	0.0295871	0.162628	0.101312	0.107834	0.173061	0.0596264	0.106178	0.063964	0.0563536	0.0500244	0.0735411	0.181712	0.0517168	0.0474083	0.052975	0.11856	0.0288054	0.089813	0.0806848	0.226232	0.0829794	0.0614008
ENTPD3-AS1	ENSG00000223797.4	lncRNA	1.39358	1.40394	1.01086	0.62334	1.21482	1.15328	1.07886	1.75775	1.60984	0.877373	2.19656	0.665299	1.65482	2.23293	0.399882	1.16361	1.14329	1.07316	1.28465	1.29346	1.26365	1.4945	2.00226	0.734287	1.26606	1.20553	2.68849	1.39502	1.13177	1.45494	0.679787	0.754903	1.10046	0.869771	0.73469	1.47276	1.24352	1.12691	1.63677	0.859717	1.12798	1.19667	0.848796	1.01161	1.73749	1.01019	1.32279
EP300-AS1	ENSG00000231993.1	lncRNA	0.133795	1.12133	1.30643	1.13787	1.2608	0.195465	0.94858	0.066327	2.06795	0.513015	0	0.980663	0.365754	0.582043	0.580021	0.866233	0.192896	1.5967	0.979825	2.10521	0.479929	1.5571	1.37944	0.183673	0.335249	0.54043	1.31433	0.397555	0.481117	0.626781	0.788345	0.617815	0.557184	1.13177	1.00041	0.188865	0.316508	0.737271	1.72529	1.26608	1.72877	1.71825	1.16071	1.42625	0.799447	0.439636	1.41959
EPB41L4A-AS1	ENSG00000224032.5	lncRNA	2.12869	1.95372	0.936011	1.30838	1.42894	1.79026	1.56734	3.26925	1.82878	0.89818	2.76169	2.72108	3.49098	2.02918	1.87754	1.85585	2.09086	1.48301	1.74164	1.87987	2.56011	2.18437	1.91104	2.91646	2.19152	1.12939	1.21882	1.6748	1.76572	1.33928	1.70413	2.80536	1.6225	1.22285	1.47148	1.6837	1.91136	1.46022	1.67889	1.49916	1.46959	1.39496	1.32849	1.47542	2.03504	1.67398	0.880376
EPB41L4A-AS2	ENSG00000278921.2	lncRNA	0.29005	0.714876	0.164239	0.495074	0.285237	0.34387	0.465242	0.0651656	0.314305	0.097472	0.123018	1.32974	0.792509	0.406405	0.270452	0.307655	0.129168	0.234788	0.494883	0.193354	0.375363	0.196275	0.225445	0.35783	0.406449	0.354924	0.176066	0.860822	0.662755	0.643853	0.0760067	2.30798	0.135144	0.551697	0.284949	0.363082	0.287878	0.599033	0.015931	0.508605	0.422664	0.486198	0.426359	0.294432	0.0809472	0.287231	0.0885123
EPHA1-AS1	ENSG00000229153.4	lncRNA	0.298344	0.0107588	0.0322654	0.00619075	0.0149805	0.0872808	0.0730873	0.0288841	0.0268713	0.211454	0	0.0357694	0.0177838	0.0304934	0.128056	0.0297093	0.0176342	0.0439612	0.0424339	0.0891403	0.0433951	0.00501066	0.174799	0.097653	0.142017	0.153557	0.0122417	0.022312	0.0363568	0.0385497	0.0443982	0.0273626	0.0105909	0.0602837	0.0447986	0.0129518	0.15491	0	0.00420059	0.0187172	0.17233	0.00976215	0.0710183	0.00342688	0.867466	0.02916	0.0198392
EPHA5-AS1	ENSG00000250846.5	lncRNA	0.190559	0	0	0.125467	0	0	0	0	0	0	0	0	0	0	0	0	0.675942	0	0	0	0	0	0	0	0	0	0	0	0	0	0.0342329	0	0.0658527	0	0	0	0	0	0.466731	0	0	0	0	0	0	0	0
EPN2-AS1	ENSG00000235397.1	lncRNA	0	0	0.057157	0	0	0	0.0506257	0.10067	0.0240317	0	0	0	0	0	0.0247126	0.0265726	0	0.024713	0	0.0185515	0.0217027	0	0	0	0.0568394	0	0	0	0.0271558	0	0.0539128	0.048535	0.0467213	0	0.0364919	0	0	0	0.0732765	0	0.0184654	0	0	0	0	0	0.0177382
ERC2-IT1	ENSG00000281708.1	lncRNA	0.0146404	0	0	0	0	0	0	0	0	0	0	0	0	0	0	0	0	0.026996	0	0	0	0	0	0	0	0.0340008	0	0	0	0.00864706	0	0	0	0	0.0100657	0	0	0	0.0203998	0	0	0.0119102	0	0	0	0	0
ERI3-IT1	ENSG00000233602.1	lncRNA	0	0.174493	0	0	0	0	0.141417	0.0492608	0.0902886	0	0	0.14769	0	0	0.0471395	0	0	0	0	0.136876	0	0	0.106066	0.137817	0.107357	0	0	0.0474863	0	0.0597508	0	0.0466833	0	0.0348222	0	0	0.0947993	0	0.0356825	0	0.069741	0.0817609	0.032534	0	0.0370745	0	0.0339097
ERICD	ENSG00000280303.2	lncRNA	0.696705	0.136625	0.194163	0.199589	0.0777955	0.179405	0.375237	0.51538	0.163178	0.121264	0.246237	0.64737	0.428292	0.407068	0.244594	0.287925	0.238196	0.329543	0.260693	0.317358	0.136261	0.175394	0.0664717	0.498794	0.685972	0.0905793	0.124942	0.195066	0.239545	0.428997	0.154594	0.740529	0.172625	0.0639166	0.223313	0.467738	0.299686	0.0462972	0.245776	0.187296	0.116609	0.124458	0.181314	0.0968398	0.184925	0.148451	0.207074
ERICH3-AS1	ENSG00000234497.4	lncRNA	0	0.00533432	0	0	0	0	0	0	0.0053591	0	0	0	0	0	0	0	0	0.00551205	0	0.00413091	0	0	0	0	0	0	0	0	0	0	0	0	0.00525094	0	0	0	0	0	0	0	0	0	0	0	0.00432167	0	0
ERICH6-AS1	ENSG00000240137.4	lncRNA	0.431939	0.0677981	0.335353	0	0.48807	0.247421	0.359123	0.933533	0.195372	0.603263	0.310811	0.976872	0.564004	1.56399	0.200584	0.372104	0.840385	0.261697	0.229819	0.396801	0.310232	0.291182	0.75294	0.169984	0.460322	0.730444	0.949491	0.849188	0.348703	0.343724	0.101721	0.288706	0.221281	0.12622	0.288259	0.40978	0.3461	0.366935	0.35744	0.462291	0.39518	0.384608	0.423757	0.450893	0.208982	0.43295	0.300317
ESRG	ENSG00000265992.1	lncRNA	0	0.00911246	0	0	0	0	0	0	0	0.00893868	0	0	0	0	0	0	0	0	0	0	0	0	0	0	0	0	0.0410373	0	0	0	0.00692286	0	0	0.107095	0	0.00732339	0.00642428	0	0.014174	0	0	0	0.00647188	0	0	0.00828781	0
ETV5-AS1	ENSG00000234197.1	lncRNA	0	0.235901	0.0606553	0	0.0697601	0	0.0537316	0	0.0505974	0	0	0.056191	0	0	0.102224	0	0	0	0	0.0391408	0.13307	0	0	0.102814	0.17388	0	0	0.0523995	0.164957	0.0659043	0.0757951	0	0	0	0.0387422	0	0	0	0.077735	0.0440306	0.11386	0.13314	0	0.0322073	0.0409256	0	0
EVX1-AS	ENSG00000253405.1	lncRNA	0	0	0	0	0	0.023241	0	0	0	0	0	0.753919	0	0	0	0	0.017222	0.105051	0	0.0162337	0	0	0.0492091	0.0851342	0.0498198	0	0	0	0	0	0	0.123992	0	0	0	0	0	0	0	0	0.0943418	0	0	0	0.0169801	0	0
EWSAT1	ENSG00000212766.8	lncRNA	0.0613828	0.0781141	0.057063	0.165381	0.274379	0.191762	0.0670037	1.2307	0.0708105	0.0766588	0.0395574	0.161145	0.0522438	0.298924	0.193751	0.230461	0.0894808	0.048929	0.0253826	0.0185206	0.105218	0.0727513	0.212218	0.0492158	0.189552	0.167874	0.0181609	1.93171	0.0624834	0.210852	0.516832	0.0324834	0.0542736	0.0829812	0.0183307	0.0318794	0.0500055	0.0602153	0.0967404	0.0414088	0.228314	0.0359518	0	0.0550407	0.0573511	0.0217303	0.0177086
EXOC3-AS1	ENSG00000221990.4	lncRNA	1.83334	2.03514	1.77177	0.899974	1.52865	1.01677	0.757035	1.38742	2.93938	1.08852	1.99054	1.84584	1.37068	3.06015	1.34788	1.26106	1.32971	2.91931	0.84155	1.66736	1.33872	1.60182	2.87149	0.959923	1.56332	1.5382	2.12118	0.997427	1.28762	1.72845	1.22907	1.27501	1.30571	1.43807	0.801072	0.639066	1.76263	1.16596	1.20473	0.77368	1.02317	1.27596	0.859942	1.02962	2.10894	1.09174	1.83837
EXTL3-AS1	ENSG00000246339.5	lncRNA	0.216045	0.280704	0.161577	0.0753965	0.288507	0.0871178	0.0564399	0.13208	0.270715	0.120378	0.0657917	0.108755	0.0331037	0.0657627	0.0275792	0.101223	0.0596229	0.0546419	0.0834988	0.230807	0.077282	0.0248336	0.352834	0.0482048	0.196474	0.0432884	0.186762	0.0346465	0.0303028	0.131214	0.0698739	0.00687623	0.0392466	0.0403909	0.0255753	0.00540032	0.118371	0	0.17755	0.0233142	0.0807398	0.0242363	0.014269	0.0338434	0.312689	0.00611203	0.312487
EZR-AS1	ENSG00000233893.1	lncRNA	0.14055	0.126558	0.151614	0.144501	0	0.267487	0.13478	0.136299	0.127122	0	0	0	0	0	0.130595	0	0.104764	0	0.101818	0.36052	0.115191	0.227079	0	0.131341	0.287315	0.564122	0.273521	0.252061	0.143002	0.311785	0	0	0	0	0.18964	0	0	0	0.0995404	0	0.277296	0	0.0909319	0	0.199763	0.115519	0
F10-AS1	ENSG00000231882.1	lncRNA	0.399982	0	0.428663	0.410263	0.792311	0.455255	0.140017	0.207495	1.56817	0.767221	0.441038	0.214139	0.840431	1.19756	0.373868	0.398672	0.160383	1.02531	0.992318	0.414022	0.899228	0.529602	0.842148	0.13645	0.363662	0.32077	1.20388	0.482724	0.464217	0.393797	0	0.134402	0.769324	0.446416	0.69722	0.38578	0.181957	0.393182	0.739068	0.272725	0.150924	0.333039	0.306829	0.447639	1.49371	0.562864	0.965836
F11-AS1	ENSG00000251165.4	lncRNA	1.8996	1.11879	2.86268	4.29656	2.58114	1.24838	1.68955	0.612498	3.15212	0.899614	1.12805	0.916102	1.00545	2.20751	2.18278	2.64814	1.49643	2.04225	3.09236	1.73077	1.9247	1.57121	3.01827	1.57959	1.71821	0.997489	1.54833	1.28449	2.1959	1.03818	1.38094	0.0217286	1.8764	1.7684	2.19145	1.44743	2.20939	1.507	1.343	1.87379	0.625524	1.6839	2.03721	2.48271	2.84998	1.9532	2.77361
FALEC	ENSG00000228126.1	lncRNA	0.0555161	0.189802	0.117653	0.0571239	0.258299	0.159824	0.201854	0.204077	0.234595	0.0489047	0	0.478154	0	0.0706061	0.101178	0.30393	0.2656	0.10118	0.224304	0.31602	0.0891371	0.335045	0.459904	0.0517781	0.172142	0	0.111078	0	0.110896	0	0	0.553433	0	0.14649	0	0	0.103365	0	0.704774	0	0.376194	0	0	0	0.227509	0	0.0370446
FAM138A	ENSG00000237613.2	lncRNA	0	0	0	0	0	0	0	0	0	0	0	0	0	0	0	0	0	0	0	0	0	0	0	0	0	0	0	0	0	0	0	0	0	0	0	0	0	0	0	0	0	0	0	0	0	0	0
FAM138B	ENSG00000226516.6	lncRNA	0	0	0	0	0	0	0	0	0	0	0	0	0	0	0	0	0	0	0	0	0.0209682	0	0	0	0	0	0	0	0	0.0152448	0	0	0	0	0	0	0	0	0	0	0	0	0	0	0	0	0
FAM138C	ENSG00000218839.4	lncRNA	0	0	0	0	0	0	0	0	0	0	0	0	0	0	0	0	0	0	0	0	0	0	0	0	0	0	0	0	0	0	0	0	0	0	0	0	0	0	0	0	0	0	0	0	0	0	0
FAM138D	ENSG00000249054.2	lncRNA	0	0	0	0	0	0	0	0	0	0	0	0	0	0	0	0	0	0	0	0	0	0	0	0	0	0	0	0	0	0	0	0	0	0	0	0	0	0	0	0	0	0	0	0	0	0	0
FAM138E	ENSG00000248893.3	lncRNA	0	0	0	0	0	0	0	0.0252245	0	0	0	0	0.0759971	0.0332137	0	0	0	0	0	0.0883729	0	0.0217249	0.0548337	0	0	0	0	0	0	0	0.0177655	0	0	0	0	0	0	0	0.0362317	0	0	0	0	0	0	0	0
FAM13A-AS1	ENSG00000248019.2	lncRNA	0.38976	0.218131	0.512517	0.191471	0.317377	0.191717	0.343201	0.274725	0.38004	0.0730323	0.114575	0.401144	0.517307	0.130168	0.21923	0.451934	0.162972	0.49599	0.301256	0.201952	0.199088	0.156819	0.335449	0.0897736	0.219521	0.142219	0.0980287	0.120701	0.0567347	0.446504	0.288098	0.266784	0.0371074	0.227752	0.0851974	0.0452873	0.0528144	0.0275946	0.369766	0.0491178	0.0243118	0.14279	0.0618784	0.0825206	0.142231	0.148349	0.0644675
FAM155A-IT1	ENSG00000227248.1	lncRNA	0	0	0	0	0	0	0	0	0	0	0	0	0	0	0	0	0	0	0	0	0	0	0	0	0	0	0	0	0	0	0.0263633	0.0699948	0	0	0	0.0278777	0	0	0	0	0	0	0	0	0	0	0
FAM157A	ENSG00000236438.5	lncRNA	0.0208141	0.0186639	0	0	0	0	0	0.04004	0	0	0	0.081645	0	0	0	0.0207367	0	0	0	0	0	0	0	0.0385365	0.0224001	0.0243029	0	0	0	0.0604976	0.0559431	0	0	0.0142081	0.0284988	0	0.0131709	0	0.0289778	0	0.2517	0.033682	0.0394441	0	0	0.0169799	0
FAM157B	ENSG00000233013.7	lncRNA	0.0142751	0.0505222	0.0154526	0	0	0.0142098	0.0136642	0.0138247	0	0	0	0.0142987	0	0.0182261	0.0132224	0	0	0.0132226	0.0203598	0	0.0116063	0	0.0450541	0	0.0153655	0	0	0.039599	0	0.04167	0.038514	0	0	0	0.0484162	0	0.00902554	0	0	0.011169	0.00986991	0	0.00909236	0	0.0308981	0	0
FAM157C	ENSG00000260528.3	lncRNA	0.0373629	0.190362	0.136772	0.130324	0.0841982	0.0125046	0.0706865	0.100278	0.0281185	0.0328888	0	0.0557785	0.009336	0.0631235	0.00582934	0.0062712	0	0.117729	0.0223669	0.176851	0.0354317	0	0.115961	0.0117045	0.0598765	0.0219566	0.0128129	0.00587285	0.00640981	0.0618643	0.0833656	0.0229512	0.0165963	0.00856734	0.00863484	0.00905146	0.047002	0	0.04338	0.0147163	0.0555333	0.035451	0.0119828	0.00358729	0.0450676	0.0204131	0.0166337
FAM167A-AS1	ENSG00000184608.7	lncRNA	0	0	0	0	0	0.0166076	0	0	0.0591927	0	0.0186602	0	0	0	0	0	0	0	0.023787	0	0	0	0.035254	0.0155465	0	0	0	0.0762197	0	0.00985686	0	0	0	0	0	0	0	0	0	0	0.0115384	0.0270222	0	0.00952269	0	0.013607	0
FAM170B-AS1	ENSG00000234736.4	lncRNA	0	0	0	0	0	0	0	0.0270385	0	0	0	0	0	0	0	0	0	0	0	0	0	0	0.0149092	0	0	0	0	0	0	0	0.0284765	0	0	0	0	0	0	0	0.00980509	0	0	0	0	0	0	0.0114366	0.00931379
FAM181A-AS1	ENSG00000258584.1	lncRNA	0	0	0	0	0	0	0	0	0	0	0	0	0	0	0	0	0	0	0	0	0	0	0.0121973	0	0	0	0	0	0	0	0.00781412	0	0	0	0	0	0	0	0	0	0	0	0	0	0	0.00935423	0
FAM182A	ENSG00000125804.12	lncRNA	0.00552501	0.034309	0	0.0169968	0	0.0164364	0.00528787	0.0265547	0.0148724	0.0241229	0	0.00553418	0.0163446	0	0	0	0.0121723	0	0.0118192	0.0416276	0.00896514	0	0.00587439	0.0153861	0.0118724	0.106019	0	0.0102909	0.00562603	0.00651066	0.0334962	0.0101146	0.0145732	0.0187281	0.00379483	0.011902	0.0548412	0	0.00770803	0.00431999	0.00381646	0.00449201	0	0.00314827	0.130495	0.0223749	0.0958372
FAM182B	ENSG00000175170.13	lncRNA	0.0490295	0.252184	0.0267543	0.0586925	0.0206228	0.0488077	0.00793276	0.323136	0.221525	0.453803	0	0.0730515	0.0244731	0.160738	0.0379769	0.0568318	0.00610529	0.0229063	0.0409923	0.126854	0.0267575	0.113144	0.280278	0.0680499	0.12837	0.224513	0.0168585	0.0306865	0.033466	0.0338925	0.0662995	0.0597114	0.0290305	0.0663803	0	0.023731	0.0963776	0.0242469	0.0512996	0.0129347	0.141973	0.0267721	0.0569914	0.014128	0.212725	0.00675598	0.256782
FAM197Y2	ENSG00000234803.6	lncRNA	0	0.0186275	0	0	0	0	0	0	0	0	0	0	0	0	0	0	0	0	0	0	0	0	0.0110822	0	0	0	0	0	0	0	0	0	0	0	0	0	0	0	0	0	0	0	0	0	0	0	0
FAM197Y3	ENSG00000230066.4	lncRNA	0	0	0	0	0	0	0	0	0	0	0	0	0	0	0	0	0	0	0	0	0	0	0	0	0	0	0	0	0	0	0	0	0	0	0	0	0	0	0	0	0	0	0	0	0	0	0
FAM197Y4	ENSG00000274196.3	lncRNA	0	0	0	0	0	0	0	0	0	0	0	0	0	0	0	0	0	0	0	0	0	0	0	0	0	0	0	0	0	0	0	0	0	0	0	0	0	0	0	0	0	0	0	0	0	0	0
FAM197Y5	ENSG00000225516.5	lncRNA	0	0	0	0	0	0	0	0	0	0	0	0	0	0	0	0	0	0	0	0	0	0	0	0	0	0	0	0	0	0	0	0	0	0	0	0	0	0	0	0	0	0	0	0	0	0	0
FAM197Y6	ENSG00000237802.5	lncRNA	0	0	0	0	0	0	0	0	0	0	0	0	0	0	0	0	0	0	0	0.0144778	0	0	0	0	0	0	0	0	0	0	0	0	0	0	0	0	0	0	0	0	0	0	0	0	0	0	0
FAM197Y7	ENSG00000228383.5	lncRNA	0	0.00941432	0	0	0	0	0	0	0	0	0	0	0	0	0	0	0	0	0	0.0217687	0	0	0.0332414	0	0	0	0	0	0	0	0.00715237	0	0	0	0	0	0.00663729	0	0.00733992	0	0	0	0	0	0	0	0
FAM197Y8	ENSG00000225560.5	lncRNA	0	0	0	0	0	0	0	0	0	0	0	0	0	0	0	0	0	0	0	0.0154385	0	0	0.0118494	0	0	0	0	0	0	0	0	0	0	0	0	0	0	0	0	0	0	0	0	0	0	0	0
FAM197Y9	ENSG00000234830.6	lncRNA	0	0.0978712	0	0	0	0	0	0	0	0	0	0	0	0	0	0	0	0	0	0	0	0	0.15195	0	0	0	0	0	0	0	0	0	0	0	0	0	0	0	0.0346459	0	0	0	0	0	0.0270823	0	0
FAM201A	ENSG00000204860.4	lncRNA	0.459616	0.478253	0.0356272	0.414434	0.29109	0.16434	0.193604	0.0553661	0	0.0289813	0.0638072	1.7628	0	0.0211374	0.464091	0.691786	0.210633	0.700704	0.00593859	0.00576411	0.00674827	0	0.668316	0.526926	1.14937	0.00970201	0	0.331644	0.137399	0.374035	0.0112841	2.2533	0.139883	0	0.110017	0.0119359	0.00524577	0.0638877	0.00580139	0.194538	0.00573723	0.0917679	0.251965	0.298704	0.0120352	0.0662947	0.00551032
FAM212B-AS1	ENSG00000227811.2	lncRNA	0.0589112	0.0266907	0	0	0	0.0148864	0.0701954	0.177808	0.0531383	0.0519027	0.0496115	0.0590072	0.0221482	0.0190928	0.0942836	0.0296459	0.0219621	0.0138525	0.0213271	0.0411146	0.0121595	0	0	0.0139347	0	0	0.0891896	0.108036	0.0302957	0.0522054	0.136489	0.106246	0.0131981	0	0	0.0531023	0.0649272	0.0435579	0.416409	0.0348235	0.0206077	0	0.0189898	0.00853357	0	0	0.029594
FAM215A	ENSG00000267496.3	lncRNA	0.0418179	0.0741002	0	0.0430348	0	0.0416283	0.0400444	0	0	0	0	0.0825909	0	0	0	0	0	0	0	0.085691	0	0.0349158	0	0.0389898	0.0885991	0.0487682	0	0	0	0.0247939	0.0285761	0	0	0	0.0288352	0	0	0	0.0293197	0	0	0	0.0267275	0.0239575	0	0	0.02786
FAM215B	ENSG00000232300.1	lncRNA	0	0.0130892	0.0314379	0	0.036212	0	0.0139756	0.0557464	0.0390952	0.0381818	0.0163312	0.0291024	0	0	0	0.014546	0	0.0135241	0	0	0	0.0242414	0.030876	0.0270815	0.0157155	0	0	0	0	0.0171955	0.0198265	0.0266597	0.0383151	0.00995968	0	0.041636	0.0092316	0	0	0.0227579	0.0201202	0	0.00929994	0	0.0522854	0	0
FAM222A-AS1	ENSG00000255650.4	lncRNA	0	0.268937	0	0.174317	0.20897	0.271369	0.331888	0.335384	0.693874	0.173651	0.188549	0.272924	0.127772	0.711902	0.0275088	0.142171	0.18616	0.132583	0.162033	0.365589	0	0	0.930881	0.492294	0.21003	1.14748	0.818424	0.0277126	1.35992	0.425584	0.538583	0.0272408	0.391477	0.437219	0.424941	0.549749	0.36588	0.24304	0.284167	0.619398	0.44236	0.204239	0.292449	0.475741	0.538657	0.117285	0.0584588
FAM223A	ENSG00000272681.2	lncRNA	0	0	0	0	0	0	0	0	0	0	0	0	0	0	0	0	0	0	0	0	0	0	0	0	0	0	0	0	0	0	0	0	0	0	0	0	0	0	0	0	0	0	0	0	0	0	0
FAM223A	ENSG00000279245.1	lncRNA	0	0	0	0	0	0	0	0	0	0	0	0	0	0	0	0	0	0	0	0	0	0	0	0	0	0	0	0	0	0	0	0	0	0	0	0	0	0	0	0	0	0	0	0	0	0	0
FAM224A	ENSG00000233522.1	lncRNA	0	0	0	0	0	0	0	0	0	0	0	0	0	0	0	0	0	0	0	0	0	0	0	0	0	0	0	0	0	0	0	0	0	0	0	0	0	0	0	0	0	0	0	0	0	0	0
FAM224B	ENSG00000230663.1	lncRNA	0	0	0	0	0	0	0	0	0	0	0	0	0	0.0200166	0	0	0	0	0	0.0324361	0	0.013072	0.188324	0.0290738	0	0.0183131	0.031809	0	0	0	0	0	0	0.0106971	0	0	0	0	0.0645655	0.0122692	0	0.0127563	0	0	0	0.0254616	0
FAM225A	ENSG00000231528.2	lncRNA	0.106271	0.086744	0.0612394	0.00539658	0.0195516	0.0911521	0.0199642	0.167827	0.00471969	0.0228949	0.0058657	0.0668126	0.17595	0.0133664	0.0145143	0.0463348	0.0971572	0.228844	0.0074864	0.0216908	0.0337291	0.00436764	0.168468	0.00975015	0.0224439	0.200302	0.0106741	0.0386681	0.031735	0.0753779	0.0697301	0.00959737	0.00462441	0.0318355	0.0391182	0.0262157	0	0.00514041	0	0.0122611	0.0844872	0.00426186	0.00998212	0.0119107	0.00380588	0.0254451	0.0275886
FAM225B	ENSG00000225684.3	lncRNA	0.0129167	0.0192471	0.00467597	0.00887792	0.0107672	0.00858442	0.0164614	0.0166547	0.003888	0.0113584	0	0.00863827	0.0689587	0.0164939	0.00798684	0.0256232	0.0438934	0.0930437	0.0123102	0	0.0139843	0	0.0182795	0.00803447	0.00464951	0.0250608	0	0.0240058	0.00439742	0.00254685	0.0146346	0.00395967	0.00760895	0.00294248	0.00296571	0.00310909	0	0	0.00902915	0.00337626	0.02075	0.00701297	0.00274713	0	0.00313504	0	0.0114242
FAM230B	ENSG00000215498.7	lncRNA	0	0	0	0.00462082	0	0	0	0	0	0	0	0	0	0	0	0	0	0	0	0	0	0	0	0	0	0	0	0	0	0	0.00305458	0	0	0	0	0	0	0	0	0	0	0	0	0	0	0	0
FAM27B	ENSG00000278763.1	lncRNA	0	0	0	0	0	0	0	0	0	0	0	0	0	0	0	0	0	0	0	0	0	0	0	0	0	0	0	0	0	0	0	0	0	0	0	0	0	0	0	0	0	0	0	0	0	0	0
FAM27C	ENSG00000154537.4	lncRNA	0.10043	0.133426	0	0.0525706	0.0635559	0.0999837	0.271401	0.23207	0.0460703	0	0.164827	0.194624	0.0752157	0.299166	0.18079	0.147612	0	0.180793	0.0366931	0.0356261	0	0.0841316	0.106564	0.138457	0.512945	0.224729	0	0.18206	0	0.444857	0.316366	0.0923367	0	0.0349898	0.0696844	0.036948	0.095246	0.318953	0.0708387	0.154054	0.0700726	0.0821479	0.12654	0.113824	0.0372527	0.0417577	0
FAM27E3	ENSG00000274026.1	lncRNA	0.0396687	0.0355945	0.0216145	0	0.0493964	0.0394887	0.111081	0.19971	0.0533103	0	0.0659885	0.0591977	0.0295521	0.0751408	0.124783	0.0198964	0	0.158542	0.0284593	0	0.0481906	0	0.0212269	0.159436	0.163594	0.113	0.040453	0.0552072	0	0.0806701	0.0927068	0.123607	0	0.0405128	0.0674193	0.0427755	0.0498924	0.0389086	0.0139703	0.046397	0.0138163	0.0794887	0.0502565	0.0114042	0.0288945	0.0324001	0
FAM27E4	ENSG00000204805.8	lncRNA	0	0	0	0	0	0	0	0	0	0	0	0	0	0	0	0	0	0	0	0	0	0	0	0	0	0	0	0	0	0	0	0	0	0	0	0	0	0	0	0	0	0	0	0	0	0	0
FAM41AY1	ENSG00000224989.2	lncRNA	0	0	0	0	0	0	0	0	0	0	0	0	0	0	0	0	0	0	0	0	0	0	0	0	0	0	0	0	0	0	0	0	0	0	0	0	0	0	0	0	0	0	0	0	0	0	0
FAM41AY2	ENSG00000226362.2	lncRNA	0	0	0	0	0	0	0	0	0	0	0	0	0	0	0	0	0	0	0	0	0	0	0	0	0	0	0	0	0	0	0	0	0	0	0	0	0	0	0	0	0	0	0	0	0	0	0
FAM41C	ENSG00000230368.2	lncRNA	0	0	0	0	0	0	0	0	0	0	0	0	0	0	0	0	0	0	0	0.0112291	0	0	0	0	0.0173957	0	0	0	0	0	0	0	0	0.0110269	0	0.0116494	0	0	0	0	0	0	0	0	0	0.0131809	0
FAM53B-AS1	ENSG00000233334.3	lncRNA	0	0	0.0388927	0	0	0	0	0.0175177	0.0162925	0	0.0202289	0	0.0267738	0.0230854	0.0333183	0.0707684	0	0.0333189	0.012949	0.0125695	0	0	0	0	0	0	0	0	0.0184168	0	0	0.0329943	0.0473741	0	0	0.0130397	0.0114416	0	0	0	0	0	0.022961	0.010326	0.0261776	0	0
FAM66A	ENSG00000227888.4	lncRNA	0	0	0	0.0267398	0	0	0	0.0251631	0.0464413	0	0	0	0	0	0	0	0.0751899	0.0240712	0	0.0535413	0	0	0.15825	0	0.0279553	0	0	0.0946437	0	0	0.0177221	0.0472846	0	0	0	0	0	0	0	0	0.0179849	0	0	0	0	0	0
FAM66B	ENSG00000215374.5	lncRNA	0	0.0255617	0.0103524	0.00984378	0.0119378	0.0561909	0.0976182	0	0.0592231	0.0415559	0	0.0657488	0	0	0.0437464	0.0377345	0.0621968	0.0176584	0	0.0198262	0.0077722	0.00796926	0.145445	0.017763	0.0705615	0.0764485	0.0194412	0.0698779	0.0290157	0.0335356	0.0258703	0.342853	0.0251649	0.0323058	0.00657069	0.00688796	0.0476435	0	0	0.0296862	0.0131861	0.0155113	0.0655846	0.0324076	0.139262	0.0461517	0.0189573
FAM66C	ENSG00000226711.5	lncRNA	0.0736874	0.0304673	0.0796325	0.021073	0.00856188	0.0602938	0.119851	0.013249	0.0486653	0.0120306	0	0.336228	0.0302924	0.0347274	0.0438721	0.066896	0.102508	0.0438729	0.0671737	0.0142305	0.0221601	0.0114043	0.178505	0.0441305	0.212908	0.0628863	0.0414626	0.128721	0.0549312	0.0517231	0.0729249	0.460076	0.0240458	0.0950928	0.0280326	0.0390361	0.0594821	0.0200779	0.019065	0.0318751	0.0919037	0.0276625	0.0682745	0.0499939	0.0344964	0.0441135	0.0136057
FAM66D	ENSG00000255052.4	lncRNA	0.0344806	0.0612178	0	0	0	0.132652	0.0968609	0.0334002	0.031076	0.11774	0	0.101226	0	0.0439396	0.123778	0.100698	0	0.0319548	0	0	0	0	0.207049	0.0321432	0.0732595	0.0402284	0.135787	0.154218	0	0	0.199217	0.340403	0	0.0920631	0.0237571	0	0	0	0	0.105167	0	0	0.086124	0.0197326	0.211602	0	0
FAM66E	ENSG00000225725.4	lncRNA	0	0	0.0121595	0	0	0	0.0107508	0	0	0	0	0.0112506	0	0	0	0	0	0	0	0	0	0	0	0	0.0120909	0.0261256	0	0.0104804	0	0	0	0.0103009	0	0	0	0	0	0	0	0	0	0	0	0	0	0	0
FAM74A1	ENSG00000215112.6	lncRNA	0	0	0	0.0508677	0	0	0	0	0	0	0	0	0	0	0	0	0	0	0	0	0	0	0	0	0	0	0	0	0	0	0	0	0	0	0	0	0	0	0	0	0	0	0	0	0	0	0
FAM74A4	ENSG00000274583.1	lncRNA	0	0	0	0	0	0	0	0	0	0	0	0	0	0	0	0	0	0	0	0	0	0	0	0	0	0	0	0	0	0	0	0	0	0	0	0	0	0	0	0	0	0	0.0103754	0.0092946	0	0.0132815	0
FAM74A6	ENSG00000274516.1	lncRNA	0	0	0	0	0	0	0	0	0	0	0	0	0	0	0	0.0176027	0	0	0	0	0	0	0	0	0	0	0	0	0	0.01044	0.0120417	0	0	0	0.0121516	0	0.0111759	0	0	0	0	0	0	0	0	0.0144109	0
FAM74A7	ENSG00000277260.1	lncRNA	0	0	0	0	0	0	0	0	0	0	0	0	0	0	0	0	0	0	0	0	0	0	0	0	0	0	0	0	0.0441876	0	0	0	0.0383498	0	0	0	0	0	0	0	0	0	0	0	0	0	0.0289224
FAM83A-AS1	ENSG00000204949.7	lncRNA	0.046797	0	5.13692	0.0481565	2.01731	2.97431	3.42194	0.0228464	0.895827	0.711468	2.81794	2.36765	0.0348843	2.72382	0	0.219373	0	0.0645941	3.40933	0.214211	5.84129	0.0390842	2.29026	0.0436372	0.0748495	0.60437	1.14449	5.27962	4.09294	0.290976	0.123935	0	2.27017	1.20308	2.18325	1.17473	1.4528	0.815351	0.0649249	3.22477	1.50192	3.10374	0.31157	1.14452	0.223389	1.61107	0.397195
FAM83C-AS1	ENSG00000235214.1	lncRNA	0.395509	0.841017	0.184757	0	0.395357	0.393917	0.164449	0.450475	0.155193	0.151706	0.277158	0.250427	0.129161	0.853209	0	0	0.245774	0.433445	0.536848	0.232674	0.329069	0	0.797315	0.160294	0.183774	0.600469	0.330426	0	0.0898195	0.456072	0.228521	0	0.289892	0	0.0611557	0.0640509	0.354653	0.168273	0.287095	0.0694307	0.177146	0.0721316	0.0567316	0.100078	0.867085	0.0723014	0.0591097
FAM83H-AS1	ENSG00000203499.9	lncRNA	0.358331	0.492281	0.299659	0.217646	0.16387	0.84869	0.267846	0.348237	0.215303	0.0429507	0.420772	3.8744	0.0857764	0.32765	0.35632	0.269662	0.13912	0.341902	0.0419235	0.490995	0.237254	0.462616	0.378298	0.407808	0.91729	0.384583	0.418672	0.157647	0.215443	0.93198	0.539748	2.16557	0.348154	0.183731	0.11136	0.491395	0.214841	0.182517	0.542056	0.312498	0.527569	0.22363	0.216323	0.229305	0.315587	0.18911	0.125894
FAM87A	ENSG00000182366.8	lncRNA	0	0	0.0673125	0.0430255	0.00880678	0.00702045	0	0.0136273	0.0252357	0.955267	0.00789134	0.00706451	0.010459	0.00901111	0.0195064	0	0.0308913	0.00653161	0.0496604	0.0623805	0	0	0.037109	0.0131111	0.192165	0.00824157	0	0.0454435	0.0071817	0.0966964	0.385899	0	0.00622231	0.0143734	0	0	0.00445509	0	0.00983744	0	1.08854	0	0.00448812	0.00401976	0.0254273	0.0114743	0.0324444
FAM87B	ENSG00000177757.2	lncRNA	0.0163602	0.0858494	0.0524867	0.0499433	0.155743	0.0162853	0.0464805	0.0315166	0.100122	0.042742	0.0363674	0.0325904	0	0.0617667	0.0151545	0	0	0	0	0.0338357	0.0133033	0.01364	0.0345741	0.0600352	0.0691814	0.0565791	0.0656176	0.0303746	0.0971804	0.038278	0.0868644	0.0591104	0.042891	0.04414	0.0224132	0.0234892	0.0206195	0	0.0227906	0	0.130243	0	0.0310462	0.0186148	0.0353815	0.0526458	0.0323597
FAM95B1	ENSG00000223839.6	lncRNA	0	0.00722752	0	0.00415667	0	0	0	0.00390976	0.00726108	0	0	0.00404428	0	0	0.00373885	0	0.00297303	0	0	0.00280163	0	0	0	0	0.0173106	0	0	0.00376677	0	0.00238112	0	0.00370212	0.00711462	0	0	0.00290681	0.00509442	0	0	0.00315662	0	0.00328236	0	0.00459672	0.00293107	0.00329028	0.0080196
FAM95B1	ENSG00000274628.3	lncRNA	0	0	0	0	0	0	0	0	0	0	0	0	0	0	0	0	0	0.00373891	0	0.00559783	0	0	0	0	0	0	0	0	0	0	0	0	0	0	0	0	0	0	0	0	0	0.00328236	0	0.00230019	0	0	0
FAM95C	ENSG00000273036.2	lncRNA	0.291754	0.229138	0.0124519	0.539288	0.263066	0.131738	0.146975	0.0221925	0	0	0	1.89766	0	0	0.280879	0.450833	0.0583073	0.609972	0	0	0.0278704	0.00958704	0.357145	0.708186	0.771275	0	0	0.0837047	0.11305	0.354289	0	0.576947	0.0888737	0	0.062062	0	0	0.0224718	0	0.0704567	0	0.0820904	0.0716151	0.13186	0.0083559	0.0279523	0
FAM99A	ENSG00000205866.3	lncRNA	0.0438601	3.64562	3.33998	0.212757	5.25523	1.78998	4.0792	0.0143028	3.51002	4.90523	1.71378	1.3714	0.72849	2.46609	0.900701	0.0721119	3.91815	4.26712	0.270097	0.146721	2.78326	4.54017	1.6224	0.205826	0.604775	0	0.0881071	0.448626	3.35045	0.109481	0.0100622	0	4.29643	0	4.16147	4.45605	0	2.46997	3.01478	3.76657	0	3.63693	4.10197	4.24189	0.894276	3.32721	0.0952069
FAM99B	ENSG00000205865.4	lncRNA	0	2.01414	2.35094	0.228234	5.33879	0.965598	2.05886	0.0287822	2.99097	3.98487	0.128512	0.755215	0.245354	0.781049	0.743646	0.0586139	0.917192	2.95669	0.142873	0.0410576	1.0926	1.92248	1.23258	0.0815463	0.465654	0	0.0599854	0.232311	2.12044	0	0.0202786	0	2.98544	0	1.90408	1.67199	0	1.05764	1.36932	1.83586	0.0205789	1.53322	1.08722	1.06354	0.524006	1.48396	0.891749
FANK1-AS1	ENSG00000233409.1	lncRNA	0	0	0	0	0	0	0	0	0	0	0	0	0	0	0	0	0	0	0	0	0	0	0	0	0	0	0	0	0	0	0	0	0	0	0	0	0	0	0	0	0	0	0	0	0	0	0
FAR1-IT1	ENSG00000254791.1	lncRNA	0	0	0	0	0.10486	0	0	0	0	0	0	0	0	0	0	0	0	0	0	0	0	0	0	0	0	0	0	0	0	0	0	0	0	0	0	0	0	0	0	0	0	0	0	0	0.061826	0	0
FARP1-AS1	ENSG00000231194.1	lncRNA	0.0959177	0.0862364	0.290823	0.0986562	0.118883	0	0	0.262671	0	0	0.206495	0	0.140211	0	0.0890264	0.349308	0	0	0.135213	0.131408	0	0	0	0	0.103026	0	0	0	0	0.1655	0.128981	0.088177	0	0	0.0665217	0	0	0	0	0	0.130821	0	0	0	0	0.0786191	0.184893
FARSA-AS1	ENSG00000266975.1	lncRNA	0.243999	0	0	0.361286	0.298937	0.450851	0	0.123288	0.114953	0	0	0.127354	0	0	0.118107	0.126695	0	0	0.0919947	0.173523	0	0.106675	0.134843	0.330512	0	0.281453	0	0.118955	0	0.0762918	0.393257	0	0	0	0.0884739	0	1.26035	0	0	0	0	0	0	0.073762	0.263731	0.201792	0.242762
FAS-AS1	ENSG00000275689.1	lncRNA	0	0	0	0	0	0	0	0	0	0	0	0	0	0	0	0	0	0	0	0	0	0	0	0	0	0	0	0	0	0	0	0	0	0	0	0	0	0	0	0	0	0	0	0	0	0	0
FAS-AS1	ENSG00000275693.1	lncRNA	0.177108	0	0	0	0	0.176342	0	0	0	0	0	0	0	0.222799	0.164708	0	0	0	0	0	0	0	0.187631	0	0	0.384478	0	0.314624	0	0	0	0	0	0	0.123877	0.248531	0	0	0	0.140236	0	0	0	0	0.250437	0	0
FBXL19-AS1	ENSG00000260852.1	lncRNA	0.437292	0.446327	0.227014	0.157975	0.30888	0.153005	0.255344	0.812636	0.235198	0.180608	0.104981	0.778148	0.126688	0.202753	0.662488	0.330617	0.443494	0.260318	0.179556	0.733492	0.179368	0.0852275	0.546128	0.617248	0.465974	0.11824	0.200442	0.143852	0.156344	0.559421	0.401752	1.50822	0.13637	0.422932	0.0438514	0.128324	0.173365	0.0622418	0.29578	0.0498251	0.679303	0.076985	0.128164	0.0938239	0.526523	0.162267	0.52574
FBXO36-IT1	ENSG00000231534.1	lncRNA	0	0	0	0	0	0	0	0	0	0.093645	0	0	0	0.0687105	0	0	0	0	0	0	0	0	0	0	0	0	0	0	0	0	0.0369623	0.0496006	0	0	0	0	0	0	0	0	0	0	0	0	0	0	0
FBXO3-AS1	ENSG00000254508.4	lncRNA	0	0	0	0	0	0	0	0	0.0728379	0	0	0.0808222	0	0.102386	0	0	0	0	0	0.0564432	0	0	0	0	0	0	0	0	0	0	0	0.0741484	0	0	0	0	0	0	0.111452	0	0	0	0	0	0	0	0.0539993
FENDRR	ENSG00000268388.4	lncRNA	0.0280128	0.0251253	0.0101748	0.0240665	0.00587845	0.108446	0.161999	0.0136303	0.00423766	0.00413749	0.00526685	0.0234202	0.02773	0.00601498	0.0598534	0.104172	0	0.00870418	0	0.0227095	0.0377955	0.0272294	0.00999164	0.0261099	0.0449796	0.0380724	0	0.227379	0.0793886	0.065193	0.0871063	0.00431577	0.13487	0.0628274	0.112036	0.00338879	0.0725286	0.149191	0.00328733	0.147005	0.0129601	0.145658	0.254861	0.159904	0.01362	0.262639	0
FER1L6-AS1	ENSG00000181171.5	lncRNA	0	0	0	0.0282154	0	0	0	0	0	0	0	0	0	0	0	0	0	0	0	0.019069	0	0	0	0.012832	0	0	0	0	0	0.00813304	0.082319	0.0126312	0	0	0	0	0	0	0	0	0	0	0	0	0	0	0
FER1L6-AS2	ENSG00000253868.3	lncRNA	0	0.0325103	0	0.0187667	0	0	0	0.11929	0	0.0160357	0	0	0	0.423796	0.0500849	0	0	0	0	0.864197	0	0	0.0573738	0	0	0	0	0	0	0.0214674	0.142486	0.0167237	0	0.0966531	0	0.0131438	0	0	0.0253914	0.014269	0	0	0.0116182	0	0.0132531	0	0.646086
FEZF1-AS1	ENSG00000230316.5	lncRNA	0.164324	0.201803	0.0714971	0.520765	0.0120311	0.154991	0.0455414	0	1.6599	0.926947	0	0.0192419	0	2.22531	0.00892534	0.87024	2.72985	0.152775	2.22455	0.00669104	0.616859	0.145443	1.37654	0.209231	0.0611565	0.853615	0.0389231	0.00899188	0.158371	0.0337957	0.263746	0.0522326	0.0169565	0.0643946	0	0.0343802	1.89686	0	0.224578	0	0	0.0310971	0.0243836	0.0218547	2.20592	0	1.41004
FGD5-AS1	ENSG00000225733.4	lncRNA	3.77761	4.87219	3.96417	3.87295	4.36877	3.53833	4.22821	3.66527	3.97109	3.99834	1.90358	4.31592	2.13714	3.97176	3.7335	3.91546	3.77006	3.79728	3.55495	3.97697	3.65417	3.38112	4.43002	3.83977	4.27569	3.07149	4.76899	4.00265	4.18341	4.52592	3.99581	5.42228	3.44789	4.03403	3.34627	3.57744	4.12445	3.48451	4.33962	3.29637	4.3634	2.92031	3.99535	3.76479	4.43825	3.77084	4.83974
FGF10-AS1	ENSG00000248464.1	lncRNA	0	0	0.0361753	0	0	0	0	0	0	0.0147891	0	0	0	0	0	0.0167526	0	0	0	0	0	0	0	0	0	0.039013	0	0.0312154	0	0	0.0114591	0	0	0	0	0	0	0	0	0.013159	0	0	0	0	0	0	0
FGF12-AS1	ENSG00000231383.2	lncRNA	0	0.0263356	0	0	0	0	0	0	0	0	0	0	0	0	0	0	0	0	0	0	0	0	0.0312013	0.0273672	0	0	0	0	0	0	0	0.0269409	0	0	0	0	0	0	0	0	0	0	0	0	0	0	0.0195327
FGF12-AS2	ENSG00000230126.1	lncRNA	0	0.0486592	0	0.0557713	0	0	0	0	0.311782	0.0939576	0	0.0542894	0	0	0.0502546	0.0540015	0.0400923	0	0.0768569	0.0378087	0.0870492	0.0891954	0	0	0.0582801	0.0631648	0	0.050624	0.0551752	0	0.0370882	0.0978777	0	0.0371338	0	0	0.100956	0	0	0	0	0	0	0	0	0	0.0361615
FGF12-AS3	ENSG00000226709.1	lncRNA	0.106086	0	0.319499	0.109104	0	0	0.101682	0	0.0958419	0.34284	0.118229	0	0.15483	0	0	0	0.0788359	0.0984909	0.0765996	0.212598	0	0	0	0.0990584	0	0	0	0.192018	0	0	0.0730013	0	0	0	0	0	0.0678539	0	0	0	0	0	0	0.0613535	0.0777516	0	0.0711992
FGF13-AS1	ENSG00000226031.4	lncRNA	0	0.0492859	0.0299841	0	0	0.0275837	0.0525796	0	0	0	0	0	0.040952	0	0	0.0546957	0	0.0509024	0	0.215874	0	0	0.029448	0.0761352	0.029816	0	0	0.0512755	0.0282127	0.064497	0.0189062	0	0	0	0	0.059173	0.134761	0	0.0193999	0	0.0568101	0	0.0176793	0	0	0	0.0184309
FGF14-AS1	ENSG00000234445.1	lncRNA	0	0	0	0	0.072674	0	0.0559889	0	0.103592	0	0	0	0	0	0	0	0	0	0	0	0	0	0	0	0	0	0	0	0	0	0	0	0	0	0	0	0	0	0.0410544	0	0	0	0	0.0335709	0	0	0
FGF14-AS2	ENSG00000272143.1	lncRNA	1.53708	1.66331	0.989231	0.145908	1.33576	1.22507	1.26591	1.27582	3.1644	0.485173	1.97773	1.02535	0.57641	3.35778	0.364176	0.834059	0.146038	2.33868	0.760787	1.09278	1.6003	0.711207	2.64486	0.32233	0.391408	0.786665	2.87318	0.809137	1.80087	1.60748	1.51416	0.250413	1.66446	0.420007	1.08485	1.33207	1.35938	1.77938	1.88146	1.01293	2.68979	1.78092	1.10886	1.66262	1.80344	1.85903	1.55897
FGF14-IT1	ENSG00000243319.6	lncRNA	0	0.0357497	0	0	0	0.0396606	0.215095	0.0129801	0	0	0.0149927	0.0267268	0	0	0	0	0	0.0369279	0.00959094	0	0.0108967	0	0.0142482	0	0	0	0	0	0	0.0772598	0.00913037	0	0	0	0	0.0192521	0	0.0645542	0.0186788	0.0104861	0	0.0217236	0	0	0.0385661	0.0217757	0.00890008
FIRRE	ENSG00000213468.3	lncRNA	0.0746217	0.500289	0.102876	0	0.06678	0.0216181	0.0614925	0.287229	0.356023	0.146187	0.0121934	0.593538	0.0161531	0.301821	0.0399623	0.0846644	0.0239594	0.0692251	0.0687051	0.360684	0.0264179	0.00908439	0.403337	0.0401979	0.0463704	0.0625737	0	0.0986116	0.0438903	0.141177	0.141652	0.019923	0	0.423177	0.0297319	0.00785219	0.21751	0	0.622917	0.0170014	0.0224828	0.00886471	0.0138455	0	0.306421	0.00888604	0.077662
FLG-AS1	ENSG00000237975.5	lncRNA	0.049136	0.0111531	0.0400348	0.00855106	0.0858649	0.200929	0.0509103	0.012049	0.0186266	0	0	0.0811186	0.0305938	0.203315	0.0567196	0.0963031	0.00611875	0	0.00297351	0.0398887	0.0033794	0.185325	0.338023	0.0269054	0.0222527	0.00486105	0.29139	0.0345521	0.045918	0.249608	0.0224893	0.0414057	0.0505358	0.0197216	0.0170536	0.244786	0.0440095	0.0639121	0.127911	0.0883874	0.0256497	0.0596824	0.0340223	0.0443685	0.0030194	0.0792258	0
FLNB-AS1	ENSG00000244161.1	lncRNA	0.108126	0.336679	0.602792	0.237248	0.564354	0.237288	0.583467	0.0733709	0.325722	0.0811727	0.0568644	0.529823	0.0991038	0.195888	0.490213	0.4286	0.179127	0.221937	0.492044	0.4968	0.108099	0.250343	0.884937	0.174094	0.478435	0.0690016	0.134494	0.916826	0.181574	0.302038	0.222754	0.199366	0.198929	0.187295	0.55028	0.0903461	0.21249	0.058099	0.303385	0.335741	0.375813	0.543367	0.232771	0.328423	0.516108	0.337287	0.712845
FLVCR1-AS1	ENSG00000198468.6	lncRNA	1.59979	1.88533	0.302354	0.580184	0.867861	1.08026	1.18307	0.598593	1.06029	1.63245	1.2024	0.902901	0.501368	0.361144	0.808085	0.685026	1.05861	2.32203	0.293561	0.745853	1.26948	0.309306	1.21901	1.71934	0.487327	1.448	0.480587	0.933935	0.677413	1.92769	0.26321	0.109636	0.0625478	0.349038	0.247563	0.580933	1.55509	0.442442	0.605052	0.047754	0.330708	0.457645	0.0955104	0.091364	1.53649	0.32356	2.02635
FMR1-AS1	ENSG00000268066.4	lncRNA	0.103556	0.0119752	0.111819	0.0137511	0.0166715	0.0395295	0.0504798	0.0384675	0.264204	0.0233991	0	0.0527931	0.0775779	0.033915	0.012373	0	0	0.0488685	0.0378614	0.0184975	0.0323387	0.0111354	0.236403	0	0.0427144	0.0310414	0.361392	0.0124651	0.013602	0.0157339	0	0.0244004	0	0.00911118	0.0183078	0.00962592	0.0334872	0	0.116923	0	0.0365912	0.0108663	0.00850748	0.0302445	0.103336	0.0324336	0.151876
FMR1-IT1	ENSG00000236337.1	lncRNA	0.0904965	0.491636	1.08521	1.48518	1.03668	0.402934	0.245932	0	0.608316	0.798793	0.100916	1.19968	0.132399	0.114724	0.443229	0.331104	0.415276	0.310069	0.637056	0.442764	0.838972	0.0757681	0.755645	1.36052	0.354826	0.105248	0.338154	0.508654	0	0.297408	0.121769	0.0831808	0.0801079	0.234325	0.122838	0.0656939	0.218375	0.088792	0.625084	0	0.342721	0.0739766	0.114125	0.102612	0.687694	0.276156	0.425846
FNDC1-IT1	ENSG00000235086.1	lncRNA	0	0	0	0	0	0	0.0582221	0	0	0	0	0.1193	0	0	0.0563675	0	0	0	0	0	0	0	0	0	0	0	0	0	0	0	0.0416225	0	0	0.0416737	0	0	0	0	0	0	0	0	0.0389413	0	0	0	0
FOCAD-AS1	ENSG00000227071.1	lncRNA	0.073811	0.304716	0.0797657	0	0.0916494	0	0	0.326705	0.249768	0	0	0.144257	0.208984	0.343074	0.0684704	0	0	0.196375	0.104372	0.0515933	0.0602409	0.0617402	0	0.315537	0	0.24379	0.146775	0.425218	0	0	0.14681	0	0	0.0506767	0	0	0.0925561	0.0724129	0.286726	0	0	0	0.0473637	0.0424863	0.15611	0	0.143274
FOXC2-AS1	ENSG00000260944.1	lncRNA	0	0.0872856	0	0	0	0	0	0	0	0	0	0.097237	0	0	0	0	0	0	0	0	0	0	0	0.256415	0.201514	0.217536	0	0.17615	0	0	0	0	0	0.130683	0	0.0705174	0	0	0	0	0.132388	0	0.062475	0	0	0	0
FOXCUT	ENSG00000280916.1	lncRNA	0	0	0	0	0	0.179827	0	0	0.23888	0	0	0	0	0	0	0.179971	0	0	0	0.0652264	0.0760995	0	0	0	0	0	0	0.0870587	0	0	0	0.315605	0	0.184266	0	0.0676211	0	0	0	0	0	0.0761405	0	0	0	0	0
FOXD1-AS1	ENSG00000247993.2	lncRNA	0	0	0	0	0	0	0	0	0	0	0	0	0	0	0	0	0	0	0	0	0	0	0	0	0	0	0	0	0	0	0	0	0	0	0	0	0	0	0	0	0	0	0	0	0	0	0
FOXD2-AS1	ENSG00000237424.1	lncRNA	1.74593	2.49745	1.21573	0.467466	1.39258	1.33067	1.16672	1.29174	1.40984	1.6503	1.18133	2.35173	0.465766	1.1592	0.876428	0.747512	1.053	2.41324	0.962491	0.801351	0.750979	0.778243	1.24157	0.27033	1.14422	3.11542	0.194641	0.280537	0.737166	1.41075	1.22056	1.0044	0.129174	0.513935	0.188684	1.45351	1.3457	0.272949	1.43571	0.105793	2.35554	0.229743	0.21807	0.171167	1.99273	0.42877	1.894
FOXD3-AS1	ENSG00000230798.4	lncRNA	0	0	0.0284357	0	0	0	0	0	0.0236766	0.0231205	0	0.174896	0	0	0	0	0	0.14028	0	0	0	0	0	0.0244918	0	0.280818	0	0.024528	0	0	0	0	0.0232017	0	0	0	0	0	0.0183945	0.040868	0	0.0424742	0.0333327	0.01502	0	0.0214446	0
FOXG1-AS1	ENSG00000257126.4	lncRNA	0	0	0	0	0	0	0	0.135406	0	0	0	0	0	0	0	0	0	0	0	0	0	0	0	0	0	0	0	0	0	0	0	0	0.0319706	0	0	0	0	0	0	0	0	0	0	0.0207189	0	0	0
FOXN3-AS1	ENSG00000258920.1	lncRNA	1.44987	1.51895	0.597906	1.80928	0.523985	1.15791	0.652773	1.46299	1.68193	1.21584	1.0756	0.677071	1.53498	0.659844	0.9947	1.72267	1.80899	2.14933	0.467879	2.50489	0.554756	1.70029	2.08566	1.37514	1.56249	1.37336	1.70986	0.775348	1.24164	1.08268	0.891773	1.13147	1.10138	0.814126	0.566745	1.05875	1.22663	1.3881	2.36722	1.05632	1.64845	0.650505	0.783208	0.892899	0.676673	0.825911	0.715845
FOXN3-AS2	ENSG00000259073.1	lncRNA	0	0	0	0	0	0	0	0	0.0226714	0	0	0	0.0372039	0	0	0	0	0	0	0	0	0	0	0	0	0	0	0	0	0.0148843	0.0171638	0	0	0	0	0	0	0	0	0	0	0	0.0160493	0	0	0	0
FOXP1-AS1	ENSG00000244203.2	lncRNA	0.0450528	0.0404333	0	0	0	0	0	0.043646	0.0406189	0	0.0503312	0.0451265	0	0.0573548	0.0417629	0	0.033298	0.0417637	0	0.0313971	0	0.0742911	0	0.0828294	0.0953353	0	0	0.0420708	0	0	0	0	0.116275	0.0610258	0.0310766	0	0	0.0441911	0.0315984	0.0353313	0.031252	0.0367226	0.0847499	0.10063	0	0.0368101	0.0594406
FOXP1-IT1	ENSG00000242094.1	lncRNA	0	0.0161308	0	0.00928926	0.0224442	0.0089822	0	0	0.0162055	0	0	0.00903854	0	0	0.00835701	0.00898986	0	0	0.00645428	0.00626467	0	0	0.0191236	0.016765	0	0	0	0.0333865	0	0.0106311	0	0	0.0158796	0	0.00620016	0.0194115	0	0.00884888	0	0	0.0124441	0	0	0	0.00655376	0	0
FOXP4-AS1	ENSG00000234753.4	lncRNA	0.251191	0.0601907	0.239052	0.257985	0.236614	0.0667143	0.213204	1.51835	0.535475	0.0298335	0.664825	0.63013	0.358819	0.416136	0.150641	0.463574	0.0738165	0.611936	0.0482067	0.463887	0.0546712	0.260654	0.235067	0.809743	0.140644	0.115535	0	0.0929263	0.255409	0.324488	0.133598	0.0615577	0.143839	0.662553	0.134766	0.387319	0.220381	0.381899	0.15856	0.078258	0.0234856	0.207362	0.240476	0.217141	0	0.15861	0.150992
FREM2-AS1	ENSG00000225350.1	lncRNA	0	0	0	0	0	0	0	0	0	0	0	0	0	0	0	0	0	0	0	0	0	0	0	0	0	0	0	0	0	0	0	0	0	0	0	0	0	0	0	0	0	0	0	0	0	0	0
FRMD6-AS1	ENSG00000273888.1	lncRNA	0.0701262	0.1468	0.0757914	0.029293	0.0871007	0.0698113	0.143873	0.145488	0.038299	0.109423	0	0.286316	0	0.139981	0.115051	0.0423265	0.0417056	0.0132462	0.0701593	0.0776188	0.0346037	0.0237452	0.131374	0.0133248	0.0306233	0.0167039	0.0574791	0.0782766	0.0145613	0.241248	0.121795	0.219579	0.0498323	0.076252	0.0485016	0.0306992	0.104931	0.0279134	0.068573	0.0550969	0.194615	0	0.0271551	0.0323645	0.0411247	0.0347052	0.018932
FRMD6-AS2	ENSG00000258537.4	lncRNA	0	0	0	0	0	0	0	0	0	0	0	0	0.0509563	0.0439868	0	0	0	0	0	0.0240288	0	0	0	0	0	0	0	0	0	0	0	0	0	0	0.0237828	0	0	0	0	0	0	0	0	0	0	0	0
FRMPD3-AS1	ENSG00000227610.1	lncRNA	0	0	0	0	0	0	0	0	0	0	0	0	0	0	0	0	0	0	0	0	0	0	0	0	0	0	0	0	0	0	0	0	0	0	0	0	0	0	0	0	0	0	0	0	0	0	0
FRMPD4-AS1	ENSG00000223487.1	lncRNA	0	0	0	0	0	0	0	0	0	0	0	0	0	0	0	0	0	0	0	0	0	0	0	0	0	0	0	0	0	0	0	0	0	0	0	0	0	0	0	0	0	0	0	0	0	0	0
FRY-AS1	ENSG00000237637.1	lncRNA	0.110574	0.050589	0.0904441	0.02928	0.035458	0.0283186	0.180666	0.0811345	0.0256339	0	0.123209	0	0	0.036273	0.077677	0.0561391	0.0416872	0.0522475	0.020387	0.039314	0.13364	0	0.0598436	0.026516	0.0605835	0.0332019	0.491879	0	0.0289642	0.233967	0.0385652	0	0.074085	0	0	0.0205294	0.0707639	0.027901	0.133977	0	0	0	0.0885589	0	0.0612288	0.023219	0.0189235
FSIP2-AS1	ENSG00000231646.4	lncRNA	0.0359512	0.320425	0.113667	0.073074	0.0447814	0.138114	0.164449	0.620604	0.0640942	0.0929236	0.117326	0.138943	0.201448	0	0.0977317	0.233846	0.0265492	0.0977334	0.12454	0.0738247	0.0579596	0.198018	0.111691	0.0662695	0.0763407	0.160908	0.207182	0.0663661	0.0366015	0.16218	0.0957937	0	0	0	0.0247742	0.0259626	0	0.0352615	0.167745	0.0281745	0	0	0.0455623	0.0408678	0.197216	0	0.0239353
FTCD-AS1	ENSG00000237338.1	lncRNA	0.180438	0.213088	1.28851	1.67564	1.4728	0.694987	0.819664	0.119028	1.11058	0	0.200518	0.391088	0.611152	0.226923	0.655965	0.572085	0.335148	0.53836	0.498324	0.63639	0.324826	0.244829	0	0.541036	0.858325	0.0730194	0	0.114838	0.239876	0.703275	0.276737	0	0.0554298	0.0429875	0.165991	0.17356	0.448215	0	0.16865	0	0.316452	0.239357	0.154377	0.171748	0.0457596	0.0512752	1.21719
FTO-IT1	ENSG00000260936.1	lncRNA	0.262691	0.112821	0.16088	0.0787143	0.184102	0.124807	0.143068	0.276156	0.113326	0.328044	0.0290223	0.195963	0.14773	0.128097	0.0477082	0.0762355	0.0567111	0.0240517	0.176	0.0880926	0.0211213	0.0429884	0.471059	0.0479888	0.185043	0.531789	0.103101	0.0480591	0.127557	0.279794	0.0524842	0.302216	0.0676938	0.0865468	0.0529562	0.0372164	0.141596	0.0992456	0.139332	0.0203281	0.0876932	0.0827355	0.0491152	0.0868144	0.322307	0.0420606	0.13264
FTX	ENSG00000230590.6	lncRNA	0.158176	0.260532	0.248811	0.157781	0.14872	0.176017	0.317355	0.180454	0.241893	0.118929	0.0961239	0.2091	0.181939	0.158004	0.168713	0.34547	0.0966668	0.0890984	0.168915	0.164214	0.179336	0.116968	0.230542	0.281983	0.242769	0.0480486	0.468997	0.216784	0.212333	0.281624	0.158034	0.351118	0.0979658	0.390378	0.126932	0.0589334	0.123172	0.0699922	0.563415	0.121327	0.107681	0.106373	0.139208	0.117069	0.116481	0.164729	0.256362
FUT8-AS1	ENSG00000276116.2	lncRNA	0.196591	0	0.0668512	0	0.0516933	0.0413315	0.0592347	0.0599198	0.17813	0.124082	0	0.178373	0.0612227	0	0.0573485	0.120702	0.118978	0.0573495	0.0297926	0.0145346	0.0831005	0.0174373	0.0441109	0.0576846	0.0225024	0.072036	0.123466	0.0950351	0.0422694	0.107608	0.162418	0.0567953	0.0366818	0.0424027	0.0143854	0.015078	0.039335	0.020506	0.0146283	0	0.0287905	0.0170168	0.0525927	0.0587447	0.0744634	0.0505795	0.0138965
FZD10-AS1	ENSG00000250208.5	lncRNA	0.00556146	0.0320936	0.00902315	0.0199403	0.0104057	0.0437038	0.0600572	0	0	0.00244657	0.00622306	0.0840179	0.0407835	0	0.0331522	0.0783285	0.0020493	0.00257743	0.0981283	0.00385966	0.0554969	0	0.0029596	0.0180524	0.0559036	0.0322081	0.00567275	0.20555	0.0364192	0.119696	0.0281503	0.0202912	0.00490627	0.037459	0	0.00400451	0.0381736	0.00272941	0.00775884	0.00217589	0.00958501	0.00452166	0.017606	0.0189108	0.0140835	0.00226806	0.0092064
GABPB1-AS1	ENSG00000244879.4	lncRNA	0.419382	0.873979	0.688569	0.441446	1.31276	0.398121	0.719782	0.675364	1.02542	0.088977	0.415947	2.10613	0.38207	0.708922	0.649362	0.726092	0.510279	0.604653	0.737972	0.484336	0.979828	0.500291	1.0549	1.55027	0.325741	0.389303	0.340653	0.636581	0.501747	0.994696	0.237999	0.357101	0.281506	0.480525	0.320114	0.361362	0.469914	0.132677	0.630968	0.290728	0.0958676	0.371995	0.395686	0.31877	1.32398	0.4404	0.671756
GABRG3-AS1	ENSG00000228740.2	lncRNA	0	0	0	0	0	0	0	0	0	0	0	0	0	0	0	0	0	0	0	0	0	0	0	0	0	0	0	0	0	0	0	0	0	0	0	0	0	0	0	0	0	0	0	0	0	0	0
GACAT1	ENSG00000232991.4	lncRNA	0	0	0	0	0	0	0	0	0	0	0	0	0	0	0	0	0	0	0	0	0	0	0	0	0	0	0	0	0	0	0	0	0	0	0	0	0	0	0	0	0	0.0317513	0	0	0	0	0
GACAT2	ENSG00000265962.1	lncRNA	0	0.0346701	0	0	0	0	0.0369995	0.0374308	0	0.0340146	0	0.1839	0	0	0.0358126	0	0	0	0	0.0533271	0	0.0322565	0	0	0	0.0887751	0	0	0.0393382	2.43718	0.127397	1.68479	0.0341336	0	0.0266348	0	0	0	0	0	0.0530824	0.0622928	0	0.0439187	0	0	0
GACAT3	ENSG00000236289.2	lncRNA	0	0	0	0.0487617	0	0	0	0	0	0	0	0	0	0	0	0	0	0	0	0	0	0	0	0	0	0	0	0	0	0	0	0	0	0	0	0	0	0	0	0	0.0165328	0	0	0	0	0	0
GAS5	ENSG00000234741.6	lncRNA	5.65848	4.18151	2.5913	4.10059	3.19901	4.57157	4.42867	6.07195	3.34251	2.43344	6.1767	5.51713	5.82857	3.61113	4.7079	4.05015	4.61239	3.5667	3.14049	2.86175	4.80289	4.68737	3.60855	6.25323	5.46458	3.5157	4.7026	4.23691	3.84124	3.63569	3.99772	4.76996	2.66442	3.65095	2.63055	4.25458	3.71013	2.21036	4.44135	2.65218	5.07491	2.9166	3.05747	2.44156	4.10562	2.912	3.18534
GAS5-AS1	ENSG00000270084.1	lncRNA	1.16852	0.827044	1.05249	1.34947	0.999574	0.844948	0.844871	1.29637	0.682428	1.52809	1.02749	1.41496	0.963526	1.30605	0.82395	1.26454	0.710056	0.962003	1.14524	0.390318	0.578986	0.400322	1.46946	1.00954	0.785337	1.73075	0.984845	0.702014	0.935292	0.95821	0.60627	1.95408	0.420761	1.19259	0.691491	0.777192	0.788205	0.493503	0.700787	0.322003	2.10135	0.852892	0.758422	0.819745	1.40516	0.768753	1.25025
GAS6-AS1	ENSG00000233695.2	lncRNA	0.592597	0.246034	1.2763	0.185383	1.81689	1.08768	1.34054	0.205337	2.8465	1.26582	0.425664	1.13386	0.392543	0.120511	0.438946	1.05658	0.241702	0.0843718	1.0083	0.185853	0.630845	0.165114	1.31157	0.459484	0.255125	0.350707	1.78202	0.487088	0.54021	0.13564	0.155448	1.04406	0.262339	0.158361	0.293214	0.214732	0.482137	0.0974149	0.203331	0.234766	1.0668	0.756805	0.462677	0.234313	0.0696305	0.460465	0.27436
GAS6-AS2	ENSG00000272695.1	lncRNA	0.295731	0.524344	0.1356	0.21904	0.27881	0.434042	0.585698	0	0.153987	0.214077	0.123163	0.170357	0.116957	0.26737	0.47478	0.45836	0.0707166	0.0300755	0.144933	0.733568	0.33196	0.0536676	0.340408	0.531084	0.514713	0.538177	0.128065	1.25065	0.594247	0.304116	0.0654693	0.426702	0.263826	0.472342	0.159792	0.218752	0.166129	0.0782984	0.326665	0.0991268	1.06999	0.102942	0.194903	0.192175	0.0697413	0.175997	0
GAS8-AS1	ENSG00000221819.5	lncRNA	0.366952	0.381575	0	0.136708	0.380243	0.132377	0.299803	0.302996	0.283644	0.172838	0.720987	0.976015	0	0.388001	0.181528	0.132485	0.475955	0.123522	0.18648	0.047511	0.10892	0.111584	0.269415	0.182548	0.652377	0	0.577623	0	0	0.227378	0.0466086	0.389332	0.0601506	0.259725	0.0470285	0	0.165888	0.0667209	0.34435	0.0534272	0.137466	0	0.0859423	0.286722	0.18918	0	0.873489
GATA2-AS1	ENSG00000244300.2	lncRNA	0.401587	0.120548	0.312957	0.239081	0.355582	0.323906	0.301818	0.0269212	0.295887	0.0244561	0	2.11174	0.15772	0.169092	0.324413	1.95885	0.254951	1.55396	0.196559	0.0941811	0.325172	0.0346438	0.155446	0.867426	0.210507	0.0952096	0.0283459	0.643874	0.248755	1.49721	0.0653104	1.46291	0.130089	0.14533	0.0566638	0.116356	0.110759	0.168621	0.0386589	0.135956	0.084649	0.130743	0.176143	0.0853067	0.199395	0.0993825	0.0725679
GATA3-AS1	ENSG00000197308.7	lncRNA	0.014397	0	0.0462573	0.0294895	0.0705596	0.0285212	0.0274314	0.0139428	0.0129665	0.0126609	0	0.0428371	0.021324	0.0721614	0.0396418	0.0143433	0.0211448	0.0526183	0	0	0	0	0	0.302808	0	0.0498724	0	0.0134346	0.0291714	0	0	0.186403	0.0253001	0.0860686	0	0	0	0	0	0.0224417	0	0	0.00917014	0	0.0413994	0.0117401	0.0284955
GATA6-AS1	ENSG00000266010.1	lncRNA	1.65248	0.372587	0.893264	0.186425	1.4515	1.16135	0.586146	2.64349	1.82082	0.317554	1.68188	0.719515	0.520065	1.66912	1.51645	0.779001	0.902773	0.581339	2.16966	0.941743	0.396824	0.928237	1.73612	0.240651	1.22515	0.997646	0	0.169906	1.20311	0.634861	0.80377	0.987463	0.650189	0.251924	0.512387	0.986775	1.47685	0.479379	0.996271	0.542949	0.035942	0.725402	0.65358	0.655896	1.22322	0.897881	0.101219
GCSAML-AS1	ENSG00000227135.1	lncRNA	0.0575097	0.017418	0	0.0199956	0	0	0.175979	0.0373857	0.101943	0.856115	0	0.0194578	0	0.0967028	0.0179955	0.075903	0.0285073	0	0	0	0	0	0.0206479	0.0359806	0	0.110011	0.0393567	0.0181293	0.0392909	0.0453864	0.0650264	0	0.0171469	0.0132583	0.0397221	0.0820674	0.0365607	0	0.648735	0	0.0134385	0.0158079	0	0	0	0	0
GDNF-AS1	ENSG00000248587.5	lncRNA	0.00689345	0.0123301	0.800507	0	0.0592039	0.0204883	0.0959311	0	0.0185412	0.0883351	0	0.264835	0.0304541	0.0857464	0.0378864	0.106143	0	0.0626034	0.534448	0.343789	0.0111823	0.0284948	0.554408	0.03811	0	0.0240326	0.359934	0.0935862	0.0484336	0.00812255	0.00469254	0	0	0.0279635	0.0188492	0.00496425	0.629584	0.0067599	0.0474485	0.0214423	0.00476242	0.0442426	0.0261219	0.0272798	0.660325	0.0112154	0.160266
GFOD1-AS1	ENSG00000237786.1	lncRNA	0.0933999	0.0839653	0.195166	0	0	0	0.0895057	0	0.16403	0	0	0.0935503	0	0	0.0866841	0	0	0.24584	0.0673572	0.187977	0	0.22296	0.0991194	0	0.100328	0.108607	0.184528	0	0.184234	0.109481	0.0641835	0	0.160891	0.0642618	0	0	0.225074	0	0.0658329	0	0.0651196	0	0.0600789	0	0.0683735	0.0765434	0.0625943
GHET1	ENSG00000281189.1	lncRNA	0.188779	0.404462	0.0710265	0.253268	0.158915	0.0970412	0.0474641	0.124652	0.462091	0.363662	0	0.174229	0.0490637	0.162413	0.13367	0.112691	0.259697	0.242912	0.211862	0.195908	0.117918	0.107861	0.738946	0.1201	0.248738	0.268178	0.279652	0.0763366	0.0338305	0.51169	0.162035	0.173982	0.0293471	0.0227134	0	0.0475882	0.347139	0.0486141	0.41515	0.0130766	0.393589	0.0270644	0.0317068	0.0284258	0.500031	0.0928004	0.495042
GHRLOS	ENSG00000276678.1	lncRNA	0	1.09552	0	0	0.481648	0.395885	0.382467	0.386429	0	0	0	0	0	0.491147	0	0.396182	0.302744	0.371519	0.539407	0	0	0	0.743833	0	0	0	0.719962	0	0.719	0.247275	0	0.368288	0	0	0.28421	0	0	0	0.288582	0	0.285681	0.330913	0	0.239525	0	0	0
GHRLOS	ENSG00000240288.6	lncRNA	0.390976	0.56216	0.275822	0.128916	0.53978	0.286261	0.215815	0.500233	0.174318	0.155738	0.101087	0.333231	0.230584	0.158438	0.11645	0.207964	0.240485	0.148067	0.140067	0.292661	0.0884301	0.061034	0.52741	0.100958	0.134565	0.495064	0.145143	0.117286	0.0742731	0.26154	0.133622	0.115349	0.0645487	0.0126877	0.0380275	0.235537	0.0803823	0.0182327	0.136974	0.0145509	0.099808	0.10271	0.0809628	0.0523081	0.36935	0.10295	0.340927
GK-AS1	ENSG00000243055.1	lncRNA	0.563177	0.632376	0.529316	1.01319	0.821387	0.625949	1.24547	0.136299	0.31688	0.443318	0	0.386797	0.541783	0	0.496269	1.10792	0.293907	0.430183	1.05137	0.221075	0.872776	0.622743	1.13547	2.22816	0.939749	0.163012	0.187983	0.943147	0.231023	1.00373	0.762155	0.492133	0.444668	0.328293	0.727329	0.0349854	0.175246	0.22309	0.561902	0.457557	0.305058	2.11322	0.624943	0.346959	0.199763	0.530683	1.07593
GK-IT1	ENSG00000229331.1	lncRNA	0.223785	0.137807	0.240874	0.0807711	0.0974533	0.415805	0.567287	0.572815	0.138418	0.317054	0.64468	0.153219	0.320917	0	0.0728433	0	0.0582045	0.208349	0.110951	0.107804	0.125472	0.128524	0.375597	0.954382	0.56736	0.477482	0	0.143197	0.079915	0.480875	0.251232	0.386997	0.199113	0.0539343	0.386418	0.358125	0	0	0.392161	0.336037	0.0546569	0.826011	0.36119	0.0890764	0	0.0642858	0.56761
GLIDR	ENSG00000278175.2	lncRNA	0.048351	0.205008	0.175276	0.0859764	0.252935	0.21555	0.424897	0.220342	0.271539	0.172879	0.0802734	0.319049	0.0884848	0.258325	0.181572	0.117544	0.0357463	0.0775526	0.165792	0.130347	0.142502	0.108449	0.367299	0.131245	0.220513	0.0701203	0.77627	0.441139	0.187549	0.334735	0.173135	0.467567	0.302135	0.0248996	0.113545	0.337622	0.161311	0.303276	0.123297	0.188842	0.0418191	0.105913	0.203747	0.183752	0.518857	0.213702	0.176233
GLIS2-AS1	ENSG00000262686.1	lncRNA	1.59672	0.863337	0	1.27021	0.724904	1.56082	0.807351	1.00849	0.912147	0.850855	2.30657	0.726102	3.61444	0.664015	1.49267	3.60772	1.57091	1.61165	1.01918	0.786388	0.613994	2.73495	1.94384	0.51179	2.32435	1.42203	0	0.383617	0.551422	1.10754	0.657635	0.163176	0.22996	2.36077	0.237953	2.499	1.05076	0.469091	0.0643179	0.0718212	0.857213	0.455805	0.734964	0.375696	1.73214	0.14589	0.474762
GLIS3-AS1	ENSG00000237009.2	lncRNA	0.0847488	0.0385852	0	0	0	0	0.158082	0	0.0387624	0.0747453	0	0.0430671	0.0633852	0	0	0.0428378	0	0.0786397	0	0.0593061	0	0.0359024	0.0899549	0	0	0	0.167913	0	0	0.025497	0	0.15178	0	0.0582553	0	0	0.0272842	0	0.0301499	0.0337137	0.0298192	0	0.0809322	0.0488606	0	0	0.0842955
GLYCTK-AS1	ENSG00000242797.3	lncRNA	0.0674862	0.118785	0.332625	0.21952	0.286167	0.131376	0.297661	0.0221292	0.411976	0.0399235	0	0.0894419	0.0337937	0.0577186	0.288899	0.110385	0.0168528	0.235566	0.110836	0.0625189	0.10809	0.0564297	0.24698	0.123286	0.249843	0	0.0462344	0.103605	0.0686936	0.248745	0.120173	0.0416218	0.0981453	0.0911652	0.0769531	0.0961643	0.300664	0	0.19518	0.0355571	0.107207	0.0729913	0.0574113	0.0388096	0.12786	0.142794	0.158877
GMDS-AS1	ENSG00000250903.7	lncRNA	0.370955	0.351979	0.324038	0.327719	0.536618	0.240197	0.282256	0.351352	0.492145	0.112974	0.137449	0.495861	0.198634	0.331745	0.458869	0.258722	0.311072	0.393547	0.236616	0.331475	0.292173	0.383587	0.186469	0.31598	0.381862	0.271239	0.326993	0.224284	0.274231	0.381756	0.299115	0.600273	0.173534	0.229153	0.160901	0.261691	0.22539	0.110115	0.825122	0.135899	0.217682	0.19038	0.189478	0.197603	0.291342	0.218311	0.204067
GNA14-AS1	ENSG00000231373.1	lncRNA	0.0520011	0	0	0	0	0	0	0	0	0	0.0580774	0.052086	0	0	0	0.0518096	0	0	0	0	0	0	0	0.0484958	0.0559179	0	0	0	0	0	0	0	0.0905032	0.0356182	0.0358961	0	0	0	0.0364978	0.0804806	0	0	0.246929	0.0877193	0	0.0837951	0
GNAS-AS1	ENSG00000235590.6	lncRNA	0.00873329	0.113177	0.00945516	0.0444023	0	0.0259241	0.0166696	0.0904101	0.0156854	0	0.00977095	0	0.355536	0.0111564	0	0.0929376	0	0.0399953	0.0248252	0.0536706	0	0.00727803	0.0548337	0.154599	0.0645609	0	0.0353061	0.1025	0.0088928	0.0154065	0.0697859	0.00800878	0	0.0411681	0	0.0556492	0	0	0	0	0	0	0.0275817	0.0296183	0	0.0421966	0
GNG12-AS1	ENSG00000232284.6	lncRNA	0.0721279	0.0883608	0.160888	0.21206	0.319862	0.173224	0.198098	0.0527369	0.495261	0	0.119113	0.0897547	0.0136615	0.0234489	0.0831592	0.173364	0.0402634	0.0254553	0.162298	0.140423	0.196293	0.371364	0.122456	0.034041	0.105549	0.053052	0.393706	0.0837634	0.371453	0.115159	0.108974	0.0168533	0.294055	0.103255	0.255258	0.175211	0.206247	0.233823	0.280635	0.239161	0.168476	0.183219	0.306042	0.302767	0.0397024	0.381625	0.111999
GPC5-AS1	ENSG00000235984.4	lncRNA	0	0	0	0	0	0	0	0	0	0.0598155	0	0	0	0	0	0	0	0.0629489	0	0	0	0	0	0	0	0	0	0	0	0	0.0915655	0	0	0	0	0	0	0	0	0	0	0	0	0	0.049565	0	0
GPC5-AS2	ENSG00000232885.1	lncRNA	0	0	0	0	0	0	0	0	0	0	0	0	0	0	0	0	0	0	0	0	0	0	0	0	0	0	0	0	0	0	0	0	0	0	0	0.0563751	0	0	0	0	0	0	0	0	0	0	0
GPC5-IT1	ENSG00000236240.1	lncRNA	0	0	0	0	0	0	0	0	0.0850918	0.0421659	0	0	0.137772	0	0	0	0.32007	0	0	0	0	0	0.0508624	0	0	0	0	0	0	0.0284131	0	0	0	0	0	0	0	0	0	0	0	0	0	0	0	0	0
GPC6-AS1	ENSG00000236520.2	lncRNA	3.7787	0	0.0488638	0	0	0.0449752	0	0	0.0407336	0.0397825	0	0	0.812046	0	0.0418809	0.0450131	0	0.0418816	0.125565	0.0314861	0	0	0.183087	0.122863	0.565174	0.152595	0	0	0.0459945	0.201633	0.357609	0.0817905	0.0399213	0.030923	0	0	0	0	0.151907	0.0354313	0.121473	0.0727363	0.0288884	0	0.187146	0	0.116849
GPC6-AS2	ENSG00000224394.1	lncRNA	0	0	0	0	0	0	0	0	0.0483086	0	0.0598219	0	0.153578	0.133204	0.0496655	0.0533693	0	0	0	0	0	0	0	0	0	0.0624276	0	0	0.157769	0.0318122	0.0723948	0.313551	0.0931907	0.107403	0	0.0764845	0	0.0525449	0.0376026	0.0420345	0.0371912	0.0860876	0	0.0903267	0	0.0437897	0.0357356
GPR158-AS1	ENSG00000233642.1	lncRNA	0	0	0	0	0	0	0	0	0	0	0	0	0	0	0	0	0	0	0	0	0	0	0	0	0	0	0	0	0	0	0.0178018	0	0	0	0	0	0	0	0	0	0	0.0106616	0	0	0	0.0106872	0
GPR1-AS	ENSG00000279220.1	lncRNA	0.0607693	0	0	0	0.00966135	0	0.00740577	2.66034	0	0.621814	0	0	0	0	0.00716583	0.00770871	0	0	0	0.665031	0	0.00644791	0	0	0	0.41489	0.0157418	0	0	0.00456559	0.0518308	0	0.0404838	0	0	0	0	0	0	0	0.00534612	0	0.00492434	0	0.0820716	0.006307	0.800417
GPR50-AS1	ENSG00000234696.1	lncRNA	0	0	0	0	0	0	0	0	0	0	0	0	0	0	0	0	0	0	0	0	0	0	0	0	0	0	0	0	0	0	0	0	0	0	0	0	0.0247461	0	0	0	0	0	0	0	0	0	0
GRID1-AS1	ENSG00000234942.2	lncRNA	0	0	0.0326665	0.0310732	0	0.0300535	0	0	0	0	0	0.0744453	0	0	0	0	0	0	0	0	0	0	0.0320829	0	0	0	0	0.0141603	0	0.00896313	0	0.0947199	0	0.0206301	0.0104334	0	0.0191271	0	0.0315984	0	0	0	0	0.00865917	0.0110275	0	0
GRIK1-AS1	ENSG00000174680.8	lncRNA	0.180863	0	0	0.0959291	0	0	0.0453796	0.045907	0	0	0.0529322	0.047463	0.168562	0.0603112	0.0221311	0.0472107	0.017621	0.0865591	0	0.0166099	0.076211	0.0589656	0	0.0441865	0.0257054	0	0.14036	0.0442514	0	0.014127	0.0796762	0	0.0210889	0.0952114	0	0.0342575	0	0.0234271	0.016717	0	0.0328782	0	0.0152331	0.0271695	0.0173736	0.0387217	0
GRK5-IT1	ENSG00000228485.1	lncRNA	0	0	0.0842209	0.156141	0	0	0.0746762	0	0	0	0	0	0	0.191495	0.0723104	0.077658	0	0	0	0.0545046	0	0	0.305815	0	0	0.25663	0	0.0728378	0	0	0	0	0	0	0	0	0.144179	0	0	0.12005	0	0	0.0500404	0	0	0.0638142	0.151095
GRM5-AS1	ENSG00000255082.1	lncRNA	0	0.00592202	0	0	0	0	0	0.152023	0	0	0	0.108584	0	0.00844271	0	0	0	0	0	0.00458623	0	0	0.0140166	0	0.00711382	0	0	0.00616484	0	0.0611417	0	0.00605911	0	0	0	0	0	0	0.0544394	0.00516693	0.0181733	0	0	0	0.00479799	0	0
GRM7-AS1	ENSG00000236202.1	lncRNA	0	0	0	0.0636269	0	0.0615615	0	0	0	0	0.0690387	0	0.0908866	0	0	0	0	0	0	0.125823	0	0	0	0	0	0	0	0.0577689	0	0	0	0	0	0	0	0	0	0	0.514025	0	0	0.0992142	0.0396232	0.035533	0	0	0
GRM7-AS2	ENSG00000237665.1	lncRNA	0	0.0541696	0	0	0	0	0	0	0	0	0	0	0	0	0	0	0.0879545	0	0	0	0	0	0	0	0	0	0	0	0	0	0	0	0	0	0	0	0	0	0	0	0	0	0	0	0	0	0
GRM7-AS3	ENSG00000226258.5	lncRNA	0	0.0380986	0	0	0	0	0	0	0	0	0	0	0.0159046	0.0137064	0.00993922	0.0106914	0	0	0	0	0	0	0	0.00999845	0	0.0125376	0	0.0100133	0	0.0189216	0	0	0.00946925	0.00731739	0.00737506	0	0	0	0.0223838	0	0	0	0	0	0.0309323	0	0.00712385
GRPEL2-AS1	ENSG00000253618.1	lncRNA	0.151529	0	0.310178	0.296352	0.186972	0.22077	0.145331	0	0.201056	0.0685559	0	0	0	0	0.140833	0.287664	0.0576353	0.0721358	0.161841	0.206175	0	0	0.0825417	0.141636	0.44122	0	0	0.0726607	0.154162	0.21808	0.10478	0	0	0.104906	0.0538204	0	0.049556	0	0	0.119763	0.0541218	0.124339	0.0499178	0.0882145	0.215033	0	0.0520154
GRTP1-AS1	ENSG00000225083.1	lncRNA	0.202792	0.246034	0.473183	0.571014	0.810885	0.74505	0.282915	0.126097	1.70429	0.136825	0	0.36003	0.153207	0.164272	0.450828	0.379306	0.222354	0.469156	0.833454	0.210413	0.590435	0.461668	0.444769	0.296827	0.66822	1.67056	0.106985	0.276415	0.58447	0.222544	0.10701	0.352461	0.377962	0.300148	0.090514	0.11298	0.192666	0.0524133	0.260081	0.141711	1.29021	0.298648	0.310213	0.24196	0.551357	0.147422	0.49851
GSN-AS1	ENSG00000235865.2	lncRNA	0.0200373	0.0179668	0.0985261	0.020625	0.0657082	0.115737	0.0752414	0.0258176	0.0880726	0.00589902	0.00750796	0.0976712	0.00995131	0.00857349	0.0308059	0.0265561	0.0147758	0	0.0285539	0.0185399	0.0270608	0.00559129	0.0353234	0.0613248	0.0637502	0.0387867	0.0271845	0.0733895	0.0669132	0.0391065	0.0271913	0.018381	0.00591985	0.0495262	0.022901	0.0287528	0.012678	0.0131302	0.0416491	0.0311999	0.0366747	0.0108913	0.017004	0.00382422	0.0385261	0.0271404	0.00445223
GTF3C2-AS1	ENSG00000234945.6	lncRNA	0.0579082	0.0773051	0.0727832	0.0979818	0.118076	0.0481978	0.0554654	0.0561078	0.110871	0.0676294	0	0.048496	0	0.0495032	0.122319	0.0291361	0.0428488	0.0181223	0.0619862	0.111678	0.0549351	0.0483947	0.149099	0.14807	0.0924113	0.0453294	0.0396312	0.0362852	0.0780736	0.0845376	0.0590604	0.0444504	0.0258242	0.0461999	0.0267889	0.00706961	0.0368159	0.00962427	0.0931693	0	0.0468205	0.0159191	0.0248295	0.0277651	0.0283052	0.03174	0.0386514
GTSE1-AS1	ENSG00000277232.2	lncRNA	0.286187	0.25894	0.192277	0.0843889	0.126156	0.0208546	0.0976013	0.260982	0.0919884	0.0545953	0.0691719	0.38702	0.12018	0	0.0761152	0.140136	0.0756483	0.0945344	0.23598	0.152639	0.161976	0.034734	0.373548	0.0950798	0.130279	0.460692	0	0.113529	0.0423517	0.186429	0.188143	0.198516	0.0901853	0.0837551	0.0568102	0.0883601	0.0777753	0.0607813	0.0857888	0	0.216077	0.0505578	0.0397004	0.0588584	0.131633	0.0996355	0.1078
GYG2-AS1	ENSG00000235483.1	lncRNA	0	0	0	0	0	0	0	0	0	0	0	0	0	0	0	0	0	0	0	0	0	0	0	0	0	0	0	0	0	0	0	0	0	0	0	0.0440844	0	0	0	0	0	0	0	0	0	0	0
H19	ENSG00000130600.14	lncRNA	3.36105	1.02523	1.02747	9.54705	2.56085	1.49721	4.00059	10.1632	2.79419	2.44411	1.8636	1.14051	10.2803	1.50539	4.41853	1.52574	10.7043	10.9224	2.26554	2.11832	2.15513	1.54511	1.68852	8.35415	5.96395	1.5094	1.00736	3.39869	5.84771	1.8642	7.55793	1.78965	5.71219	3.23333	6.25113	6.29192	3.5429	6.4928	3.55582	3.64669	1.8671	4.22213	7.65899	7.22139	2.73265	3.83279	0.728232
H1FX-AS1	ENSG00000206417.7	lncRNA	0.514512	0.468797	0.493441	0.084281	0.507752	0.486136	0.291229	0.89142	0.247352	0.30329	0.231923	1.73756	0.429777	0.622521	0.296828	0.570578	0.181181	0.282643	1.37376	0.563002	0.447735	0.263148	0.568791	0.533581	0.402278	0.533875	0.767242	0.434327	0.292537	0.266417	0.12211	1.00857	0.297551	0.128105	0.316285	0.275317	0.21388	0.131586	0.212424	0.272681	0.105942	0.151615	0.199884	0.161295	0.390621	0.225602	0.276107
HAGLR	ENSG00000224189.5	lncRNA	3.41389	0.254311	0.370118	0.283064	0.668185	0.317349	0.232931	0.0378649	0.284971	0.0287313	0.160701	0.15061	0.534596	0.513203	0.145294	0.786653	1.81427	1.82841	0.289758	0.164326	0.113432	0.0906033	0.220938	1.509	1.34358	0.187929	0.0786499	0.783765	0.376642	0.108676	3.43563	0.099418	0	0.254932	0.018019	0.295481	0.176317	0.0128931	0.0587181	0.0102858	0.502958	0.0370888	0.162622	0.00375494	0.1842	0.0107202	0.0932417
HAGLROS	ENSG00000226363.3	lncRNA	0.37531	0.191546	0.201827	0.11313	0.481282	0.351668	0.179757	0.0274088	0.16969	0.0248995	0.365358	0.331052	0.497459	0.172007	0.197518	1.13996	0.0617623	0.17426	0.343637	0.22016	0.153972	0.11436	0.171691	0.266578	0.75063	0.216725	0.0571523	0.782934	0.164818	0.0658468	0.23285	0.101166	0	0.404647	0	0.313052	0.263052	0	0.0198124	0	0.184907	0.0230405	0.121886	0	0.119348	0	0.109421
HAND2-AS1	ENSG00000237125.7	lncRNA	0.0417592	0.141739	0.0348698	0.00669535	0.0282274	0.185449	0.571861	0.00943667	0	0	0	0.0886299	0.00483084	0.00416096	0.256445	0.443713	0	0.00301463	0.0162124	0.0112587	0.0722859	0.0322143	0.0677005	0.174226	0.187333	0.0597087	0	0.909793	0.502216	0.119752	0.088145	0.0383309	0.285906	0.129418	0.242432	0.0370482	0.339349	0.360138	0.0022734	0.398148	0.0134371	0.220634	0.645677	0.461385	0.00236316	0.512979	0.0107639
HAO2-IT1	ENSG00000230921.1	lncRNA	0	0	1.25806	0	0.986437	0.774579	0.495659	0	1.70022	0.0878023	0.11091	0.515105	0.145357	2.21765	0.0923538	0	0	0	0.205478	0.0697307	0.367347	0	1.09682	0	0	0.875513	0	0	0.36829	0	0	0	1.81512	0.0684995	0.912401	0.824342	0.49112	1.34497	0.201038	1.38861	0.578112	0.491796	0.398086	0.982297	0.0728756	0.158771	0.130499
HAR1A	ENSG00000274915.1	lncRNA	0	0	0	0	0	0	0	0	0	0	0	0	0	0	0	0	0	0	0	0	0	0	0	0	0	0	0	0	0	0	0	0	0	0	0	0	0	0	0	0	0	0	0	0	0	0	0
HAR1A	ENSG00000225978.3	lncRNA	0.191033	0.0301854	0.123584	0.0516377	0.0211123	0.0823222	0.168901	0.18535	0.0452509	0.0729251	0.0560494	0.176321	0.254218	0.104905	0.0767257	0.190363	0.0492653	0.0767271	0.182571	0.0464676	1.48138	0.0419191	0.154343	0.046797	0.122913	0.186409	0	0.0621552	0.0172301	0.430499	0.089773	0.0308782	0.368904	0.0568287	0.294862	0.0948125	0.0834769	0.142902	0.0582217	0.0263647	0	0.119425	0.144071	0.181865	1.70501	0.265265	0
HAR1B	ENSG00000231133.5	lncRNA	0.136359	0.122767	0.0754288	0.0363471	0.0439938	0.102999	0.0668576	0.0676287	0.0629742	0	0.0778895	0.035375	0.10244	0.0450018	0.03273	0.260041	0.0260794	0.186093	0.474689	0	0.424614	0	0.275982	0.0651125	0.146316	0.0412022	0	0.127594	0.035956	0.250822	0.0478365	0.0324117	0.232489	0	0.117769	0	0	0.0684664	0.142478	0.0276762	0	0.264732	0.0666316	0.0202137	2.04584	0.336248	0
HAS2-AS1	ENSG00000248690.5	lncRNA	0.0177272	0.031615	0.0191876	0	0.0221156	0.0350791	0.050321	0	0	0	0	0.0177565	0.026242	0	0.0487138	0.0862202	0	0	0	0.118694	0.0286899	0.0147809	0.109536	0.111848	0.0190796	0.0207023	0	0.127322	0.0358769	0.0414504	0.0594219	0.0949241	0	0.0594945	0.0242818	0.0254467	0.706652	0.017385	0	0.0276151	0.206182	0.042847	0.0112961	0.0499034	0.0128858	0.0144588	0
HCCAT5	ENSG00000260880.2	lncRNA	0	0	0	0	0	0	0	0	0	0	0	0.0582836	0	0	0	0	0	0	0.0210622	0.0406073	0	0.0245198	0.091732	0.0273923	0.0625616	0	0	0	0	0.0345798	0.0398343	0	0	0.0200794	0	0	0.0186164	0	0	0	0	0	0.0372668	0	0.0424581	0.0239873	0.0195506
HCFC1-AS1	ENSG00000235802.1	lncRNA	0.172339	0	0	0	0	0	0.0850355	0	0	0.152528	0	0	0.129867	0	0	0	0	0.0823523	0	0.286897	0	0.144943	0	0.0828294	0	0.199539	0	0	0	0.0529621	0.0609513	0.158761	0	0	0	0	0	0	0	0	0	0	0	0.0511922	0	0	0
HCG11	ENSG00000228223.2	lncRNA	0.20035	0.33413	0.308193	0.168851	0.330041	0.436242	0.741678	0.262082	0.189659	0.0957003	0.0561665	0.261791	0.237633	0.149052	0.558696	0.517145	0.163629	0.152726	0.210589	0.192437	0.271964	0.114669	0.267451	0.284584	0.409769	0.231627	0.120135	1.05567	0.467673	0.416302	0.248769	0.192936	0.285691	0.356398	0.13408	0.345491	0.412846	0.273445	0.116617	0.1589	0.246229	0.096516	0.44449	0.29418	0.2327	0.490131	0.0532879
HCG14	ENSG00000224157.1	lncRNA	0.764631	0.311352	0.432251	0.0777247	0.181868	0.146699	0.141308	0.272907	1.57741	0.0666093	0	0.343997	0.110797	0.27049	0.0700887	0.280067	0.109893	0.483629	0.386671	0.103774	0.38483	0.441761	1.52939	0	0.0811936	0.323553	1.14178	0	0.149908	0.621719	0.10184	0.0694156	0.0668395	0.051882	0	0.158435	0.267339	0.144621	0.536436	0.324377	0.0525776	0.566241	0.184892	0.35106	0.767462	0.121153	0.549315
HCG15	ENSG00000227214.2	lncRNA	0.0607838	0.366458	0.0974777	0.0625408	0.741647	0.0305722	0.114185	0.523577	1.00516	0.272634	0.100633	0.229484	0.213784	0.75508	0.262098	0.228337	0.414227	0.213353	0.127312	0.548561	0.188805	0.170505	0.543585	0.163818	0.0969434	0.104953	0.610455	0.0567809	0.0618738	0.451822	0.233427	0.670646	0.203911	0.10201	0.0625475	0.406177	0.793492	0.276178	0.551515	0.0477237	0.603956	0.0495946	0.13193	0.150888	0.754459	0.356671	0.499463
HCG17	ENSG00000270604.4	lncRNA	0.464999	0	0.0886334	0.276002	0.150116	0.120832	0.0786021	0.154857	0.109703	0.548745	0.29772	0.638557	0.283539	0.742665	0.0761152	0.232505	0.175305	0.217268	0.273893	0.057391	0.161976	0.449449	0.778633	1.11885	0	0.0485155	0.967121	0.602664	0.123498	0.11931	0.110494	0	0.301266	0.162913	0.138039	0.171619	0.618643	0.193374	0.140272	0	0.0571281	0.36213	0.0526947	0.0703473	0.573646	0.0996355	0.158823
HCG18	ENSG00000231074.7	lncRNA	0.767207	1.07676	0.574283	0.368182	0.798704	0.46253	0.77009	1.11937	0.79161	1.65898	0.28009	2.07179	0.524272	0.455476	0.924584	0.611346	0.6611	1.36027	0.46073	1.04502	0.345791	0.827602	1.13934	0.990392	0.679213	0.81635	1.0502	0.717571	0.632962	1.28722	1.00039	1.38508	0.3999	0.55308	0.395499	0.60526	0.837835	0.495567	1.23392	0.374917	1.07134	0.605256	0.562415	0.523883	0.745119	0.491112	1.20624
HCG20	ENSG00000228022.4	lncRNA	0.21656	0.24933	0.144352	0	0.139051	0	0.0867812	0.170515	0.0208819	0.020391	0.0763955	0.134007	0.100492	0.0869482	0	0.17515	0.222679	0.0840445	0.0330152	0.016116	0.0188561	0.0941707	0.664988	0.0216016	0.0249432	0.02706	0.338374	1.11326	0.280249	0.10617	0.399969	0.0628757	0.0204626	0.150953	0	0.0495842	0.0291952	0.022732	1.22986	0.0181474	0.0319058	0.055875	0.0294099	0.0132424	0.016857	0.0189117	0.0606718
HCG21	ENSG00000233529.1	lncRNA	0.0520011	0	0	0	0	0	0	0.0503811	0	0.0458017	0	0	0.149237	0	0	0	0	0	0	0.0716422	0	0	0.0552339	0	0.161644	0.0606087	0	0.0485669	0	0.0611046	0.0355743	0	0	0.0356182	0	0	0	0	0	0	0	0	0	0	0.0379212	0	0
HCG23	ENSG00000228962.1	lncRNA	0	0	0.0557783	0.0530783	0	0.100934	0.097168	0	0	0.0894771	0.0576107	0.196414	0.0759364	0	0	0	0.0381463	0	0	0.0710692	0	0	0.0547896	0.0481049	0.0554683	0.0601221	0	0.307656	0.245301	0	0.199827	0.0473608	0.174306	0.168584	0.137435	0	0.032768	0.050598	0.0715185	0.262012	0.264279	0.199026	0.157972	0.271725	0	0.161725	0
HCG24	ENSG00000230313.1	lncRNA	0	0	0	0	0	0.0863119	0	0	0	0	0	0	0	0	0	0	0	0	0	0	0	0	0	0.0410271	0	0	0	0	0	0	0	0	0	0	0	0	0	0.125786	0	0	0	0	0	0	0	0	0
HCG25	ENSG00000232940.4	lncRNA	0.489558	0.549293	0.414151	0.501769	0.359168	0.235051	0.22666	0.585679	0.621302	0.328444	0.573719	0.706032	0.163458	0.194885	0.394218	0.584097	0.607289	0.394224	0.46583	0.534414	0.423637	0.475464	1.0344	0.759096	0.188037	0.422298	1.01582	0.221355	0.219793	0.425354	0.233741	0.236087	0.137208	0.192927	0.0316582	0.203127	0.969905	0.0226828	0.514699	0.0359916	0.37987	0.0374086	0.154483	0.163001	0.892267	0.195129	1.10913
HCG27	ENSG00000206344.6	lncRNA	1.71489	0.795201	0.419101	0.279352	1.11556	0.259635	0.386173	0.768329	0.552889	0.72677	0.116975	1.18621	0.462713	0.311736	0.513958	0.336999	0.247885	0.632498	0.524224	0.234681	0.402514	0.314482	0.8338	0.276041	0.191814	0.388201	0.943883	0.19003	0.23008	0.830541	0.408413	0.322842	0.201323	0.22284	0.0728598	0.0669755	0.561932	0.0394874	1.11471	0.0725948	0.142989	0.126968	0.124274	0.126047	1.0718	0.244201	0.620897
HCG4	ENSG00000176998.4	lncRNA	0.485926	1.24827	1.21734	0	1.47464	0.506692	0.303596	0.119257	0.214409	1.05345	0	0.553861	0.046887	1.15263	0.194347	0.0625797	0.914069	0	0.172743	0.187624	0.464176	1.5587	1.74081	0	0.391163	0.272716	0.240695	0.982204	0.842365	1.43551	1.97673	0.166573	0.0555387	0.0848961	0.24278	0	0.859502	0.177474	0.302146	0.165719	0.859226	0.520032	0.607292	0.741042	1.78156	0.502746	0
HCG4B	ENSG00000227262.3	lncRNA	1.14401	1.66369	0.768644	0.477323	1.55173	1.0959	1.29755	0.760666	1.13095	1.0723	0.104649	0.265427	0.221981	0.572406	1.77708	1.2261	0.514811	2.80221	1.46537	0.424275	1.0649	1.55629	1.98347	0.524343	2.19244	0.504975	1.03658	0.3703	0.39992	0.934504	0.936931	0.364676	0.374547	0.106079	0.420477	0.675021	0.46655	0.150372	1.72216	0.27518	0.128042	0.125721	0.312872	0.0718015	2.00873	0.578089	0.996608
HCG9	ENSG00000204625.9	lncRNA	0.131145	0.540784	0.0958609	0	0.110052	0.0448487	0.125745	0.16718	0.118579	0.613249	0.0989656	0.289735	0.249003	0.314217	0.0417629	0.0448865	0.0658447	0.0823523	0	0.672685	0.599635	0.0742911	1.56384	0.198787	0.14074	0	0.255974	0.161388	0	0.153388	0.175633	0.158761	0.0398088	0.0308355	0	0.0644089	0.084143	0	0.2353	0.1035	0.031252	0	0	0.0511922	0.0328329	0.0368101	0.088267
HCP5	ENSG00000206337.9	lncRNA	4.64479	3.17422	4.65969	1.90272	4.06956	2.91252	3.59358	2.35748	1.54464	5.71731	1.70359	4.46461	2.30749	2.99552	2.98527	2.35528	1.72795	2.22314	2.03733	1.81264	3.46486	4.17591	3.99558	1.04806	3.23565	3.11712	4.47477	2.3577	2.43943	5.08649	4.81289	4.39947	0.876799	1.17492	1.21787	2.40265	1.82234	0.99438	3.45397	0.655503	2.77038	1.92191	1.62644	1.63367	4.79482	1.76721	2.1608
HCP5B	ENSG00000281831.1	lncRNA	0.0168596	0.0740429	0.312503	0.0345029	0.269772	0.129092	0.0320988	0.140698	0.117232	0.141838	0.0374696	0.0984809	0	0.124556	0.0912642	0.0660445	0.119718	0.454237	0.0120684	0.238011	0	0.222121	0.432946	0	0	0.0582817	0.132147	0.0157334	0.0508989	0.00996086	0	0.255782	0.195531	0.0342393	0.195649	0.012153	0.021248	0	0.102795	0	0.0685872	0.0804137	0	0.00962317	0.237724	0.0408641	0
HDAC11-AS1	ENSG00000244502.2	lncRNA	0.0608993	0.107374	0	0	0	0	0.168367	0	0.0549354	0.0536587	0	0	0	0.220794	0.0564748	0.17487	0.0450742	0.442865	0.0437811	0.274212	0	0.050903	0.064673	0.056806	0.301159	0.070944	0	0.11162	0.0619914	0.139666	0.0417022	0.05593	0	0.0823324	0	0	0	0	0.0843325	0	0	0	0	0.0349877	0.0444471	0	0.156192
HECW1-IT1	ENSG00000181211.1	lncRNA	0	0	0	0	0	0	0	0	0	0	0	0	0	0	0	0	0	0	0	0	0	0	0	0	0	0	0	0	0	0	0	0	0	0	0	0	0	0	0	0	0	0	0	0	0	0	0
HEIH	ENSG00000278970.1	lncRNA	4.8478	3.71323	2.85396	3.03001	3.3051	3.57986	3.21072	3.37807	3.6859	3.96357	3.97246	4.42116	4.41517	4.47734	3.49567	3.99252	3.63885	3.96679	3.80794	4.22093	4.01092	3.65007	3.8629	3.59454	3.75695	3.40394	3.66152	3.20361	3.36752	3.33439	3.40223	4.87795	2.30675	2.23773	2.43076	3.78024	4.11655	2.5123	4.15649	1.86683	3.62298	2.49919	2.77871	2.61885	4.21464	2.91407	3.33988
HELLPAR	ENSG00000281344.1	lncRNA	0.00576995	0.00976754	0.017659	0.013291	0.0195852	0.00822006	0.00760634	0.0226678	0.00561551	0.00848951	0.00244632	0.0104487	0.00393855	0.0149062	0.00332383	0.00295472	0.0123685	0.011672	0.00457106	0.0062723	0.00696411	0.0101164	0.0099352	0.0157779	0.00369689	0.00928619	0.00667889	0.00712476	0.00159032	0.00441394	0.0234047	0.00429134	0.00797133	0.00159541	0.00492554	0.00101171	0.00747532	0.0048948	0.00815795	0.00499849	0.00387818	0.00911488	0.00248154	0.0124017	0.0167971	0.00711141	0.00258762
HEXA-AS1	ENSG00000260339.1	lncRNA	0.231742	0.463812	0.100152	0.0244411	0.142316	0.0923106	0.0995889	0.122184	0.143489	0.130674	0.164439	0.232098	0.0351162	0.17288	0.0328751	0.0923871	0.11837	0.065019	0.0421526	0.0963463	0.147753	0	0.3287	0.0653979	0.123466	0.0816146	0.592488	0.128142	0.0361153	0.298496	0.225675	0.155893	0.0209637	0.0481065	0.00819402	0.0673248	0.0592083	0.0116911	0.314158	0.0185921	0.0725242	0.0096967	0.0301277	0.0336825	0.352741	0.0289658	0.0996552
HEXDC-IT1	ENSG00000279066.1	lncRNA	0.0690007	0.121403	0.110468	0.138649	0.0857107	0.0174817	0.0334288	0.0668633	0.207082	0.0154463	0	0.564081	0	0.150054	0.110204	0.101931	0.0759979	0.0640017	0.0857875	0.205274	0.042428	0.0857085	0.0910128	0.0325465	0.12739	0.0205096	0	0.0325944	0.0529938	0.166995	0.058876	0.0788051	0.119578	0.0589479	0.024056	0.0252102	0.0654024	0.017223	0.106949	0	0.0241921	0	0.0111905	0.0199812	0.268333	0.0143239	0.0574156
HHATL-AS1	ENSG00000230970.3	lncRNA	0.093196	0.0214059	0.0258313	0.0487257	0.0297627	0.0471361	0.0228512	0	0.0215048	0.0209994	0	0	0.0697541	0.0602669	0	0.0237807	0	0.086496	0	0.0492305	0.0385801	0.0395476	0	0.0222458	0	0.434077	0.268082	0.0222787	0.0243031	0	0	0	0.0418429	0.0162992	0.0164272	0.0841038	0.0151101	0	0.113063	0	0	0	0.0302845	0	0.0345147	0.038693	0.772201
HHIP-AS1	ENSG00000248890.1	lncRNA	0.174215	0.123598	0.0438871	0.0823342	0	0.226936	0.873833	0	0	0	0	0.0605381	0.199394	0.10156	0.439916	0.750152	0.102296	0.127546	0	0.028262	0.0330437	0.0993257	0.0641855	0.293749	0.43637	0	0	1.09139	0.687009	0.399894	0.0549207	0.0187407	0.575846	0.290884	0.456276	0.167561	0.313836	0.601617	0.0700838	0.679775	0.0281312	0.572217	0.816921	0.572577	0.0441097	0.811644	0.0135767
HID1-AS1	ENSG00000263586.1	lncRNA	0	0.197202	0.235146	0.189348	0.226763	0.0386042	0.304115	0	0.287746	0	0.0433348	0.0766693	0.0572088	0.0971617	0.234607	0.573928	0.137859	0.0359434	0.184332	0.179228	0.15141	0	0.0812615	0.355187	0.269464	0.089092	0	0.492257	0.636805	0.0898137	0.0780584	0.262827	0.224298	0.290027	0.31397	0.39365	0.407837	0.371698	0	0.20045	0.225617	0.339955	0.313258	0.227287	0.136	0.315174	0.148452
HIF1A-AS1	ENSG00000258777.1	lncRNA	0.0950634	0	0	0.0497174	0.117832	0	0.0911021	0	0	0.0425482	0	0.227204	0	0	0	0	0	0.17138	0.0346913	0.0336818	0	0.0403551	0	0	0	0.213193	0	0	0.0491848	0	0.0969304	0.0873896	0	0.0970474	0	0.0349324	0.0306795	0.0473916	0	0.0378985	0.331841	0	0.0309049	0.0277061	0.0352207	0.0779148	0.0322124
HIF1A-AS2	ENSG00000258667.1	lncRNA	0.169898	0.0528723	0.124631	0	0.448227	0.114948	0.16299	0.215811	0	0.0518788	0	0.05898	0	0	0.0546032	0	0.0435747	0	0.042324	0	0	0.0968023	0.0625356	0.0549236	0.0633081	0	0	0.0550039	0	0.102541	0.482043	0.156503	0.0520591	0.0796272	0.118745	0	0	0	0.232038	0.0910161	0.0409062	0.139569	0	0.161688	0.0429682	0	0
HIPK1-AS1	ENSG00000235527.5	lncRNA	0.622435	0.141591	0.17941	0.0930852	0.100168	0.0407374	0.12365	0.179299	0.47353	0.0181264	0.225349	0.0510582	0.089602	0.265822	0.01909	0.0407718	0.0744302	0.163349	0.0723158	0.0495232	0.0659062	0.0592713	0.2149	0.0935588	0.0331388	0.171376	0.197543	0.0569432	0.0518922	0.0421914	0.0279618	0.00948271	0.0887403	0.0279964	0.062726	0.0869435	0.125374	0.0791919	0.0637676	0.0241287	0.0699175	0.0978159	0.0957199	0.108104	0.183598	0.152303	0.0932417
HLA-DQB1-AS1	ENSG00000223534.1	lncRNA	1.38351	0.752596	2.00207	0	0.63493	1.74949	0.759522	1.8044	0.148782	0.145431	1.08783	1.55289	1.21034	1.09184	0.200357	1.26461	0.84755	1.05668	0.851923	0.0397003	0.725525	0.619267	1.46141	0.201476	0.382063	1.21208	0.577623	0.248075	0.762448	1.37212	0.798065	0.413501	0.0989014	0.150018	0.412888	0.460831	0.753128	0.559086	0.388346	0.249307	0.222334	0.297311	0.494882	0.350307	0.464123	0.512011	0.111043
HLA-F-AS1	ENSG00000214922.8	lncRNA	0.537681	0.665022	0.65572	0.246093	0.897663	0.420609	0.439298	0.251402	0.559271	1.0814	0.192477	0.59544	0.109545	0.226303	0.586707	0.426614	0.349106	1.10517	0.300562	0.35208	0.455416	0.73837	0.486617	0.0560193	0.699226	0.457007	0.394356	0.206209	0.446276	0.570867	0.46035	0.459531	0.116836	0.100808	0.228262	0.176335	0.525351	0.163286	0.672174	0.131608	0.333922	0.245729	0.23348	0.236935	0.654902	0.282667	0.370039
HLCS-IT1	ENSG00000237646.1	lncRNA	0.0591014	0	0.125081	0	0	0	0	0.112343	0	0	0	0	0	0.0751408	0	0	0	0	0	0.0813497	0	0	0	0	0.0635414	0.0688565	0	0	0.0601619	0.102914	0	0.157061	0	0	0	0	0	0	0.0415116	0	0	0.0482168	0.0378556	0	0.0431277	0	0
HLTF-AS1	ENSG00000239718.1	lncRNA	0	0	0	0	0	0	0	0	0	0	0	0	0	0	0	0	0	0	0	0	0	0	0.0798328	0	0	0	0	0	0	0	0	0	0	0	0	0	0	0	0	0	0	0	0	0	0.0549556	0	0.0502908
HLX-AS1	ENSG00000257551.1	lncRNA	0	0.190749	0	0.0574223	0.0693972	0.0555545	0.154754	0	0.146017	0	0	0.161586	0.0820985	0	0.101699	0.16076	0	0.0517461	0.293346	0	0.0454943	0.259553	0.223739	0.102286	0	0	1.0328	0.102433	0.214933	0	0	0.0512452	0.0970326	0.0754933	0.0385385	0.0403779	0.349137	0.158365	0.150728	0.0437995	0.0387555	0.0896457	0.1379	0.0940543	0.39487	0.132768	0.108953
HM13-AS1	ENSG00000230613.1	lncRNA	0.240782	0.890971	1.12444	0.356704	0.539911	0.346187	0.176791	0.387122	1.15464	0.262484	0.439094	0.241151	0.265742	1.42418	0.116483	0.1836	0.181032	0.463	0.369663	0.462511	0.413554	0.462812	1.04424	0.551149	0.257712	1.18524	0.799999	0.117319	0.836799	0.541001	0.318572	0.222215	0.163691	0.207427	0.583727	0.575483	0.0407627	0.57511	0.397243	0.399891	0.358541	0.491552	0.459761	1.00596	0.813839	0.414621	1.05921
HM13-IT1	ENSG00000235313.1	lncRNA	0.391617	0.640503	0.801569	0.598098	0.831322	0.390039	0.779291	0.5087	1.00766	0.286021	0.188549	1.12899	0	0.564106	0.7596	0.751487	0.498961	0.429233	0.618126	0.282506	0.382931	0.272396	0.897026	0.811687	0.682088	0.369229	0	0.158812	0.397887	0.855012	0.510214	0.156225	0.350566	0.226405	0.22806	0.292116	0.43752	0.166487	0.725193	0.257004	0.47252	0.491127	0.307937	0	0.538657	0.204698	0.620666
HMBOX1-IT1	ENSG00000259196.1	lncRNA	0.089485	0	0	0	0	0	0	0	0	0	0	0	0	0	0.0830427	0.0891598	0	0	0	0	0	0	0	0	0	0	0	0	0	0	0	0	0	0	0	0	0	0.087799	0	0.137537	0.0623646	0	0	0	0	0	0.059944
HMGN3-AS1	ENSG00000270362.1	lncRNA	0.276249	0.914343	0.25809	0.246392	0.556669	0.594714	0.670365	0.702793	0.28347	0.101472	0.373234	0.583311	0.264753	0.439945	0.339361	0.301913	0.228955	0.378617	0.40987	0.872799	0.308914	0.162576	0.26348	0.284085	0.34236	0.784523	0.403715	0.292773	0.196394	0.60806	0.420479	0.413257	0.154469	0.517218	0.0939109	0.263871	0.651513	0.244608	0.230982	0.175811	0.972778	0.190164	0.223699	0.350096	0.5722	0.251396	0.182594
HMMR-AS1	ENSG00000251018.2	lncRNA	0	0	0.0707368	0.0340575	0.0412292	0.032941	0	0	0.0298226	0	0	0	0	0	0	0	0.0244311	0	0	0	0	0	0.035163	0.0308472	0.0703456	0	0	0	0	0	0	0	0.0292257	0	0	0	0.0209724	0	0	0	0	0	0	0	0.116613	0	0
HNF1A-AS1	ENSG00000241388.4	lncRNA	2.2326	2.74907	1.81195	2.4286	1.76301	1.6036	0.99761	2.06205	2.50651	2.50018	2.57033	1.89992	2.83814	2.43473	1.93094	2.45339	1.92261	2.50939	1.38963	2.00903	1.80565	1.08509	2.72348	2.25656	2.15817	1.49718	2.67803	1.13551	1.25975	2.6493	0.874725	2.25455	1.01078	2.08168	0.664083	1.11343	2.57014	1.11257	2.61859	0.676376	1.9049	1.08885	1.27249	1.39407	2.38675	1.33544	2.82859
HNF4A-AS1	ENSG00000229005.2	lncRNA	0.449121	3.05454	3.34328	0.263672	3.62608	3.08554	3.21644	2.28982	5.29123	2.58155	1.71764	1.08531	0.0512308	2.60264	0.839171	0.284873	1.48136	3.19549	2.32246	3.61234	1.44393	1.56908	4.38429	0.668696	1.90796	1.59495	3.898	0.321735	4.04836	0.80423	0.200441	0.0318493	3.32777	0.0237262	2.5681	3.50752	2.97044	3.02475	3.66409	1.84316	1.23968	2.53816	3.45739	4.03203	4.08658	4.05748	2.44763
HORMAD2-AS1	ENSG00000227117.5	lncRNA	1.71534	3.15743	0.0239086	0.0671695	3.44245	1.91255	2.14117	0.56377	3.0299	2.14324	2.13824	0.107395	0.0326791	0	1.48554	0.0220095	1.41664	0.0406476	2.57051	0	4.44587	2.32484	4.57236	0.0205881	2.78281	1.72639	5.54757	0.0409466	2.70385	0.718729	0.628344	0	1.90656	0.0300085	1.17662	3.43666	0	1.09411	2.00581	1.21823	0	1.31025	1.68141	1.9303	4.25852	2.13974	0.0436122
HOTAIR	ENSG00000228630.4	lncRNA	0.0122593	0	0	0.0126198	0	0	0	0	0	0	0.0137139	0	0	0	0	0.140151	0.467973	0	0	0	0	0	0.0130326	0.0114223	0	0	0	0	0	0	0.00835012	0	0	0.0166728	0	0	0.0307495	0	0	0	0	0.00997152	0	0.00699261	0.0177584	0	0.00813946
HOTAIRM1	ENSG00000233429.8	lncRNA	1.12923	0.723925	1.04324	0.279692	0.860755	0.981933	0.975192	0.58787	0.295302	0.449175	0.484079	0.826276	1.64966	1.19561	0.941697	1.12629	0.360708	0.318901	0.363328	0.421939	0.532161	0.468069	0.574614	0.966388	0.95826	0.588033	0.347694	0.747127	0.654761	0.549579	0.570084	0.251581	0.518038	0.894709	0.564486	0.69558	0.459109	0.352232	0.18231	0.491618	0.409139	0.795649	0.548345	0.354874	0.45018	0.776904	0.109327
HOTTIP	ENSG00000243766.6	lncRNA	0.191128	0.366871	1.2041	0.348744	0	1.12202	0.509586	0.0305934	0.168043	0.470063	0.721628	0.25177	0.152809	1.5199	0.177806	0.426526	0	1.02355	0.650241	0.372679	0.835027	0.908863	0.44122	0.0639951	0.585447	1.11395	0	0	0.434682	0.575813	0.00433758	0	0	0.100785	0	0.00916298	1.11623	0	0.0133133	0	1.37417	0	0.0121303	0	1.27684	0	0.193849
HOXA10-AS	ENSG00000253187.2	lncRNA	0.0192391	0	0	0	0	0	0	0	0	0.0169225	0	0	0	0	0.0178225	0.0191674	0	0	0	0	0.0156472	0	0.0204496	0	0	0	0	0.017955	0	0	0	0	0	0	0	0	0	0	0	0	0	0.0156558	0	0	0	0.031218	0
HOXA11-AS	ENSG00000240990.8	lncRNA	0.105841	0.0292224	0	0.219806	0	0.095174	0	0.0211125	0.0293571	0.295683	0	0.032629	0.183483	0.171874	0.0499668	0.304619	0.0862862	0.457922	0.0156114	0.0742276	0.252999	0.139401	0.112293	0.244095	0.0579472	0.557424	0	0	0	0.00645833	0.00745074	0	0.00965367	0.00746001	0	0.00788172	0.0409969	0	0.103525	0	0.0447863	0.00889804	0	0	0.0851024	0	0.00726271
HOXA-AS2	ENSG00000253552.6	lncRNA	0.285273	0.197778	0.184724	0.0848855	0.102388	0.525523	0.339791	0.0575728	0.145324	0.327665	0.426029	0.138918	0.350131	0.222369	0.391164	0.289256	0.655948	0.373936	0.0718737	0.342895	0.189073	0.0834351	0.705243	0.548078	0.294401	0.784551	0.775652	0.452797	0.135506	0.106783	0.0526664	0.0599135	0.0882008	0.152741	0.115965	0.191837	0.261853	0.08096	0.290513	0.0512306	0.0853649	0.136324	0.25396	0.116081	0.106053	0.189599	0.012015
HOXA-AS3	ENSG00000254369.5	lncRNA	0.0265964	0.0285775	0.00580214	0	0.00669228	0	0	0	0.033439	0.0735851	0.00599618	0.118667	0	0	0.1374	0	0.117578	0.0392296	0.00383148	0.00371883	0	0	0.0669289	0	0.0172392	0.0911972	0	0	0	0.0031608	0	0.272754	0.00472732	0.00365168	0	0.00770651	0.0033842	0.0104905	0.0037429	0	0.00370148	0	0	0	0	0	0.00710122
HOXB-AS1	ENSG00000230148.7	lncRNA	0.569742	0.268064	0.486482	0.21574	0.146362	0.525566	0.702214	0.412503	0.106922	0.121181	0.193416	0.329753	0.916976	0.196204	0.411093	0.888593	0.170957	0.144704	0.192191	0.122883	0.230868	0.0668871	0.125482	0.441693	0.468234	1.6771	0.0413228	0.627364	0.231489	0.352789	0.195752	0.19363	0.186733	0.324469	0.0417061	0.193456	0.517489	0.116095	0.069996	0.078144	0.21079	0.172914	0.217851	0.256553	0.0726933	0.128069	0.0135594
HOXB-AS2	ENSG00000239552.2	lncRNA	0	0.0984684	0.155526	0.0385119	0.0466066	0.0735647	0.0358319	0	0.0337296	0	0	0.109647	0	0	0.10164	0.109076	0	0	0	0	0.0304705	0	0	0.0348868	0.040255	0	0.0753398	0.0349382	0.0380977	0.065523	0.0506736	0.0343448	0.0330553	0	0	0.027028	0.0470749	0	0	0.0293297	0.0259371	0.0304872	0.0705563	0.0633425	0.0272517	0.03056	0
HOXB-AS3	ENSG00000233101.9	lncRNA	0.202755	0.0731371	0.104899	0.0340751	0.0412505	0.0165731	0.0779821	0	0.029838	0.0291387	0	0.0815205	0.250436	0.0421966	0.0901542	0.112295	0.0603499	0	0.0119176	0.0344299	0.0269515	0.0138813	0.0524551	0.0308632	0.153789	0.33092	0.0667572	0.203625	0.0169525	0.019606	0.0337731	0.103654	0.0292408	0.0884688	0	0.0474169	0.0921109	0.0484391	0.0116428	0.0130289	0.0787348	0.0269662	0.132166	0.0283228	0.182398	0.0535643	0.0110598
HOXB-AS4	ENSG00000242207.1	lncRNA	0.0471067	0.0422797	0	0	0	0	0	0	0	0	0.152434	0	0.0693978	0	0	0	0	0	0	0	0	0	0	0	0	0	0	0	0.0479555	0	0	0	0	0	0	0	0	0	0.0330459	0	0	0	0	0	0	0	0
HOXC13-AS	ENSG00000249641.2	lncRNA	0	0	0	0	0	0	0	0.021864	0	0	0.0252421	0	0	0	0	0.150532	0.894524	0	0	0	0	0	0	0.0210381	0	0	0	0	0	0	0	0	0	0.0154126	0	0	0.0142878	0	0	0	0	0	0	0	0	0	0
HOXC-AS1	ENSG00000250451.4	lncRNA	0.247975	0	0	0.94619	0	0	0	0	0.182765	0	0	0.053209	0.689362	0	0.571636	0.377333	0.608392	0.571644	0.0381612	0.0731762	0	0	0.0564234	0.984211	0	0.690525	0	0	0	0	0	0	0	0.357263	0	0	1.28922	0	0	0	0	0	0	0	0	0	0
HOXC-AS2	ENSG00000250133.2	lncRNA	1.09239	0	0	0.155072	0.01795	0.0284958	0	0	0.0257944	0.0251891	0.0477397	0	0.0422997	0.0544084	0.26797	0.286428	0.579335	0.0654206	0.0507504	0	0.0232959	0	0.0602139	0.258216	0.0459585	0.144601	0	0	0	0	0	0	0	0.0578945	0	0	0.410164	0	0	0	0.0198226	0	0.00916189	0	0.0104523	0	0
HOXC-AS3	ENSG00000251151.2	lncRNA	0	0	0	0.0210618	0	0	0	0	0	0	0	0.0102842	0	0	0	0.0798693	0.0225754	0.0283417	0.00734469	0	0	0.0170637	0.0109153	0.0378882	0	0	0	0	0	0	0	0	0	0	0	0	0.032153	0	0.021419	0	0	0.0166522	0.00653627	0	0.00745786	0	0
HOXD-AS2	ENSG00000237380.5	lncRNA	0.188841	0.115749	0	0.194059	0.158968	0.0221435	0	0.0636935	0.402414	0.167241	0.0493271	0	0.403795	0.0283804	0	0.0221623	0	0.427933	0.122785	0.719531	0	0.0368698	0.894687	0.398806	0.0706579	0.0514838	0.172233	0.176904	0	0	0.131095	0	0.0196377	0.103099	0	0.429382	0	0	0.015565	0.0174153	0.0899896	0.105374	0.174319	0	0.755169	0	0.318749
HPN-AS1	ENSG00000227392.1	lncRNA	1.21635	1.11654	1.65046	2.14965	2.41129	1.27251	1.15631	0.467358	1.7042	0.37313	0.364497	1.38007	0.692373	0.463477	1.59075	1.65316	0.700676	1.37373	2.21923	0.776104	1.32677	1.23223	0.944334	1.31642	1.53267	0.614633	0.403178	0.12716	0.716984	1.02594	0.569246	0.520727	0.849193	1.02572	0.435707	0.554988	0.905141	0.207857	1.50292	0.168025	0.615302	0.551507	0.487408	0.478884	0.640704	0.348919	0.804513
HPVC1	ENSG00000280920.1	lncRNA	0	0	0	0	0	0	0	0	0	0	0	0	0	0	0	0	0	0	0.0189838	0.0184285	0	0	0	0	0	0	0	0	0	0	0.018075	0	0	0	0	0	0	0	0	0	0	0	0	0	0	0	0
HPYR1	ENSG00000253521.1	lncRNA	0	0	0	0	0	0	0	0	0	0	0	0.0323114	0	0	0	0	0	0	0	0	0	0	0	0	0	0	0	0	0	0	0	0	0.0284889	0	0	0	0	0	0	0	0	0	0	0	0	0	0
HS1BP3-IT1	ENSG00000231948.2	lncRNA	2.16309	1.41034	1.69791	0.504986	1.88044	2.37837	2.43072	0.922856	2.01135	0.98241	3.24657	0.637878	0.682036	0.960742	1.52839	2.38955	3.7169	0.531536	1.93727	2.43009	4.80864	1.4469	2.77896	1.46363	2.85925	1.14494	4.39282	1.14292	4.90957	0.938188	2.42763	0.226071	4.13865	1.12737	3.01116	4.40153	2.22966	2.27698	5.85969	3.75128	1.05174	2.554	2.81219	1.83616	0.786677	3.07846	1.65954
HS6ST2-AS1	ENSG00000235849.1	lncRNA	0	0	0	0	0	0	0	0	0	0	0	0	0	0	0	0	0	0	0	0	0	0	0	0	0	0	0	0	0	0.0670751	0	0	0	0	0	0	0	0	0	0	0	0	0	0	0	0	0
HTR2A-AS1	ENSG00000224517.5	lncRNA	0	0	0.163025	0.0536832	0.0648957	0.0519348	0.0499656	0	0.092609	0.0459512	0.0582662	0	0.149708	0.41095	0	0	0	0	0.0739992	0	0.0838235	0.166957	0.257958	0	0	0.0608056	0.201945	0.0487253	0.0531089	0	0	0	0.217095	0	0.325121	0.0745065	0.0655437	0.100597	0.0366174	0.1572	0	0.30967	0.0979299	0.0880016	0	0.238789	0.0347987
HTR3E-AS1	ENSG00000238020.1	lncRNA	0	0	0	0	0	0	0	0	0	0	0	0	0	0	0	0	0	0	0	0	0	0	0.064673	0	0	0	0	0	0	0	0	0	0	0	0	0	0	0	0	0	0	0	0	0	0	0.0498072	0
HTR5A-AS1	ENSG00000220575.6	lncRNA	0	0	0	0	0	0	0	0	0	0.02048	0	0	0.0173176	0	0	0	0	0	0	0	0	0	0	0	0	0	0	0	0	0	0.1002	0	0	0	0	0	0	0	0.360529	0	0	0	0	0	0	0	0
HTT-AS	ENSG00000251075.1	lncRNA	0	0	0	0.0626597	0.0756984	0	0	0	0	0	0	0.119522	0	0	0	0.228747	0.0450742	0.110824	0	0	0.0976719	0.100071	0	0	0	0	0.121626	0	0	0.0715224	0	0	0	0	0	0	0	0	0.0427824	0	0	0	0.0390159	0	0.0444471	0	0
HULC	ENSG00000276019.1	lncRNA	0	0	0	0	0	0	0	0	0	0	0	0	0	0	0	0	0	0	0	0	0	0	0	0	0	0	0	0	0	0	0	0	0	0	0	0	0	0	0	0	0	0	0	0	0	0	0
HULC	ENSG00000251164.1	lncRNA	2.02684	8.24121	7.31315	6.10089	7.47201	7.67872	7.41752	4.90144	5.12521	3.53605	8.35286	4.64395	5.92946	7.50542	6.11011	7.52215	7.96008	5.70333	7.09915	8.16879	8.09161	9.52347	7.66846	6.10852	5.7171	8.60559	10.3611	8.1039	7.2096	5.95502	6.74509	0.488263	6.83464	7.97971	6.1923	7.6372	6.28304	4.9246	9.03046	5.59172	0	7.5637	7.6511	6.211	8.3465	5.51325	7.65209
HUNK-AS1	ENSG00000237138.1	lncRNA	0	0.0458602	0	0	0	0	0	0	0	0	0	0.100591	0	0	0	0	0	0	0	0	0	0	0	0	0	0	0	0	0	0	0	0.046907	0	0	0	0	0	0	0	0	0	0	0	0	0.0372527	0	0
HYI-AS1	ENSG00000229348.1	lncRNA	0.450678	0.630026	0.482425	0.323861	0.818512	0.112513	0.108332	1.01844	0.793706	0.193117	0.712284	1.12664	0.735866	0.502558	0.154677	0.405685	0.201567	0.871801	0.883119	0.451396	0.549252	0.307491	0.796191	0.423898	0.178381	1.75765	0.321185	0.155774	0.320696	0.282289	0.187218	0.534298	0.0509328	0.22217	0.0785197	0.159994	0.174489	0.0565159	0.512608	0.0890726	0.35757	0.0925135	0.208421	0.245586	0.773637	0.179858	0.405061
HYMAI	ENSG00000276680.1	lncRNA	0	0	0	0	0	0	0	0	0	0	0	0	0	0	0	0	0	0	0	0	0	0	0	0	0	0	0	0	0	0	0	0	0	0	0	0	0	0	0	0	0	0	0	0	0	0	0
HYMAI	ENSG00000280777.1	lncRNA	0	0	0	0.00982033	0	0	0.0272203	0.00923807	0	0.0167264	0.0212668	0	0	0	0.0176161	0	0	0	0.00682365	0.00662322	0.00775367	0.00795027	0	0.00888762	0.0102695	0	0	0.0177471	0	0.0334564	0.00649567	0	0	0	0	0	0	0	0	0.00746118	0.00659235	0.00775794	0	0	0.0138245	0	0
IBA57-AS1	ENSG00000203684.5	lncRNA	0.465762	0.128447	0.104372	0.146644	0.333069	0.142013	0.221265	0.264543	0.490963	0.314476	0	0.0492101	0	0.339975	0.214587	0.096291	0.173114	0.132544	0.168355	0.100412	0.189909	0.119769	0.372601	0.133298	0.334689	0.266013	0	0.133488	0.0983529	0.21827	0	0.131295	0.0434183	0.359639	0	0.0355245	0.0916468	0	0.164671	0	0	0	0.0621889	0.055814	0.831284	0.0792158	0.0961265
ID2-AS1	ENSG00000235092.4	lncRNA	0.642013	0.289408	0.288989	0.194422	0.516992	0.0900082	0.411529	0.156798	0.780757	0.350191	0.210179	0.906542	0.910884	0.683807	0.388898	0.241908	0.308037	1.06892	0.989851	0.335331	0.641881	0.159264	0.474781	0.138029	0.173349	0.280025	0.233791	0.335062	0.758316	2.0402	0.269384	1.41154	0.393668	0.215993	0.507663	0.292732	0.588227	0.264023	0.31998	0.363377	0.290705	0.3266	0.310179	0.379304	0.694154	0.683412	0.417791
IDH1-AS1	ENSG00000231908.1	lncRNA	1.67966	1.38399	0.411864	0.274303	0.50951	0.38261	0.256594	2.30424	1.15099	0.827536	1.74519	0.421766	1.29844	1.4278	0.286552	0.455759	0.886276	1.447	0.497581	1.46648	0.801983	0.671726	1.00673	0.787649	0.487011	1.73907	2.2848	0.496826	0.786552	1.78143	0.591966	0.950395	0.564032	0.547703	0.188555	0.730059	0.279705	0.551281	1.54443	0.368991	1.22279	0.526904	0.380452	0.490903	0.896089	0.709492	0.942235
IDI2-AS1	ENSG00000232656.6	lncRNA	0.120364	0.189453	0.0533751	0.383572	0.148886	0.0491336	0.115389	0.024107	0.108792	0	0.0278283	0.0735352	0	0.0317462	0.0901086	0.0967289	0.0895585	0.133139	0.10382	0.225245	0.0599172	0.139421	0.103018	0.133897	0.104273	0	0	0.0907617	0.145773	0.0580067	0.0667395	0.0228352	0	0.0504035	0.0507949	0	0.0620242	0	0	0	0.0342533	0.0202613	0.0927265	0.0283081	0	0.0203098	0.127367
IFNG-AS1	ENSG00000255733.4	lncRNA	0.0445308	0.0267654	0.125024	0.0154375	0.0554282	0.101392	0.189033	0.13905	0.0401476	0.026258	0.0167744	0.0591704	0.319878	0	0.0138912	0.0149409	0	0.0276503	0.0107331	0.041229	0.0362762	0.0493723	0	0.0139738	0.0161421	0.370914	0	0.0139946	0	0.0862238	0.1275	0.0137552	0.0393468	0	0.020549	0	0	0.0147071	0	0.0117344	0	0.036296	0.0471444	0	0.0108983	0.0243566	0
IFT74-AS1	ENSG00000234676.1	lncRNA	0	0.0691874	0.0832105	0	0	0	0.0737774	0.21321	0.135809	0	0.243776	0	0.217605	0.275354	0	0	0	0	0	0.296501	0.123097	0.0644239	0.0817492	0	0	0.0896252	0.417438	0.140502	0	0.0903511	0	0	0	0	0.0532985	0	0.0965351	0.147337	0	0.228237	0	0.123162	0	0.0443458	0.261746	0.0630433	0.0515107
IGBP1-AS1	ENSG00000203588.3	lncRNA	0.452819	0.329936	0.438211	0.276068	0.268734	0.45103	0.160429	0.30803	0.198515	0.194117	0.0646789	0.896666	0	0.14373	0.38235	0.362555	0.164299	0	0.197091	0.227113	0.262635	0.268727	0.431368	0.25193	0.234447	0.193682	0.115804	0	0.0589655	0.254802	0.039653	0.104497	0.100664	0.0783403	0.0789426	0	0.141983	0	0.543582	0.0895507	0.0402364	0	0.0370971	0.0332647	0.408192	0.0473663	0.148799
IGBP1-AS2	ENSG00000220925.2	lncRNA	0	0	0.129279	0	0.0759859	0.119249	0	0	0.0551455	0	0	0.283068	0	0	0.111238	0	0	0.0566917	0	0.0426743	0	0.100448	0.0649196	0	0	0	0	0	0	0.0717944	0	0	0	0	0	0	0	0	0.164611	0.0479982	0	0	0	0	0	0	0
IGF2-AS	ENSG00000099869.7	lncRNA	0	0	0.0358266	1.85023	0.170837	0	0.103084	0	0	0	0.0491411	0.054865	2.57352	0.0422039	0.297856	0.470432	0.536101	2.34211	0.0158712	0.0680689	0	0	0.0118247	3.65857	0.919699	0.0129944	0	0.0410732	0.130372	0	0	0.814948	0.0484188	0	0.096349	0.047425	0.0348105	0.0537314	0.00777367	0.109209	0.00768777	0.0794456	0.0760501	0.0314411	0	0.122044	0
IGF2BP2-AS1	ENSG00000163915.6	lncRNA	0.00935017	0.143875	0	0.0844009	0.227254	0.0185549	0	0.0966069	0	0.0723544	0.0104609	0.0371033	0	0.0119437	0.0427872	0	0.0475411	0.0258247	0.00668809	0.0698503	0.02268	0.127065	0.398404	0.00871118	0.171239	0.0538145	0	0	0.0095209	0.0164921	0.0190162	0.058979	0.00824992	0	0.00642479	0	0.589507	0	0.0640416	0	0.0756897	0	0.00595179	0.00533097	0.571427	0.00762218	0.490796
IGFBP7-AS1	ENSG00000245067.5	lncRNA	0.0182942	0	0.0393337	0	0	0.105967	0.0688087	0	0.0164787	0.0160907	0	0	0.0536585	0	0.0502546	0.106054	0.0400923	0	0.0260765	0	0.0296038	0	0.0575678	0.115307	0.0958654	0.0424156	0	0.115473	0.0370169	0	0.0370882	0	0.0161473	0.252421	0.0250565	0.0131889	0.0900809	0.0179411	0.0380504	0.0143179	0	0.014886	0.0460778	0.0208134	0.0132986	0.0149218	0.0242081
IGSF11-AS1	ENSG00000239877.2	lncRNA	0.204487	0	0	0.0204164	0	0	0	0	0	0	0	0	0	0	0	0	0	0	0	0.0137861	0	0	0	0	0	0	0	0	0	0	0.0269169	0	0	0	0	0	0	0	0.013875	0	0	0.0161411	0	0	0	0	0
IL10RB-AS1	ENSG00000223799.1	lncRNA	0.504447	0.886232	0.484734	0.420723	0.618659	0.726606	0.590238	0.931398	0.595861	0.395422	0.700122	0.545184	0.323712	0.677059	0.547344	0.683165	0.699145	0.750926	0.287811	0.746245	0.285198	0.567033	0.421292	0.234351	0.717114	0.813361	0.217424	0.36536	0.491546	0.496907	0.391587	0.390294	0.337657	0.291588	0.475027	0.718527	0.210692	0.535596	0.445491	0.36536	0.560452	0.579272	0.354794	0.212731	0.445312	0.51635	0.284571
IL12A-AS1	ENSG00000244040.4	lncRNA	0.0172639	0	0	0	0.0740182	0	0	0.0167198	0.0155501	0.0227163	0	0.0596378	0	0	0.00801815	0	0.068651	0.0474546	0	0	0	0	0.0274396	0.0319967	0.0277827	0.0101161	0.0176079	0.00807795	0	0.0303871	0.0117654	0.0079395	0	0.00590203	0	0.00623587	0	0	0.00604934	0.00677108	0.0296672	0	0	0	0	0.00705742	0.00574586
IL20RB-AS1	ENSG00000249407.1	lncRNA	0	0	0	0	0	0	0	0	0	0	0	0	0	0	0	0.0556981	0	0	0.0401702	0	0	0	0.0593741	0	0	0	0	0	0	0	0	0	0	0	0	0	0	0	0.0392527	0	0	0	0	0.0942164	0.040782	0.0457071	0.0373048
IL21-AS1	ENSG00000227145.1	lncRNA	0.0421148	0.0152361	0.107003	0.00877283	0	0	0.0162671	0.0804747	0	0.0297389	0.0190064	0.0170218	0.0375762	0.231695	0.00789227	0.00849003	0	0	0	0.405579	0.0206793	0	0.257365	0	0	0.0296683	0	0.00795114	0.00867754	0.0150344	0.0513974	0	0	0	0	0	0.0160923	0	1.19817	0.00666474	0	0	0	0	0.0959738	0.00694659	0.300701
IL21R-AS1	ENSG00000259954.1	lncRNA	0.0242949	0.010935	0.0392595	0.0250063	0.0152255	0.0121427	0.0908658	0.0351541	0	0	0	0.0122188	0.0535578	0.015578	0.0336332	0.0242046	0.00898901	0	0.0174035	0.0168941	0.00991666	0	0.10062	0.0113657	0	0.0423357	0	0.0113826	0	0.0496771	0.00830873	0	0	0.0165904	0.00838461	0.0262086	0	0	0	0	0	0	0	0.00695793	0.0523757	0	0
ILF3-AS1	ENSG00000267100.1	lncRNA	2.75845	2.87005	3.02972	3.05065	2.50409	2.13735	2.28029	3.02596	3.60867	2.76897	2.85872	3.09755	2.46084	3.89735	2.55663	2.52692	2.63628	3.70688	2.00028	1.89162	2.02334	2.71139	3.86651	2.08178	2.65655	3.26111	2.48327	2.24791	2.26558	3.59547	2.82335	3.01131	2.16869	2.87674	2.1009	2.10024	2.73104	2.51914	2.79022	1.85818	2.13539	2.52141	2.18215	2.50089	4.19822	2.95094	2.79166
INE1	ENSG00000224975.1	lncRNA	0.304476	0.724798	0.664708	0.846637	0.842114	0.621003	0.70454	0.495222	0.900895	0.519715	0.178225	1.00867	0.468581	0.378973	0.95272	0.863393	0.292594	1.06201	0.811985	0.442058	0.525054	0.555542	0.5358	0.609067	0.684579	0.46943	0.253075	0.546263	0.364157	0.828267	0.501364	0.641637	0.58244	0.873529	0.488749	0.246113	0.439249	0.215722	0.864054	0.174473	0.440278	0.599906	0.377162	0.295637	0.596011	0.298326	0.831001
INE2	ENSG00000281371.1	lncRNA	0	0	0	0	0	0	0	0	0	0	0	0	0	0	0	0	0	0	0	0	0	0	0	0	0	0	0	0	0	0	0	0	0	0	0	0	0	0	0	0	0	0	0	0	0	0	0
INHBA-AS1	ENSG00000224116.5	lncRNA	0.00590161	0.141224	0.219392	0.0360755	0.106782	0.10772	0.0445794	0.0170772	0.0315924	0.162063	0.0131771	0.0806336	0.00875351	0.190932	0.0537424	0.0690208	0.232658	0.0694836	0.0251364	0.0404447	0.0657308	0.171628	0.132108	0.0218668	0.0314929	0.0475992	0.0120144	0.0218991	0.017954	0.0138752	0.0668117	0.0321691	0.0103941	0.0279209	0.0161468	0.00848667	0.0727767	0.0172925	0.0919564	0.00921446	0.132528	0.0285534	0.0260821	0.0332829	0.021299	0.0333372	0.0689017
INTS6-AS1	ENSG00000236778.6	lncRNA	0.247079	0.185396	0.248133	0.219728	0.109343	0.190472	0.136292	0.229173	0.226735	0.104558	0.228096	0.180157	0.202096	0.142204	0.0789718	0.108995	0.0745214	0.204299	0.160159	0.0767444	0.164347	0.086598	0.272873	0.0708185	0.201952	0.717743	0.232018	0.0622446	0.092835	0.268175	0.130819	0.0352871	0.0506487	0.116769	0.061095	0.108015	0.129277	0.0377097	0.271891	0.0326189	0.0419728	0.0543799	0.0744294	0.0561997	0.172987	0.12897	0.177993
IPO9-AS1	ENSG00000231871.4	lncRNA	0.0249282	0.0443713	0.0269763	0.0508677	0.0310801	0.165355	0.0704428	0.245669	0.129794	0.186327	0.134267	0.188609	0.0727975	0.181041	0.154408	0.0248356	0.238305	0.438335	0.0529251	0.0681269	0.136326	0.101095	0.15212	0.155284	0.178074	0.267538	0.191851	0.0461657	0.0253809	0.127573	0.0830794	0.152967	0.0436869	0.130879	0.0171578	0.0532906	0.0772403	0	0.134005	0.0950606	0.224597	0.0403042	0.0316247	0.0423219	0.325335	0.0796997	0.187343
IQCA1-AS1	ENSG00000232893.1	lncRNA	0	0.057536	0	0	0	0	0	0.0620786	0	0	0	0	0.0941253	0	0	0	0	0	0.0460721	0.0447366	0	0	0	0.0597646	0	0	0	0	0	0.11142	0.0864764	0	0	0.04394	0	0	0	0	0	0	0	0	0	0	0	0	0
IQCF5-AS1	ENSG00000235455.1	lncRNA	0	0	0	0	0	0	0	0	0	0	0	0	0	0	0	0	0	0	0	0	0	0	0	0	0	0	0	0	0	0	0.0108541	0	0	0	0	0	0	0	0	0	0	0	0	0	0.0115767	0	0
IQCH-AS1	ENSG00000259673.4	lncRNA	0.938811	0.876867	0.648863	0.971598	0.860755	0.672886	0.680684	0.78124	1.00472	0.541142	0.948812	2.02008	0.977924	1.5052	0.674039	0.903649	0.89676	0.39459	0.88272	0.839367	1.1377	0.73302	1.03471	1.38907	0.668642	0.375072	0.853981	0.748449	0.871547	1.25466	0.859504	1.84825	0.58532	0.677873	0.527573	1.10676	1.20358	0.567461	0.95564	0.50871	0.467323	0.683331	0.689164	0.609587	1.41462	0.926159	1.06434
IQCJ-SCHIP1-AS1	ENSG00000241211.1	lncRNA	0	0	0	0	0	0	0	0	0	0	0	0.053209	0	0	0	0	0	0.049254	0	0	0	0	0.0564234	0	0	0	0	0	0.0540774	0.0315464	0	0	0	0	0	0	0.0667339	0	0	0	0	0	0	0	0	0	0
ISM1-AS1	ENSG00000226263.1	lncRNA	0.140345	0.0433657	0.102673	0	0.173325	0	0.0911021	0	0.085852	0	0	0.308931	0	0	0.130403	0	0.0705754	0	0	0	0.0776903	0.0403551	0	0.0887434	0	0.0563238	0	0	0.0491848	0.11142	0.0653384	0	0	0	0.128966	0	0	0	0.131058	0.0748269	0.066291	0.0777321	0.119835	0.0277061	0.136	0	0.0637213
ISPD-AS1	ENSG00000229688.6	lncRNA	0	0.0508669	0.0370643	0	0.0285933	0	0	0.0222084	0.0611058	0.0400656	0	0	0.0170568	0	0.0212435	0	0.025296	0.010661	0.0407131	0.0627396	0	0	0.0243705	0.0213696	0.0368569	0.053052	0	0.0214012	0.0348795	0.0469088	0.0156365	0.021036	0	0.0156559	0.0313871	0	0.0145135	0	0.00804494	0.0356838	0	0	0	0.0196053	0.0413332	0.0093845	0.0526603
ISX-AS1	ENSG00000227895.5	lncRNA	0	0.135528	0	0	0	0	0	0	0	0	0	0.150698	0	0	0.139837	0	0	0	0	0.617013	0	0	0.433673	0	0	0.174412	0.291905	0	0	0	0	0	0	0.104154	0	0	0	0	0	0	0	0	0	0.0875789	0	0	0.101487
ITCH-AS1	ENSG00000236388.1	lncRNA	0	0	0.111594	0	0	0	0	0	0	0	0	0	0	0	0	0	0	0	0	0	0	0	0	0	0	0	0	0	0	0	0.0710954	0.0950265	0	0	0.0717306	0	0	0	0	0	0	0.0845495	0	0	0	0	0
ITCH-IT1	ENSG00000231795.1	lncRNA	0	0.131791	0.157827	0	0.180635	0	0.268225	0.141915	0.132377	0	0	0.146565	0	0	0	0.145812	0	0	0.204864	0.103052	0	0.122897	0	0.136763	0.15698	0	0	0	0	0.0880335	0.101131	0	0	0	0	0	0	0	0	0	0	0.120037	0	0	0.301474	0.120315	0
ITFG1-AS1	ENSG00000260281.4	lncRNA	0	0.0889083	0.106783	0.48718	0.235452	0.19059	0.13991	0.0487192	0.0453458	0.0442885	0	0.360912	0.144473	0.125255	0.0466208	0.145369	0	0.0466216	0	0.135415	0.157367	0.0828255	0.154654	0.0923137	0.205115	0.0586163	0	0.300557	0	0.223115	0.100819	0.406208	0.0444428	0.068072	0.0685973	0	0.0319397	0	0.199838	0.0778523	0.315998	0.0808718	0.0321743	0	0	0.0411001	0.098353
ITGA9-AS1	ENSG00000235257.7	lncRNA	0.318522	0.42011	0.287519	0.346571	0.0356634	0.246224	0.241369	1.02923	0.542813	0.175179	0.21496	0.218918	0.254973	0.747327	0.385188	0.567812	0.491053	0.432225	0.26925	0.459563	0.162626	0.347689	0.274358	0.128677	0.488135	0.396304	0.308458	0.273409	0.267814	0.447877	0.329538	0.408719	0.175762	0.428256	0.135591	0.253637	0.293307	0.16495	0.337262	0.153416	0.354877	0.220968	0.249644	0.251059	0.146131	0.296866	0.548543
ITGB2-AS1	ENSG00000227039.5	lncRNA	1.47774	0.518554	1.83764	0.153833	0.585641	1.26616	1.39501	1.91762	0.0916521	0.40074	0.79405	0.942166	1.48464	0.232253	0.566261	1.11198	0.487728	0.895443	0.441458	0.179712	0.636785	0.471862	0.219887	0.0947325	0.1478	0.969566	0.176406	0.173052	0.354156	0.659701	0.556629	0.191501	0.0898554	0.0440642	0.177967	0.177712	0.134504	0.0753069	0.312204	0.0895863	0.256906	0.340824	0.180383	0.108066	0.292444	0.199628	0.034432
ITGB5-AS1	ENSG00000244286.1	lncRNA	0.0680117	0	0	0.0699726	0.239932	0	0	0.0659042	0	0.0599429	0	0.0681221	0.0998584	0	0.0630816	0.132485	0	0.0630828	0.0962508	0.047511	0	0	0.140987	0.0634507	0	0	0	0	0	0.040473	0.0917584	0.0624744	0	0	0.0925723	0	0	0.0667209	0.0478138	0.0534272	0.0930839	0	0	0	0	0	0.0454477
ITIH4-AS1	ENSG00000239799.1	lncRNA	1.29958	0.726658	2.4607	1.0298	1.53426	1.04485	1.84087	0.218219	2.10072	0.480519	0.170992	1.04952	0.115648	0.517255	0.832482	1.19414	1.02463	1.29714	2.3384	1.28843	1.98843	1.34776	1.86003	0.143683	1.02079	0.178151	1.17729	0.657026	0.802544	1.06583	1.29456	0	0.881953	0.911157	1.30236	0.490108	1.25315	0.683785	2.28836	0.525422	0.859937	1.49953	0.514893	0.400601	0.759993	0.588591	1.25034
ITPK1-AS1	ENSG00000258730.1	lncRNA	0	0.00609298	0	0	0.00848924	0.00676717	0	0	0.0243308	0	0	0.0135873	0	0	0.00629581	0.0135142	0	0.0125645	0.0193488	0.009422	0	0.00566489	0	0.00633338	0.0290562	0	0	0.0063428	0	0.0119992	0.013839	0	0	0	0	0	0	0	0.00474922	0	0	0.00552774	0	0.00387459	0.00985628	0	0.00900766
ITPKB-AS1	ENSG00000228548.1	lncRNA	0.0583477	0	0	0	0.0725422	0.0580847	0	0	0	0	0	0	0	0	0	0	0	0	0	0	0	0	0	0	0.12285	0.0679814	0	0	0	0	0.0399438	0	0	0	0	0.042227	0	0	0	0	0	0	0	0	0.0425747	0	0
ITPKB-IT1	ENSG00000228382.1	lncRNA	0.0363592	0	0	0	0	0	0.0348145	0.0352206	0	0	0	0.173543	0.105393	0	0	0.071562	0.0268516	0	0	0	0	0.0303487	0	0.033896	0.0771951	0	0	0.0671114	0.0370169	0	0.0732467	0	0	0	0	0.0520472	0	0	0	0	0	0	0	0	0	0.0872998	0
ITPR1-AS1	ENSG00000231249.1	lncRNA	0.418388	0.455248	0.224231	0.512281	0.255816	0.207347	0.290307	0.263603	0.457064	0.18456	0	0.208561	0.206261	0.482387	0.0341626	0.174934	0.204633	0.100154	0.127596	0.516818	0.0300136	0.202754	0.44122	0.0343645	0.257093	0.0847556	0.660624	0.132993	0.244249	0.433845	0.233929	0.0992007	0.0644015	0.33843	0.0749079	0.0266222	0.238371	0.204468	0.445009	0.0849895	0.258851	0.144264	0.157274	0.0826185	0.0268426	0.0301017	0.207171
JADRR	ENSG00000280711.1	lncRNA	0	0	0	0	0	0	0	0	0	0.0162674	0	0	0	0	0	0	0	0.0171331	0	0	0	0	0	0.0172346	0.0199053	0	0	0	0	0	0	0	0	0	0	0	0	0	0	0	0	0	0	0	0	0	0
JAKMIP2-AS1	ENSG00000280780.1	lncRNA	0	0.053513	0.0163792	0.015576	0.533965	0.0299688	0.0144841	0	0.239194	0.103171	0	0	0.0224091	1.67684	0.0687562	0.015075	0	0.184821	0.0215784	0.0619523	0.060493	0	0.71287	0.0418911	0	0.0694311	0.0307031	0	0	0	0.0103097	0	0	0	0	0.0109054	0.0285158	0	0.0315093	0	0.0208506	0.0245159	0.0287254	0.0841048	0.514463	0.0245745	0.0880231
JARID2-AS1	ENSG00000235488.1	lncRNA	0.423965	0.336127	0.144956	0.138141	0	0.133766	0	0.191263	0.178609	0.174626	0.14957	0.315465	0.100918	0.247541	0.396491	0	0.14765	0.2397	0.0972737	0.266744	0.397396	0.361254	0.208744	0.184431	0.0738873	0.362051	0.261976	0.348395	0.136705	0.488196	0.301429	0.237523	0.0607978	0.180078	0.138155	0.0497985	0.0862373	0.0674373	0.268321	0.1563	0.0940742	0.261007	0.0868588	0.115507	0.474619	0.110386	0.175583
JAZF1-AS1	ENSG00000234336.5	lncRNA	0.00780741	0.0414853	0.0335187	0.00803738	0.0480964	0.0460137	0	0.0225638	0.0553041	0.00686404	0	0.0462986	0.0569757	0.0198805	0.00723046	0.0979858	0.0893717	0.0144251	0.0440761	0.0480591	0.00634512	0.012983	0.0329201	0.00727358	0.0415448	0.0361507	0.0158833	0.0145322	0.0700209	0.00919894	0.0158873	0.0493862	0.0475412	0.042035	0.0107078	0.0168034	0.127586	0.0601412	0.0377567	0.0121856	0.00539437	0.0314673	0.00992053	0.00888701	0.0774186	0.0190081	0.0206133
JHDM1D-AS1	ENSG00000260231.1	lncRNA	1.97777	1.65845	1.21633	2.53671	1.80512	1.44749	1.10553	1.4796	1.38544	2.3597	1.4059	1.11023	1.85519	1.56957	1.75144	1.70426	2.68527	2.76297	1.09318	1.0793	1.69405	1.8083	2.0922	0.99326	1.63677	2.26497	1.20996	1.0859	1.31707	0.968505	2.35396	0.918056	1.29659	1.77437	1.22161	1.06191	1.47414	1.51457	2.14806	0.999262	1.29986	1.39936	1.31549	1.20584	1.39224	1.46248	1.70112
JMJD1C-AS1	ENSG00000272767.1	lncRNA	0.180226	0.0631023	0.10037	0.0722732	0.195942	0.136634	0.152407	0.312179	0.182379	0.233174	0.0266097	0.302459	0.199334	0.0892218	0.147702	0.136745	0.243233	0.759611	0.146624	0.230258	0.0943077	0.133536	0.122253	0.319481	0.215603	0.184101	0.139859	0.319908	0.139632	0.22238	0.125002	0.766768	0.0621351	0.0162506	0.155973	0.16311	0.0447312	0.134692	0.0971608	0.108354	0.186233	0.130439	0.103027	0.105355	0.556527	0.112772	0.150916
JPX	ENSG00000225470.5	lncRNA	1.82292	1.81425	1.76357	1.27197	1.9407	1.9619	1.66213	2.39355	2.6963	2.5794	1.40928	3.10626	1.41984	3.02457	2.22308	2.1515	1.98045	1.7758	1.51617	1.3435	1.43892	1.75225	2.24939	1.93427	2.06575	2.33006	2.46807	1.51003	1.90412	2.21754	1.20796	2.62065	1.62463	1.78199	1.79292	1.65099	1.79323	1.1148	3.03111	1.44826	1.55706	1.47794	1.80873	1.86681	2.44952	1.52592	2.67743
JRKL-AS1	ENSG00000255679.1	lncRNA	0	0	0	0	0	0	0	0	0	0	0	0	0	0.0930754	0	0	0	0	0	0	0	0	0	0	0	0	0	0	0	0	0	0	0	0	0	0	0	0	0	0	0	0	0	0	0	0	0
KANSL1-AS1	ENSG00000214401.4	lncRNA	1.29634	2.59825	1.25077	1.19424	1.86537	0.930427	1.85307	1.21522	1.99642	2.09059	1.55345	0.917433	1.87518	1.36217	2.18236	1.5492	0.710482	3.97883	3.31826	1.35738	1.64396	2.35393	1.79394	1.07172	0.854734	0.968987	1.36629	2.07924	1.53592	1.40563	1.5223	1.28641	1.04509	1.49995	1.36586	1.45181	2.84854	3.12044	2.18826	1.04745	0.394096	1.45317	1.07983	0.969773	1.51049	1.21163	1.10189
KBTBD11-OT1	ENSG00000253696.2	lncRNA	0	0	0.373	0.116563	0.385565	0	0.037134	0	0.502776	0.0341384	0.126285	0.0766693	0.359696	0	0	0.148702	0	0.17138	0	0	0.0315799	0	0.195167	0	0.0417156	0	0.0780393	0.106007	0.151828	0.153685	0.0264915	0.459092	0.253673	0.0265242	0.269896	0.0280132	0	0.247333	0	0.226941	0.026883	0.288572	0.230476	0.372649	0	0.0626648	0
KCNAB1-AS1	ENSG00000242370.1	lncRNA	0.0685943	0	0	0	0	0	0	0	0	0	0	0	0	0	0	0	0	0	0	0	0	0	0	0	0	0	0	0	0	0	0	0	0	0	0	0	0	0	0	0	0	0	0	0	0	0	0
KCNAB1-AS2	ENSG00000240596.1	lncRNA	0	0	0	0	0	0	0	0	0	0	0	0	0	0	0	0	0	0	0	0	0	0	0	0	0	0	0	0	0	1.35438	0	0	0.0515838	0	0	0	0	0	0	0	0	0	0	0	0	0	0
KCNC4-AS1	ENSG00000224965.1	lncRNA	0	0.0378724	0	0.315563	0.103237	0.122535	0.040414	0.0408845	0	0	0.0471536	0.199969	0.179157	0.053742	0.039119	0.122636	0.17773	0.114314	0.0890129	0.0294027	0.100762	0.0352386	0.0448367	0.151342	0.0894031	0.18753	0	0.0777673	0	0.735409	0	0.184063	0.0736344	0.0571862	0.113045	0.0603609	0.0530686	0	0.0585879	0.0970762	0.0860771	0.100816	0.0269753	0.0943789	0.0903458	0.13322	0
KCND3-AS1	ENSG00000237556.1	lncRNA	0	0	0	0	0.0506146	0	0	0	0	0.0357874	0	0	0	0.0517717	0	0	0	0	0	0.0833334	0	0	0	0	0	0	0.0817497	0	0	0	0	0.10916	0	0	0	0	0.0257877	0	0.0564434	0	0	0	0.0259775	0	0	0	0
KCND3-IT1	ENSG00000232558.1	lncRNA	0	0	0	0	0	0	0	0	0.0747258	0	0	0	0	0.105012	0	0	0	0	0	0	0	0	0	0	0	0	0.680225	0	0	0	0	0.0760693	0	0.056888	0.0573287	0.0600464	0	0	0.0582824	0	0	0	0	0	0	0.0677932	0
KCNH1-IT1	ENSG00000234233.1	lncRNA	0	0	0	0	0	0	0	0	0	0.0442885	0	0	0	0	0	0	0	0	0	0	0	0	0	0	0	0	0	0	0	0	0.0343951	0	0.0875574	0.068072	0.0347063	0.0363651	0.0319397	0.0493266	0	0	0.034902	0.0410025	0	0.0288454	0	0.119946	0
KCNIP2-AS1	ENSG00000226009.1	lncRNA	0.449665	0.24763	0.260659	0.111945	0.296871	0.272649	0.0703889	0.541326	0.248689	0.18619	0.268629	0.242652	0.208069	0.379169	0.164708	0.20933	0.132435	0.133239	0.103898	0.387384	0.226209	0.1204	0.584974	0.101647	0.11688	0.166272	0.0749079	0.314624	0.0747841	0.40418	0.0749262	0.252899	0	0.169333	0.170595	0.104603	0.157568	0	0.263753	0.0291589	0.100489	0.0599957	0.0927969	0.142888	0.875071	0.303469	0.313214
KCNIP4-IT1	ENSG00000280650.1	lncRNA	0	0	0	0	0	0	0	0	0	0	0	0	0	0	0	0	0	0	0	0	0	0	0.00345488	0	0	0	0	0.00303125	0	0	0	0.00297921	0	0	0	0	0	0	0.00679638	0	0	0	0.00206669	0	0	0.00529058	0
KCNJ2-AS1	ENSG00000267365.1	lncRNA	0.161187	0.0910958	0.16113	0.0530356	0.095136	0.0762935	0.085306	0.144901	0.0117608	0.0675686	0.0290693	0.137749	0.112368	0.081513	0.0477851	0.100937	0.0568022	0.0477859	0.108325	0.122068	0.0211557	0.0536244	0.12038	0.0715117	0.197697	0.0152546	0.0265172	0.117458	0.0906038	0.125794	0.191884	0.212122	0.0115239	0.0950731	0.0788482	0.194039	0.134293	0.0380831	0.0361731	0.0700413	0.146281	0.0316356	0.0491943	0.0368691	0.337923	0.0317111	0.0762258
KCNJ6-AS1	ENSG00000233213.1	lncRNA	0	0	0	0	0	0	0	0	0	0	0	0	0	0	0	0	0	0	0	0.0609327	0	0	0.338631	0	0	0	0.172347	0	0	0	0	0	0	0	0	0	0	0	0.0613193	0	0	0	0	0	0	0	0
KCNK15-AS1	ENSG00000244558.4	lncRNA	0	0.0232245	0	0.103781	0	0	0.0247915	0	0	0.0227837	0.0289519	0.0259382	0	0	0	0.194526	0.056575	0	0.0368704	0.0357983	0.0623088	0	0	0.0241352	0.184618	0.117285	0	0.0713307	0	0.0603236	0.167608	0.0927744	0	0.0524222	0	0	0	0.0748879	0	0.0402763	0	0	0.0649664	0	0	0	0
KCNMA1-AS1	ENSG00000236467.6	lncRNA	0	0.00405938	0.0195196	0	0.0112928	0.00900376	0.0343224	0.00438633	0.0162443	0	0	0.0924081	0.0134092	0	0	0	0	0	0.00323852	0.00627972	0.0110135	0.00377399	0.00961649	0	0	0	0.0365553	0.00422594	0.00921042	0.00267153	0.00615877	0.0369572	0.0198697	0.0214682	0.0185654	0.00326127	0.00286038	0	0.0313283	0.0105985	0	0.0183195	0.00575747	0.00772842	0.00328849	0.00369144	0.00899558
KCNMA1-AS2	ENSG00000225497.4	lncRNA	0	0	0	0	0	0	0	0	0.0617602	0	0	0	0	0	0	0	0	0	0	0	0	0	0	0	0	0	0	0	0	0	0.0469096	0	0	0	0	0	0	0	0	0	0	0	0	0	0	0	0
KCNMA1-AS3	ENSG00000225652.1	lncRNA	0	0.0796536	0	0.0462973	0.0559969	0	0	0.126992	0.0405617	0	0	0.0450631	0	0	0.0417042	0	0	0	0.0322933	0.0920856	0.0366509	0	0.0477936	0.04195	0	0	0	0	0	0.0266863	0.0307541	0	0	0.0609405	0	0.0325179	0	0	0.179733	0	0.0312079	0	0	0	0	0	0
KCNMB2-AS1	ENSG00000237978.4	lncRNA	1.23419	0.829069	0.0203706	0.504963	0.113745	0.143479	0.0879139	2.77585	0.546956	1.25392	1.04135	0.0188519	1.63485	1.41254	0.226775	0.226588	0.0138772	0.196484	0.225163	1.16262	0.0602758	0.0312186	0.600875	0.102169	0.117478	1.92365	0.146857	0	0.0567429	1.16739	1.09379	0.0343247	0	0.460065	0.0257761	0.0135693	0.549992	0	0.220329	0.0293125	0.676532	0.045466	0.0119946	0.0320001	0.352008	0.0153519	0.94974
KCNQ1-AS1	ENSG00000229414.2	lncRNA	0.0292535	0	0	0	0.0364594	0	0	0	0	0	0	0	0	0	0	0	0	0	0	0.0203529	0	0	0	0	0	0.391002	0	0.0804188	0.029784	0.164442	0	0	0	0.0397018	0	0.0211122	0.0368271	0.0568226	0.0406809	0	0	0	0	0	0	0.0238775	0
KCNQ1DN	ENSG00000237941.2	lncRNA	0	0	0	0	0	0	0	0.0281042	0	0	0	0	0	0	0	0	0	0	0	0	0	0	0	0	0	0	0	0	0	0	0	0	0	0	0	0	0.0183794	0	0.0203164	0	0	0	0	0.0165913	0.0211133	0	0.0193019
KCNQ1DN	ENSG00000274740.1	lncRNA	0	0	0	0	0	0	0	0	0	0	0	0	0	0	0	0	0	0	0	0	0	0	0	0	0	0	0	0	0	0	0	0	0	0	0	0	0	0	0	0	0	0	0	0	0	0	0
KCNQ1DN	ENSG00000278752.1	lncRNA	0	0	0	0	0	0	0	0	0	0	0	0	0	0	0	0	0	0	0	0	0	0	0	0	0	0	0	0	0	0	0	0	0	0	0	0	0	0	0	0	0	0	0	0	0	0	0
KCNQ1OT1	ENSG00000269821.1	lncRNA	0.0215058	0.0480395	0.0332946	0.0397438	0.108066	0.0238048	0.0483435	0.0812504	0.0338888	0.00918489	0.00741238	0.0610004	0.0514751	0.00802012	0.0301	0.0364405	0.0272645	0.0688706	0.0374696	0.0443939	0.0115919	0.00725886	0.0191955	0.0495921	0.0455582	0.0243063	0.00923866	0.0165308	0.0166296	0.0658291	0.0433191	0.0457248	0.0192887	0.0127954	0.0138467	0.00376752	0.0579288	0.00683736	0.0597355	0.0119681	0.0112946	0.0183445	0.0178859	0.0152399	0.0276294	0.0217579	0.0295832
KCNQ5-AS1	ENSG00000229154.1	lncRNA	0	0	0	0	0	0	0	0	0	0	0	0	0	0	0	0	0	0	0	0	0	0	0	0	0	0	0	0	0	0	0	0	0	0	0	0	0	0	0	0.0447787	0	0	0	0	0	0	0
KCNQ5-IT1	ENSG00000233844.1	lncRNA	0	0	0	0	0	0	0	0	0	0	0	0.109709	0	0	0	0	0	0	0	0	0	0	0	0	0	0	0	0	0	0	0	0	0	0	0	0	0	0	0	0	0	0	0	0	0	0	0
KCTD21-AS1	ENSG00000246174.6	lncRNA	0.376547	1.01804	0.888653	0.361442	0.505942	0.223201	0.228042	0.473565	1.13481	0.216649	0.447981	0.20424	0.512666	0.747948	0.221174	0.326418	0.868835	0.466317	0.444004	0.574266	0.373069	0.430578	1.01064	0.234838	0.558699	0.42471	1.05942	0.197473	0.268199	0.507785	0.335565	0.200553	0.205442	0.306084	0.123442	0.33954	0.544546	0.321816	0.676336	0.241514	0.642934	0.245001	0.33966	0.45467	0.72868	0.549769	0.710452
KDM4A-AS1	ENSG00000236200.4	lncRNA	0.390089	0.931077	0.534355	0.500144	0.502491	0.185681	0.192901	1.03326	0.862159	0.44766	0.207192	1.0822	0.0720621	0.54177	0.240011	0.214601	0.28696	0.785776	0.418913	0.617644	0.291809	0.217637	0.957195	0.413632	0.40265	1.07197	1.0396	0.267606	0.189687	0.540122	0.27642	0.116816	0.0713649	0.238938	0.0667574	0.15815	0.266876	0.079127	0.598126	0.088021	0.917697	0.177395	0.101798	0.109112	1.0189	0.213206	1.22291
KDM5C-IT1	ENSG00000235262.1	lncRNA	0	0.0375258	0	0	0.0520632	0	0	0	0.0376982	0	0.091981	0	0	0	0	0	0	0.0387618	0	0.0576891	0.0340602	0.0349158	0	0	0	0	0	0	0	0.0491689	0	0.147768	0	0	0.0288352	0	0	0	0	0	0	0	0.0267275	0.0239575	0.0304661	0	0
KIAA0087	ENSG00000122548.5	lncRNA	0	0	0	0	0	0.0148138	0.0213153	0	0	0	0	0.247256	0	0	0.0206279	0.0148264	0	0	0.00533518	0	0	0	0	0	0	0	0	0	0.00759645	0.00440168	0	0.0604316	0	0	0	0	0	0.00731563	0	0.00583391	0.00515424	0	0.00474757	0.00425218	0	0.0060807	0
KIAA1614-AS1	ENSG00000232586.1	lncRNA	0.0220764	0.0963737	0.0238921	0.088822	0	0.0436216	0.0624955	0.200769	0.0198882	0.0945892	0.0246859	0.282425	0.0958328	0	0.156034	0.206169	0.0950476	0.156037	0.0622297	0.0153479	0.0179582	0	0.0465525	0.175386	0.179934	0	0	0	0	0.14934	0.0299509	0.0202527	0	0.0738323	0	0.0159215	0.0818708	0	0.0458529	0.017283	0.422927	0.0357151	0.0140751	0	0.0631702	0	0
KIF25-AS1	ENSG00000229921.5	lncRNA	0	0.0900806	0	0.0524369	0	0	0.0197202	0.0876856	0.0459528	0.0360163	0	1.22631	0.103977	0	0	0	0	0	0	0.250379	0	0	0.0218955	0	0.044004	0	0	0.00964487	0.0105254	0.0540058	0.00703915	0.00947965	0	0.0140616	0.0212063	0.0295577	0.00653221	0	0	0	0.0630562	0.0977852	0.0131313	0	0.00750844	0.0660765	0.00686148
KIF9-AS1	ENSG00000227398.3	lncRNA	0.206813	0.365586	0.361479	0.543394	0.470064	0.188894	0.159808	0.195171	0.228233	0.233042	0.223346	0.273675	0.257244	0.307592	0.264816	0.345947	0.167956	0.213515	0.175797	0.298115	0.146383	0.290175	0.671695	0.266262	0.203298	0.15224	0.374016	0.214995	0.216084	0.244117	0.437887	0.396024	0.178808	0.381365	0.112245	0.296751	0.207265	0.0931282	0.235389	0.0600725	0.263392	0.179691	0.0964987	0.11105	0.279572	0.146796	0.49135
KIRREL3-AS1	ENSG00000257271.1	lncRNA	0	0	0	0	0	0	0	0	0	0	0	0	0	0	0.0497488	0	0	0	0	0	0	0	0	0	0	0.0625319	0	0	0	0	0	0	0.0474272	0	0	0	0.0340943	0	0	0	0	0	0	0	0	0.0438633	0
KIRREL3-AS2	ENSG00000254960.2	lncRNA	0	0	0	0	0	0	0	0	0	0	0	0	0	0	0	0	0	0	0	0	0	0	0	0	0	0	0	0	0	0	0	0	0	0	0	0	0	0	0	0	0	0	0	0	0	0	0
KIRREL3-AS3	ENSG00000218109.5	lncRNA	0	0.0321102	0	0	0	0	0	0	0	0	0	0	0	0	0	0	0	0	0	0	0	0	0	0	0	0	0	0	0	0	0	0	0	0	0	0	0	0	0	0	0	0.0146515	0	0	0	0	0.0119631
KIZ-AS1	ENSG00000232712.5	lncRNA	0.0233178	0.0260914	0.031475	0.0120503	0.0218619	0.00583796	0.0388412	0.00567933	0.0313975	0.0102933	0	0.0233563	0	0.0149496	0.0216032	0.0116623	0.0129192	0	0.024981	0.00812928	0.00951593	0.014611	0.0247827	0.0217314	0.012601	0	0	0.0109228	0.0059721	0.0137891	0.01985	0	0.00517401	0.0198746	0	0.0126324	0.011084	0	0.0040967	0	0.00405137	0.0330528	0.0074536	0.00334211	0.0211671	0.00954408	0.0231904
KLF3-AS1	ENSG00000231160.8	lncRNA	0.480639	0.419837	0.169235	0.821098	0.179017	0.15627	0.161937	0.208895	1.56436	0.0738553	0.0220992	0.811636	0.19325	0.175441	0.211008	0.557523	0.345636	0.745728	1.16469	0.367553	0.269496	0.131894	0.332385	0.339697	0.284291	0.0532785	0.236582	0.174604	0.183661	0.279839	0.209582	0.481495	0.0685424	0.318861	0.126332	0.123438	0.154651	0.0882927	0.265658	0.143	0.101644	0.047716	0.121263	0.143652	0.771673	0.279158	0.208449
KLF7-IT1	ENSG00000237892.1	lncRNA	0.0480969	0.04317	0.0520145	0	0.059849	0.0478793	0.133994	0.135504	0	0	0	0.183742	0	0	0	0.0479196	0.0702599	0	0.0345343	0.098337	0.0391902	0	0	0.0448508	0	0	0	0.17184	0.14217	0.028542	0.0328895	0.751687	0.201005	0	0.188555	0.0687301	0	0	0.0337441	0.110345	0	0	0.0903936	0.0546434	0.0350613	0.0393049	0.0320665
KLHL30-AS1	ENSG00000279484.1	lncRNA	0	0.00921189	0	0	0.0128293	0.01023	0.00983666	0.0198366	0	0	0	0.0102941	0.0303053	0	0.00951821	0.0102387	0	0.0283688	0	0	0.016659	0.00856532	0.0217695	0.0285363	0.0110632	0.012007	0	0.0379801	0	0.0121069	0	0	0	0.0139805	0	0	0.0129598	0	0.0143284	0.00803849	0.0141704	0	0	0.00586024	0.00746504	0.0167082	0
KLHL6-AS1	ENSG00000242522.1	lncRNA	0	1.61204	1.51824	0.494708	2.28124	1.00766	0.373758	0.469579	0	1.45728	0	0.288168	0.939288	1.23546	0.652818	0.434915	0.508341	1.20664	0.287861	2.38552	1.40571	0.287613	2.59042	0.167814	0.6068	2.7722	0	1.02112	0.95904	1.35678	0.310593	0.112292	1.24045	0.124585	1.33062	0.251705	0.257033	0.381848	0.0862854	1.78645	0.766322	1.38654	0.448761	0.851423	4.05317	0.23857	4.28735
KLHL7-AS1	ENSG00000230658.1	lncRNA	0.142638	0.168841	0.0400297	0.012806	0.295405	0.119294	0.0700137	0.352449	0.598864	0.242048	0.0276993	0.209319	0.0366308	0.696036	0.132541	0.0846002	0.140113	0.263597	0.0697166	0.518511	0.317548	0.071068	0.330959	0.245532	0.291373	0.203965	0.646497	0.185658	0.0252239	0.211926	0.256277	0.0339609	0.0540718	0.137853	0.0505613	0.0529641	0.598132	0.0948249	0.24782	0.0480166	0.238	0.0101188	0.0158003	0.0694366	0.506964	0.107835	0.654586
KMT2E-AS1	ENSG00000239569.3	lncRNA	2.89845	2.25021	2.88184	2.12252	1.8332	2.04376	1.33926	3.84007	3.5384	2.38293	2.67865	2.21927	3.13651	2.81092	2.13095	2.13631	2.24206	2.22016	2.81933	2.31493	2.54294	2.72879	3.09408	2.49486	2.4971	2.46321	2.87568	1.30068	1.936	1.94967	1.85867	2.34083	1.60829	2.2572	1.44301	1.09018	2.18315	1.65974	2.42212	1.49345	1.70016	2.49423	1.25161	1.57306	3.43696	1.87936	2.15068
KRBOX1-AS1	ENSG00000206552.4	lncRNA	0	0.0133883	0	0	0	0	0.014295	0	0.0134503	0.0131334	0	0	0	0	0	0	0	0	0	0	0	0	0	0.0276974	0.0160744	0	0	0.0139358	0	0	0	0	0	0	0.0102678	0	0	0	0	0	0	0.0121492	0	0	0	0.0121784	0
KRT73-AS1	ENSG00000257495.4	lncRNA	0	0	0.00844885	0	0	0.00776781	0	0	0	0	0	0	0	0	0	0	0	0	0	0	0	0	0	0	0	0	0	0	0	0	0.00531263	0	0	0	0	0	0	0	0	0.00610267	0	0	0	0	0	0.0063608	0
KRTAP5-AS1	ENSG00000233930.3	lncRNA	0.0430689	0.0194545	0.0465835	1.27006	0.0135917	0.798268	0.213504	0.0105445	0.0292183	0	0	0.456103	1.19755	0.368015	0.802021	0.0534408	0	0.153461	0.0309089	0.164598	0.00885079	0.0270559	0.164577	0.2686	1.33655	0.0127208	0	0.108005	0	0.0935299	0.121151	0.896271	0.0474112	0.0654835	0.0515836	0.127876	0.119104	0.0212769	0.391795	0.0254017	0.02246	0.0176573	0.0678678	0	0.337861	0.0351848	0.24591
KTN1-AS1	ENSG00000186615.9	lncRNA	0.561295	0.48385	0.129141	0.172717	0.309451	0.393476	0.213622	0.739712	0.766018	0.231076	0.673112	0.375141	0.162487	0.387339	0.336937	0.12737	0.447535	0.425613	0.151013	0.510066	0.29369	1.00232	0.584156	0.63441	0.504878	0.14836	0.822645	0.53547	0.513692	0.372815	0.628699	0.510661	0.142094	0.270374	0.0889513	0.289539	0.60629	0.18815	0.4136	0.0613567	0.520976	0.144593	0.200663	0.284551	0.232419	0.177386	0.151294
L3MBTL4-AS1	ENSG00000264707.1	lncRNA	0.217789	0.291459	0.0983996	0.0319152	0.200762	0.345208	0.24748	0.171498	0.0279441	0.106188	0.0851421	0	0.154327	0.0780036	0.0569083	0.0907663	0.0341995	0.151399	0.0441186	0.0946583	0.0744303	0	0.216267	0.0987305	0.0978605	0.25156	0	0.11246	0.0315712	0.206229	0.244561	0.188318	0	0.15183	0.123644	0.170035	0.0956668	0.132078	0.0746216	0.0362872	0.201622	0.122064	0.133163	0.0949598	0.0557732	0.213263	0.0308403
LAMA5-AS1	ENSG00000228812.6	lncRNA	0.610511	1.66508	1.97747	0.625141	2.20794	2.90733	2.21097	0	2.90628	0.700479	5.01776	0.707712	0	0.489664	0.708501	2.17515	0	0.851871	2.93445	1.56306	2.27835	4.21178	3.40315	0.0349686	2.36204	3.2289	3.37905	2.48408	4.53328	0.949714	0.653822	2.71773	2.74239	2.50185	1.49884	2.61754	0.282266	0.550815	3.28577	3.04378	0.101294	3.02683	2.69141	2.71123	1.39216	0.639641	2.16757
LAMP5-AS1	ENSG00000225988.1	lncRNA	0	0	0	0.0170056	0	0	0	0	0.0148801	0	0	0	0	0	0.015303	0.0164589	0	0	0	0	0	0	0	0	0	0	0	0	0	0.00976005	0.0112578	0	0	0	0	0	0	0	0	0	0	0	0	0	0	0	0
LAMTOR5-AS1	ENSG00000224699.7	lncRNA	0.22564	0.308756	0.264503	0.0834054	0.233168	0.122168	0.0776842	0.246007	0.444195	0.144363	0.275336	0.401132	0.294939	0.609082	0.0594328	0.124992	0.175266	0.266201	0.151413	0.124612	0.14271	0.0843216	0.478173	0.184646	0.0991473	0.136134	0.240149	0.177552	0.144204	0.279969	0.155428	0.208158	0.0642258	0.128032	0.115852	0.101387	0.20796	0.160172	0.258231	0.118389	0.474155	0.12069	0.107616	0.114078	0.361387	0.149691	0.279215
LANCL1-AS1	ENSG00000234281.4	lncRNA	0.01909	0.208089	0.100471	0.0770437	0.115319	0.0190028	0.106327	0.107537	0.0341895	2.4613	0.0423869	0.180686	0.109837	0	0.0351546	0.110525	0.108941	0.183542	0.143666	0.187237	0.0155259	0	0.467209	0.545041	0.0205456	0.022292	0.0386811	0.0528008	0.0194374	0.170712	0.0887153	0.0519094	0.0335061	0.160833	0.0131312	0.0273973	0.11645	0.0554516	0.039694	0.0149417	0.0521129	0.0760515	0.0242313	0.0324557	0.399421	0	0.0623371
LARGE-AS1	ENSG00000224973.4	lncRNA	0	0	0.0117957	0.0112164	0.0270749	0	0	0.0105516	0.00981199	0	0	0.0109138	0	0	0	0.0108551	0.00802803	0.0100916	0.0385597	0	0	0.00908129	0	0	0	0	0	0	0.0110946	0.0128353	0.00742029	0.0199162	0	0.0367708	0.00748807	0	0.00688597	0.010685	0	0	0.00753069	0	0	0	0.00791492	0	0.00723303
LARGE-IT1	ENSG00000232081.1	lncRNA	0	0	0	0	0	0	0	0	0	0	0	0	0	0	0	0	0	0	0	0	0	0	0	0	0	0	0	0	0	0	0	0	0	0	0	0	0	0	0	0	0	0	0	0	0	0.0906358	0
LARS2-AS1	ENSG00000232455.2	lncRNA	0	0	0	0	0.0679825	0	0	0.052962	0	0	0	0	0	0	0	0	0	0	0	0	0	0	0	0	0	0	0	0	0	0	0.0374065	0	0.0483194	0	0	0	0.0347387	0	0	0	0	0	0	0	0	0	0
LATS2-AS1	ENSG00000233851.1	lncRNA	0	0	0	0	0	0	0	0	0	0	0	0	0	0	0	0	0	0	0	0	0	0	0	0	0	0	0	0	0	0	0.0673585	0	0.0440273	0	0	0	0	0	0.0690876	0	0	0	0.0318722	0	0.0363214	0.080313	0
LBX1-AS1	ENSG00000227128.4	lncRNA	0	0.0165541	0	0.0284139	0	0.0092185	0	0	0	0	0	0	0.205369	0	0	0.0183941	0	0	0	0.0192036	0.00752714	0	0.0196249	0	0	0	0	0	0	0	0	0	0	0	0	0	0	0	0	0	0	0	0	0	0	0	0
LBX2-AS1	ENSG00000257702.3	lncRNA	3.38113	4.62171	3.54796	3.59183	3.88544	3.128	2.65587	4.24896	4.63873	2.95451	3.3207	3.08975	3.25436	4.60579	4.13861	3.54448	3.56638	4.75203	3.08359	4.83469	3.9442	3.21002	4.5287	2.19933	4.33834	3.81671	3.97814	2.31202	3.37496	4.36499	2.79554	3.73953	3.16495	3.15888	2.51167	3.85828	3.33022	3.01315	3.75841	2.25722	2.89455	3.00413	2.92822	3.06951	5.2966	3.55948	3.77772
LCMT1-AS1	ENSG00000260448.4	lncRNA	0.0538365	0.205777	0.168031	0.0279642	0.0669588	0.0796616	0.0766687	0.198199	0.269465	0.0705608	0.145855	0.13121	0.0792259	0.523568	0.0742414	0.105354	0	0.0981649	0.0576335	0.037553	0.0864705	0.022666	0.590134	0	0.167132	0.678122	0.107779	0.122567	0.0548043	0.251549	0.142021	0.0249285	0.0239897	0.0368827	0.0371704	0.0768671	0.0840497	0.0785072	0.162778	0	0.1268	0.0653691	0.0846559	0.0760381	0.20383	0.0440112	0.187318
LCMT1-AS2	ENSG00000260034.1	lncRNA	0	0.00716707	0.0086576	0.00412186	0.00500078	0.00398538	0.0114651	0	0.00360466	0	0	0.0317754	0	0	0.0474703	0.0394	0	0.0074057	0.00857006	0.0138376	0.0129685	0	0.00850167	0.0148612	0.00860868	0.00934375	0	0.0148832	0	0.00942157	0.00815837	0.0362974	0.0349355	0.0189884	0.00274952	0	0.0125964	0.00392612	0.0194602	0.00625357	0.0110291	0.00325487	0.00508922	0.00455823	0.0115911	0	0.01323
LDLRAD4-AS1	ENSG00000267690.1	lncRNA	0	0	0.0467561	0	0.219944	0.0144874	0.0139312	0	0.161763	0	0	0.0574487	0	0	0	0.692576	0.010727	0	0.041219	0.0400221	0.10316	0	0.0757488	0.0269958	0	0.0338013	0.933672	0.0924879	1.03056	0	0	0	0.382998	0.0775741	0.106426	0.121095	0.106732	0.0284056	0.398907	0.0993893	0	0.0352317	0.0547489	0.0491238	0.021075	0.0468981	0
LEF1-AS1	ENSG00000232021.5	lncRNA	0.05886	0.035448	0.00721077	0	0.0165851	0.0649607	0.0563779	0.0445505	0	0.0461868	0.0368799	0.0717364	0.0391083	0	0.0305773	0.0522443	0.0950668	0.00616763	0.00950927	0.0275153	0.0215276	0	0.12893	0.0368319	0.0632823	0.0460778	0.0269825	0.175666	0.0135314	0.0272812	0.0358745	0.0302797	0	0.0270225	0	0.00957594	0.0167535	0	0.0903114	0	0.013759	0.00541508	0.00423785	0	0.00483592	0	0.00441888
LEMD1-AS1	ENSG00000226235.1	lncRNA	0	0	0	0.0235258	0	0	0	0	0	0	0	0.0894731	0	0	0.0106265	0.0227711	0	0.0626166	0	0	0.00932664	0	0.0121973	0.0106898	0.0123506	0	0	0	0	0	0	0	0.0201777	0	0	0	0.00725151	0.0112514	0	0	0.00793037	0	0.0145736	0.0130575	0.00833493	0.0186482	0
LENG8-AS1	ENSG00000226696.4	lncRNA	0.876749	1.03716	0.509836	0.896026	1.18087	0.546432	0.719867	1.04834	1.10647	0.539511	0.285753	1.863	0.636673	0.47167	0.730282	1.09385	0.668421	1.10649	0.775709	0.81976	0.843891	0.306984	1.20505	1.15469	1.09109	0.662105	0.62711	0.598857	0.556868	1.38679	0.615889	1.36864	0.170618	0.534405	0.0348162	0.173822	0.693839	0.0973231	1.1568	0.239735	0.634805	0.398492	0.280874	0.204078	0.806409	0.350963	1.0104
LGALS8-AS1	ENSG00000223776.5	lncRNA	0.631001	0.423722	0.157725	0.32313	0.0801457	0.125677	0.0818013	0.25319	0.0581873	0.342421	0.0952189	0.350243	0.0638533	0.233106	0.450891	0.203926	0.210448	0.358648	0.105995	0.158691	0.290221	0.188571	0.294993	0.244326	0.135485	0.14652	0.751896	0.0203656	0.0656516	0.147684	0.446595	0.560767	0.181949	0.308853	0.0591406	0.0619424	0.194428	0.063271	0.0892716	0.0506526	0.0739637	0.0697635	0.107709	0.0492232	0.248543	0.103661	0.20359
LHFPL3-AS1	ENSG00000226869.5	lncRNA	0.0415601	0	0	0	0	0	0	0	0	0	0	0.286362	0	0	0	0.0104636	0	0	0	0.0920464	0	0	0	0	0	0	0	0	0	0.0123727	0.0142695	0.00963199	0.00926737	0.0563189	0	0.0300293	0.00663729	0	0.0146427	0	0	0	0	0	0	0.00856244	0.00697185
LHFPL3-AS2	ENSG00000225329.2	lncRNA	0.398216	0.070751	0	0	0	0.0397265	0.13543	2.14175	0.0477684	0	0	3.65463	0	0.0171428	0.119777	0.0656707	0.24587	0	0	0.59053	0.0325003	0	0.0284044	0.0125093	0.125129	0.0156826	0	0	0.0136704	1.19847	0.204925	2.40445	0.0118477	0.00915707	0.00922919	0.047736	0.0169253	0.185887	0.549315	0.196787	0.263135	0.115811	0.0670245	0.173452	0.0194444	0.0109473	0.513693
LHX4-AS1	ENSG00000230124.5	lncRNA	2.48069	1.94678	1.26426	1.72009	1.09843	2.13406	2.06822	2.69815	1.57902	2.78981	1.77749	2.69609	1.8384	2.02189	2.61822	2.18258	2.7601	2.36512	2.08921	1.63865	2.49355	2.57737	1.68806	3.07525	3.08889	2.67985	2.64719	1.84808	1.58142	1.90255	1.82514	2.72871	1.21523	1.45488	1.0292	1.92659	2.79215	1.04931	2.21603	1.03481	3.15003	1.39704	1.405	1.18949	2.56627	1.30392	2.27767
LHX5-AS1	ENSG00000257935.2	lncRNA	0	0	0	0	0	0	0	0.0582322	0	0	0	0	0	0	0	0	0	0	0	0	0	0	0	0.162037	0	0	0	0	0	0	0	0	0	0	0	0	0	0	0	0	0	0	0	0	0	0	0
LIFR-AS1	ENSG00000244968.5	lncRNA	0.0249185	0.0443542	0.0336292	0.0383031	0.0463546	0.0248049	0.0589159	0.203927	0.0717228	0.0541959	0.0209459	0.335447	0.0368436	0.0474159	0.0173499	0.114294	0.0320189	0.210745	0	0.0429382	0.0599863	0.0614794	0.425175	0.06858	0.0466031	0.00732726	0.0379548	0.27653	0.134323	0.0827637	0.079007	0.100141	0.122151	0.111154	0.0591576	0.035731	0.0772108	0.0424998	0.00437994	0.0243493	0.335251	0.0551115	0.10774	0.0834059	0.0226214	0.0845055	0.00830821
LIMD1-AS1	ENSG00000230530.1	lncRNA	0.129803	0.148553	0.0414239	0.0777706	0.0938529	0.0191857	0.0899787	0.0552909	0.210874	0.0828406	0.0637208	0.094044	0.0564952	0.0959661	0.103957	0.0753206	0.0966624	0.0871442	0.132395	0.0657671	0.0311826	0.138581	0.192843	0.0705394	0.120209	0.0446671	0.253462	0.0533031	0.0769454	0.141499	0.0645256	0.0176802	0.0338271	0.0391087	0.0523157	0.0681812	0.0242853	0	0.166141	0	0.0396354	0.0156841	0.0365424	0.0219269	0.233489	0.0312741	0.0994084
LINC00028	ENSG00000233354.1	lncRNA	0.0535664	0.0480885	0.0579206	0	0	0	0	0	0	0	0	0	0	0.0681389	0.0496655	0	0.0396207	0	0.0384819	0	0	0	0	0	0.0575988	0	0	0	0	0	0	0	0	0	0	0	0.0340369	0	0	0	0	0.0436858	0	0.0307416	0	0.0437897	0
LINC00029	ENSG00000125514.8	lncRNA	0	0	0	0	0	0	0	0	0	0	0	0	0	0	0	0.0352251	0	0	0	0	0	0	0	0	0	0	0	0	0	0	0.0241432	0	0	0	0	0	0	0	0	0	0	0.0144723	0	0	0.0129288	0	0
LINC00032	ENSG00000231459.1	lncRNA	0	0.00982015	0	0	0	0	0.010486	0	0.029397	0	0	0.205024	0	0.0278497	0.0302283	0.021747	0	0.0202227	0.00783753	0.0151749	0	0.00913102	0	0.0203425	0.0350944	0	0	0.0102222	0	0.00646718	0.0148835	0.152917	0	0	0.0075291	0	0.0206722	0	0	0	0.0225977	0.00891022	0	0.0124684	0.0158729	0.00893166	0
LINC00051	ENSG00000254008.1	lncRNA	0	0	0	0	0	0	0.0290151	0	0	0	0	0.0303551	0	0	0	0	0	0	0	0	0.024665	0	0	0	0.0326063	0	0	0	0	0	0	0	0	0	0	0	0	0	0	0	0	0	0	0	0	0	0
LINC00052	ENSG00000259527.2	lncRNA	0	0	0	0	0	0	0	0	0	0	0	0	0	0	0	0	0	0	0	0	0	0	0	0	0	0	0	0	0	0	0.0650134	0.0295723	0.136998	0.0756616	0.0331705	0.0574714	0.0702457	0.0316069	0.0666837	0.0377082	0.0112051	0.0647405	0	0.0275665	0	0.0392852	0
LINC00092	ENSG00000225194.2	lncRNA	0.13263	0.10789	0.0733239	0.162161	0.0842756	0.169415	0.163235	0.116251	0.0247963	0.474347	0.0154648	0.067949	0.192779	0.11926	0.169694	0.468551	0.0600834	0.0505553	0.0678708	0.02862	0.0769029	0.011525	0.0579104	0.159109	0.142329	0.153892	0.0280659	0.159334	0.147776	0.0562057	0.0826312	0.02525	0.0948334	0.26699	0.18752	0.0296846	0.0684862	0.179115	0	0.0740678	0.0378598	0.0981952	0.102275	0.114014	0.02993	0.0771252	0.0273694
LINC00102	ENSG00000230542.4	lncRNA	0	0	0	0	0	0	0.0226989	0	0	0.0414214	0	0	0	0	0	0.0236223	0	0	0.0169839	0.0164867	0	0.0197765	0	0	0	0	0	0	0	0.0140221	0.0161703	0	0	0.0322009	0	0	0	0	0.0329972	0	0	0	0.01512	0	0.0172447	0	0.0157634
LINC00102	ENSGR0000230542.4	lncRNA	0	0	0	0	0	0	0	0	0	0	0	0	0	0	0	0	0	0	0	0	0	0	0	0	0	0	0	0	0	0	0	0	0	0	0	0	0	0	0	0	0	0	0	0	0	0	0
LINC00106	ENSGR0000236871.5	lncRNA	0	0	0	0	0	0	0	0	0	0	0	0	0	0	0	0	0	0	0	0	0	0	0	0	0	0	0	0	0	0	0	0	0	0	0	0	0	0	0	0	0	0	0	0	0	0	0
LINC00106	ENSG00000236871.5	lncRNA	1.97292	2.03278	3.11717	1.11001	2.27586	1.69605	1.64053	1.43669	2.43011	1.01572	0.417743	1.90405	0.415898	0.611176	1.68825	0.951723	0.49991	0.70056	2.3808	2.05236	1.93865	0.882473	2.54251	1.08269	2.09472	0.233141	1.9087	0.356043	0.879933	1.6426	0.570217	0.895061	0.54907	1.17101	0.825704	0.282075	0.995811	0.198013	1.82368	0.121606	0.85016	0.573129	0.441174	0.253622	1.77502	0.315522	0.959744
LINC00111	ENSG00000227702.1	lncRNA	0	0	0	0	0	0	0	0	0	0	0	0	0	0	0	0	0	0	0	0	0	0	0	0	0	0	0	0	0	0	0	0	0	0	0	0	0	0	0	0	0	0	0	0	0	0	0
LINC00112	ENSG00000232401.1	lncRNA	0.0600994	0	0	0	0.0747091	0	0	0	0.0542123	0.104029	0	0	0	0	0	0.0598788	0.044479	0	0	0.0419491	0	0	0	0	0	0	0	0	0	0	0.0411508	0.108354	0.0531361	0	0	0.043502	0	0	0	0.047184	0.121808	0	0	0.0345241	0.0864259	0.0491505	0.117172
LINC00113	ENSG00000225298.4	lncRNA	0	0	0	0	0	0	0	0	0	0	0	0.0515836	0	0	0	0	0	0	0	0	0	0	0	0	0	0	0	0	0	0	0	2.31175	0	0.0352726	0	0	0	0	0	0	0	0	0	0	0	0.0420945	0
LINC00114	ENSG00000223806.6	lncRNA	0	0.0288214	0.0347615	0.0330672	0.0201555	0.0319828	0.0757091	0.191233	0	0	0	0	0	0.0409519	0.143077	0	0	0.0297736	0.0230331	0.0552638	0	0.0268112	0.0171715	0	1.16918	0	0.0961463	0.0299935	0	0	0.0110076	0.0148169	0	0	0	0.0116435	0.0102159	0	0.0112959	0.0126408	1.05693	0	0.0102915	0	0.0913521	0	0.0107301
LINC00115	ENSG00000225880.5	lncRNA	0.758099	0.583548	0.72883	0.373048	0.848397	0.362107	0.537824	1.47482	0.698012	0.374466	0.130075	0.525156	0.137672	0.517145	0.357268	0.343407	0.389846	0.409077	0.590765	0.598875	0.349258	0.492889	0.479669	0.428137	0.407935	1.00375	0.270681	0.190993	0.22859	0.647477	0.363683	0.336599	0.236884	0.311659	0.172879	0.0849721	0.213636	0.157986	0.780692	0.276004	0.26047	0.236507	0.146909	0.181917	0.476656	0.318746	0.464726
LINC00158	ENSG00000185433.7	lncRNA	0.164141	0	0.19201	0.0480046	0	0.0464382	0.0150456	0.10333	0.0141569	0.0410789	0	0.192377	0	0	0.0145594	0.135168	0	0.0432454	0	0	0.0127806	0	0.0816708	0	0	0.0543877	0.0318866	0	0.0160043	0.00928489	0.0733524	0	0.0412222	0	0	0.033723	0.00993964	0.0154144	0	0	0.0108692	0	0	0	0	0.0128184	0
LINC00159	ENSG00000230323.4	lncRNA	0	0	0	0	0	0	0.0526247	0	0	0	0	0	0	0	0	0	0	0.0509461	0	0	0	0	0	0.100731	0.0590788	0.0640289	0	0.0513195	0	0.0326371	0	0	0	0	0	0.0397513	0.0349188	0	0	0	0	0	0	0	0	0	0
LINC00160	ENSG00000230978.1	lncRNA	0	0	0	0	0	0.0452947	0.0858694	0	0	0	0	0	0	0	0	0.0453328	0	0	0.0326619	0	0	0	0.22695	0.0424272	0	0.053052	0.543568	0	0.0463211	0	0.0311053	0.0417698	0	0.0616292	0	0.065045	0	0	0.577332	0.104508	0	0.0370888	0	0	0	0	0
LINC00161	ENSG00000226935.5	lncRNA	0	0	0.0393337	0	0.0452881	0	0.10202	0	0	0.032004	0	0	0.0536585	0	0.0336968	0.071562	0	0	0	0.0253155	0	0	0.0386326	0	0	0	0.0732288	0	0	0	0	0	0	0.0248618	0	0	0	0	0.0505141	0	0	0.02962	0	0	0	0	0
LINC00163	ENSG00000234880.1	lncRNA	0	0	0	0	0.0184548	0	0.0141563	0	0	0	0	0	0	0	0	0	0.095261	0.0540322	0.0105842	0.0102737	0	0	0	0	0	0	0	0.332872	0.0150587	0.00873507	0	0	0	0	0.0101681	0	0	0	0	0	0	0	0.00942038	0	0	0	0
LINC00165	ENSG00000261706.1	lncRNA	0	0	0	0	0	0	0	0	0	0	0	0.0384252	0.21417	0	0	0	0	0	0.0545219	0.0267158	0	0	0	0.035765	0	0	0	0	0	0	0	0	0	0	0	0	0	0	0	0	0	0	0	0	0	0	0
LINC00167	ENSG00000233220.3	lncRNA	0.0224006	0.0200876	0	0.023057	0.0279347	0	0.0214445	0.0216958	0.225319	0.0391463	0.0976843	0.0224376	0.128203	0.163549	0.0412116	0.0442946	0.0649826	0.158224	0.0319107	0.0910164	0.0362173	0	0.450034	0	0.0241065	0.0261529	0.173377	0.0209071	0.0228078	0.0902586	0.0303895	0.0205503	0.0197752	0.030427	0	0	0.0830482	0.106644	0.0915879	0.0689051	0.0610306	0.0182323	0	0.0127965	0.198645	0.018276	0.0586607
LINC00173	ENSG00000196668.3	lncRNA	0.281024	0.0275357	0.203363	0.0471355	0.129674	0.0604813	0.10035	0.129227	0.0412976	0.0666093	0.100586	0.559651	0.580059	0.0196989	0.343486	0.160711	0.212005	0.0971995	0.0543923	0.0631558	0.0373167	0.012864	0.242386	0.0704977	0.0653163	0.154627	0.0619473	0.0567539	0.0466301	0.147621	0.11164	0.0141529	0.0136179	0.0105267	0.0106096	0.0111211	0.0575781	0	0.12443	0	0.236533	0.0125534	0.00982956	0	0.149575	0.0250582	0
LINC00174	ENSG00000179406.6	lncRNA	0.816882	1.2695	1.38934	1.02572	1.49283	0.855316	0.913554	0.95887	1.62867	0.422102	0.588311	1.97122	1.19836	1.10454	1.16261	1.24372	0.663412	1.77196	1.08375	1.09296	1.28642	1.32503	1.50056	1.27647	1.22818	0.547263	0.591848	0.384635	0.716281	1.53615	0.560807	1.20767	0.474884	0.771303	0.497461	0.617194	0.575902	0.202773	1.95863	0.434661	0.347573	0.759364	0.577	0.66575	1.34354	0.67624	0.955483
LINC00184	ENSG00000224939.1	lncRNA	0.0279517	0.0250705	0	0.0144563	0	0.0278244	0.0267609	0	0.0376162	0.0245949	0	0.0554625	0	0	0.0130078	0.0139912	0.0308307	0	0.0592752	0.0762533	0.0114179	0.011707	0.0149288	0.0260529	0.030076	0.0164039	0.0285067	0.0131047	0	0	0.0285137	0.0878378	0	0	0	0	0	0	0.0195696	0	0	0.0114242	0.00894462	0	0	0.0340857	0.0640508
LINC00189	ENSG00000215533.7	lncRNA	0.218371	3.70325	0.413401	0	0.298316	0.242452	1.45411	4.30677	0.330491	0.442616	0.126248	0.0578631	0	0.210018	0.0796237	0	0.0215309	0.0796251	0.140369	0.796392	0.0927112	0.0243409	0.334182	0.0271926	0.0313897	0.193181	0.222429	0.0802029	0.736089	0.0678587	2.18811	0.026769	0.0257614	0.0589904	0.0594471	0	0.158372	0.189306	0.0204277	0.0228514	1.78227	0.0927608	0.176165	0.081547	2.15026	0.180324	2.20666
LINC00200	ENSG00000229205.2	lncRNA	0	0.0405189	0.0246213	0	0	0	0	0	1.37593	0	0	0	0	0	0	0	0.00841479	0	0.0483424	0.0924048	0.00928338	0	0.172184	0	0	0.0526418	0	0	0	0	0.812955	0	0	0	0	0	0.00721785	0.0223122	0.00798177	0	0	0.0092885	0	0	0	0	0.792764
LINC00205	ENSG00000223768.1	lncRNA	0.807573	1.63347	0.68261	0.891107	0.954136	0.466081	1.09117	2.26377	1.39165	0.207051	0.402276	1.61479	1.03056	0.742874	1.2296	1.18413	1.61729	2.53698	0.742485	1.58689	0.639295	1.16983	1.70382	1.9959	1.48792	1.91859	0.134482	0.898154	0.693953	1.60487	0.453309	1.02793	0.0596846	0.666367	0.311581	0.439492	1.11678	0.0876153	0.416092	0.247495	1.07932	0.317887	0.383471	0.161116	1.38414	0.48868	0.973129
LINC00207	ENSG00000187012.9	lncRNA	0	0	0	0	0	0	0	0	0	0	0	0	0.0511206	0	0	0	0.0255703	0	0	0	0	0	0	0.0322824	0	0	0	0	0	0	0	0	0	0	0	0	0.0219516	0	0	0	0	0	0	0	0	0	0
LINC00208	ENSG00000170983.3	lncRNA	0	0	0	0	0	0	0	0	0	0	0	0	0	0	0	0	0	0	0	0	0	0	0	0	0	0	0	0	0	0	0	0	0	0	0	0	0	0	0	0	0	0	0	0	0	0	0
LINC00210	ENSG00000231814.2	lncRNA	0	0	0	0	0	0	0	0	0	0	0	0	0	0	0	0	0	0	0	0	0	0	0	0	0	0	0	0	0	0	0.0136912	0	0	0	0	0.0288187	0	0	0	0	0	0	0	0	0	0	0
LINC00211	ENSG00000237803.4	lncRNA	0.0244805	0.011019	0	0	0.0305231	0.0122359	0	0	0	0	0	0	0	0	0.0226811	0.0243896	0	0	0.0175368	0.0170236	0.0297732	0.010246	0.0130676	0	0.0132318	0	0	0.0674904	0.0125164	0	0.0413853	0	0	0.0167176	0.0168489	0	0.0308315	0	0	0	0	0.00999833	0.031058	0.0278435	0.0089305	0.0494298	0
LINC00216	ENSG00000279636.2	lncRNA	0.0829202	0.122139	0.146364	0.112646	0.317757	0.13507	0.104991	0	0.146017	0.0491609	0	0.109709	0	0.105192	0.173528	0.13518	0.0412857	0.0769394	0.0400998	0.13191	0.111154	0	0.347783	0.102286	0.0600038	0	0.0569035	0.026298	0.028684	0.143532	0.0754016	0.283273	0	0	0.0385385	0.0203302	0.087092	0.027631	0.0960339	0	0.0387555	0.022939	0.0179758	0.0320376	0.210902	0.0679108	0.0735418
LINC00221	ENSG00000270816.4	lncRNA	0.11948	1.86526	0	0	0	0.0205191	0.0197329	2.27261	2.51648	2.96896	0.23532	0	0	0.0132112	0	0	2.0881	0.0285508	1.10209	2.3341	0.746727	0	0.156744	0	0	1.97659	0.481646	0	0.473357	0.64136	2.77788	0.0741952	0.0450667	0.0210548	0	0	1.82125	0	0.196185	0	0	0	0.00658487	0	2.90501	0.00843241	2.39637
LINC00222	ENSG00000203801.7	lncRNA	0.264464	0.00864324	0.0310951	0.0295776	0.138226	0.189268	0.0897416	0	0.0763305	0.00847838	0.0107882	0	0.0284473	0.0366408	0.376352	0.222841	0.0695141	0.0699453	0.0408998	0	0.0310987	0.10863	0.0702779	0.0179123	0.212717	0.129717	0.0389463	0.0268253	0.0673693	0.130753	0.328209	0	0.0585305	0.0196337	0.0263239	0.0138589	0.350618	0.0281848	0.0724455	0.0446722	0.139933	0.0233995	0.0364443	0.0109753	0.121146	0.0617199	0.00640038
LINC00226	ENSG00000276210.2	lncRNA	0	0.0522942	0	0	0	0	0	0	0	0.0513114	0	0	0	0	0	0	0	0	0	0.0605452	0	0	0	0	0	0.0678582	0	0	0	0	0.275201	0	0	0	0	0	0	0	0	0	0	0	0	0	0	0	0
LINC00229	ENSG00000234300.1	lncRNA	0	0	0	0	0	0	0	0	0	0	0	0	0	0	0	0	0	0	0	0	0	0	0	0	0	0	0.240252	0	0	0	0.0429348	0	0	0	0.0433222	0	0	0	0	0	0	0	0	0	0	0	0
LINC00235	ENSG00000277142.1	lncRNA	0.235605	0.445795	0.132322	0.0145648	0.0523355	0.122066	0.3381	0.456473	0.466228	0.251643	0.107305	0.396053	0.041615	0.564452	0.399872	0.185817	0.101037	0.621441	0.088668	0.52355	0.163607	0.156951	0.505082	0.197715	0.410325	0.016527	0.508159	0.0521026	0.0979519	0.301419	0.155704	0.206152	0.0733476	0.138399	0.0574035	0.0988595	0.588626	0.0276189	0.20334	0.0437803	0.407715	0.0787059	0.0876817	0.0555832	0.515122	0.132712	0.319964
LINC00237	ENSG00000225127.2	lncRNA	0	0	0	0.0188849	0	0	0	0	0	0	0	0	0	0	0	0	0.013527	0	0	0	0	0.0152979	0	0	0	0	0	0	0	0	0.0371937	0	0	0	0	0.0132267	0	0	0	0	0	0.0149287	0	0	0	0	0.0121897
LINC00239	ENSG00000258512.1	lncRNA	1.19265	0.284457	0.337329	0.0507113	0.176644	0.391001	0.518347	0.454305	0	0.16628	0.0550454	0.467671	0.389075	0	0.215211	0.31305	0.0364368	0.659153	0.0353885	0.0679186	0.260128	0.0411645	0.151668	0	1.06012	0.405973	0	2.12803	0.277763	0.91126	1.12553	1.50984	0.0435522	0.0989555	0.099711	0.104367	0.0312969	0	0.886764	0.113002	0.656027	0.390295	0.179587	0.0282643	0.0359284	0.0402755	0
LINC00240	ENSG00000224843.5	lncRNA	0.428718	0.247639	0.213553	0.234337	0.696626	0.308856	0.186132	0.324385	0.54856	0.300837	0.280643	0.521895	0.242601	0.524103	0.255211	0.20614	0.15508	0.337203	0.577373	0.134128	0.159482	0.19603	0.519584	0.185517	0.614706	0.243963	0.323804	0.185776	0.188471	0.117446	0.168018	0.0707431	0.0887629	0.100755	0.123492	0.387587	0.337761	0.0663084	0.909015	0.0934841	0.0666809	0.163158	0.123415	0.121387	0.570283	0.15993	0.0889582
LINC00242	ENSG00000229214.1	lncRNA	0.276449	1.45648	1.05933	1.06812	1.10258	0.596349	1.11106	0.8624	0.907854	0.421129	0.781947	0.254794	0.88387	1.49561	0.626837	0.440205	0.491147	0.308106	0.945092	0.929367	1.09344	1.15801	0.848579	0.773953	0.918342	0.568605	0.791306	0.540043	0.428676	1.18048	0.478734	0.160749	0.539596	0.579255	0.797027	0.760357	1.23288	0.870609	0.780717	0.750036	0.84702	0.928334	0.829058	1.0833	1.07464	0.703493	0.791271
LINC00243	ENSG00000214894.5	lncRNA	0.167016	0.0131612	0.0471587	0	0.0183197	0.0716308	0.185274	0.0560486	0	0.0129105	0	0.0292616	0	0	0.105358	0.0434404	0.0322211	0.0135985	0.0105065	0	0	0.0835669	0.0310449	0	0.0158019	0.115961	0.0297933	0.0672322	0.0588857	0.0258579	0.134087	0	0.0511402	0	0.0300708	0.0210832	0	0.0427671	0.0506056	0	0.0202307	0	0.0186421	0.0332193	0.0212581	0.0817876	0
LINC00244	ENSG00000279418.1	lncRNA	0.0513344	0.633907	0.350031	0.0528233	0.240052	0.0511024	0.142735	0.0497348	0.334409	0	0.0573343	0.149063	0.147386	0.127797	0	0.324937	0.0749508	0.0475942	0.446155	0.0707298	0.0418367	0.0845315	0.107067	0.265965	0.391808	0.225748	0.102858	0.0943448	0.102689	0	0.0351157	0.0927744	0	0.0694814	0	0.0371265	0.0326094	0	0.325234	0	0	0	0	0.0294509	0.144234	0	0.0676817
LINC00251	ENSG00000280725.1	lncRNA	0	0	0	0	0.0374487	0	0.02877	0	0	0	0.0664165	0	0	0	0	0	0	0	0	0	0	0.0250728	0.0937524	0	0	0	0.11886	0	0	0.0177867	0	0	0	0	0	0	0	0	0	0	0	0	0	0	0	0	0
LINC00254	ENSG00000281219.1	lncRNA	0	0	0	0	0	0	0	0	0	0	0	0	0	0	0	0	0	0	0	0	0	0	0	0	0	0	0	0	0	0	0	0	0	0	0	0	0	0	0	0	0	0	0	0	0	0	0
LINC00261	ENSG00000259974.2	lncRNA	1.13213	4.67955	6.05092	5.24746	5.21116	4.13822	4.8854	4.00162	4.79963	3.98617	3.90316	4.77187	3.90247	5.92504	4.1315	5.8315	4.94156	4.00414	4.95133	5.04161	4.99834	3.89673	4.43697	3.45288	3.81678	3.69856	5.58438	3.08854	5.36974	4.89225	4.79086	3.63904	5.50853	4.47722	6.085	4.82682	4.04595	4.64527	4.82725	5.83436	2.54529	5.4763	5.72112	6.00854	5.05426	5.08816	6.15934
LINC00265	ENSG00000188185.10	lncRNA	0.454883	0.723765	0.318487	0.354877	0.22555	0.453087	0.563182	0.397811	0.0810009	0.604061	0.0114643	0.92574	0.145135	0.19638	0.315227	0.407812	0.197757	0.27645	0.267553	0.3187	0.314048	0.0992949	0.479395	0.746095	0.436249	0.312274	0.041362	0.347816	0.284238	0.879929	0.687899	0.422055	0.0534208	0.226405	0.0889697	0.15427	0.130236	0.106869	0.237737	0.0629094	0.28859	0.20967	0.189661	0.123384	0.246372	0.128187	0.354831
LINC00266-1	ENSG00000149656.7	lncRNA	0	0	0	0	0.0275691	0	0	0	0	0	0	0	0	0	0	0	0	0	0	0	0	0	0	0	0.0237906	0	0	0	0	0.0130708	0.0593734	0	0	0	0.0152113	0	0	0	0	0	0	0	0	0.0375575	0	0	0
LINC00266-3	ENSG00000170590.7	lncRNA	0	0	0	0	0	0	0	0	0	0	0	0	0	0	0	0	0	0	0	0	0	0	0	0	0	0	0	0	0	0.0257403	0	0	0	0	0	0	0	0	0	0	0	0	0	0	0.0316267	0	0
LINC00269	ENSG00000215162.1	lncRNA	0	0	0	0	0	0	0	0	0	0	0.016406	0	0	0	0	0	0	0	0	0	0	0	0	0	0	0.0171318	0	0	0	0	0	0.0134528	0.0129441	0	0	0	0	0	0	0	0.0101415	0	0.0093426	0	0	0	0
LINC00271	ENSG00000231028.7	lncRNA	0.1734	0.0223388	0.0358296	0.0256381	0.0513946	0.0491715	0.0627353	0.0399884	0.0518317	0.0146467	0.00934318	0.11291	0.0368293	0.0832152	0.0154264	0.0165915	0.00615148	0.0382617	0.0700902	0.0057972	0.085834	0.126803	0.0610308	0.0535986	0.026804	0.0855301	0.114902	0.0686535	0	0.136487	0.10966	0.0601548	0.0649942	0.0393844	0.050834	0.0648205	0.0157701	0.0798716	0.0796134	0.0514375	0.051119	0.0468773	0.062523	0.0698087	0.06535	0.0270377	0.0329368
LINC00272	ENSG00000203729.7	lncRNA	0	0	0	0	0	0.0424598	0	0	0	0	0.0476551	0	0	0	0	0	0.0315176	0	0	0.0588349	0	0	0.0453139	0	0	0	0.844631	0	0	0	0	0	0.0376848	0	0	0.0308223	0	0	0.197398	0	0.0295799	0	0	0	0.0310771	0.0348442	0
LINC00273	ENSG00000256642.1	lncRNA	0	0	0	0	0	0	0	0	0	0	0	0	0	0	0	0	0	0	0	0	0	0	0	0	0	0	0	0	0	0	0	0	0	0	0	0	0	0	0.0153198	0	0	0	0	0	0	0	0
LINC00276	ENSG00000230448.4	lncRNA	0	0	0	0	0	0	0	0	0	0	0	0	0	0	0	0	0	0	0	0	0	0	0	0	0	0	0	0	0	0	0	0	0.00732394	0	0	0	0	0	0.00579988	0	0	0	0	0	0	0	0
LINC00278	ENSG00000231535.4	lncRNA	0.228858	0.329664	0.355292	0	0	0.296492	0.578741	0	0	0.0708866	0.132512	0	0	0	0	0	0	0	0.293047	0.376383	0.48093	0.539463	0.278897	0.0750183	0.127705	0	1.11705	0	0	0	0.280214	0	0	0	0	0.270457	0.57358	0.0788687	0.443625	0.181875	0.374834	0.217853	0	0	0.169602	0.329714	0
LINC00279	ENSG00000232348.2	lncRNA	0	0	0	0	0	0	0	0	0	0	0	0	0	0	0	0	0	0	0	0	0	0	0.32146	0	0.0711437	0	0	0	0	0	0	0	0	0	0	0	0	0	0.0465206	0	0	0	0	0	0	0	0
LINC00280	ENSG00000229643.1	lncRNA	0	0	0	0	0	0	0	0	0	0	0	0	0	0	0	0	0	0	0	0	0	0	0	0	0	0	0	0	0	0.0415416	0	0	0	0	0	0	0	0	0	0	0	0	0	0	0	0	0
LINC00283	ENSG00000231633.1	lncRNA	0	0	0	0	0	0	0	0	0	0	0	0	0	0	0	0	0	0	0	0	0	0	0	0	0	0	0	0	0	0	0	0	0	0	0	0	0	0	0	0	0	0	0	0	0	0	0
LINC00284	ENSG00000233725.6	lncRNA	0.0123634	0	0	0	0	0	0.0177147	0	0	0.0108716	0	0.0307625	0	0	0	0	0.00456247	0.039688	0	0.00429957	0	0.0103054	0.0131432	0	0	0	0	0	0.0250688	0	0.0126133	0.0113389	0	0.00422196	0.0169463	0	0.0117066	0	0.00864184	0	0.0170424	0.0150582	0.0350941	0.024533	0	0.00504903	0.412456
LINC00290	ENSG00000248197.1	lncRNA	0	0	0	0	0	0	0	0	0	0	0	0	0	0	0	0	0	0	0	0	0	0	0	0	0	0	0	0	0	0	0	0	0	0	0	0	0	0	0	0	0	0	0	0	0	0	0
LINC00293	ENSG00000253314.4	lncRNA	0	0	0	0	0	0	0	0	0	0	0	0	0	0	0	0	0	0.0306663	0	0	0.0135316	0	0.035163	0	0	0	0	0	0	0	0.0113399	0	0	0	0	0	0	0	0	0.0130222	0	0	0	0.00949789	0	0.0135716	0.0110541
LINC00294	ENSG00000280798.1	lncRNA	1.2572	1.85274	1.50598	0.641642	1.2487	1.36614	1.58139	2.05005	1.36965	1.53055	0.537079	1.81123	1.48283	2.30746	1.37409	0.978369	1.40935	1.27006	1.3288	1.5387	1.03001	1.31181	1.22818	0.71754	1.5761	1.32627	1.79913	1.415	1.10369	2.21105	1.12346	2.0858	0.774725	0.761531	1.10608	1.17423	1.37742	0.89234	2.03864	0.994316	1.92093	0.884486	0.751246	0.712476	1.77499	1.24032	2.34958
LINC00297	ENSG00000224329.2	lncRNA	0	0	0	0	0	0	0	0	0	0	0	0	0	0	0	0	0	0	0	0	0	0	0	0	0	0	0	0	0	0	0	0	0	0	0	0	0	0	0	0	0	0	0	0	0	0	0
LINC00298	ENSG00000235665.4	lncRNA	0.024341	0.0326211	0.0522102	0.0496799	0.278097	0.0598287	0.0116984	0	0.0327712	0.182169	0.013672	0.0122421	0.0711102	0.0156076	0.0774355	0.0598788	0.0179565	0.268809	0.188824	0	0.0490075	0.0101873	0.0885844	0	0.0261933	0.0284152	0	0	0.0124448	0.00721609	0.0166015	0	0	0.00833496	0.0167526	0	0.00772534	0.0119855	0.00854281	0.0284952	0.0168477	0.0198141	0	0.0139089	0.0780126	0.00996498	0.0636735
LINC00299	ENSG00000236790.4	lncRNA	0.170757	0.22234	0.575164	0.100899	0.875935	0.220446	0.151373	0.127588	0.130945	0.702431	0.0161401	0.282707	0.228514	0.0985329	0.211913	0.117856	0.0677665	0.350008	0.601416	0.0396826	0.0577281	0.018006	0.132511	0.0399646	0.0760377	0.255672	0.0147173	0.0268052	0.133882	0.138445	0.21921	0.0263487	0.0502757	0.00984285	0.0962614	0.0360725	0.0181893	0.00709263	0.102563	0.0391341	0.0492079	0.0913366	0.0587197	0.0526941	0.747066	0.0804191	0.53921
LINC00301	ENSG00000181995.10	lncRNA	0	0	0	0	0	0	0	0	0	0	0	0	0	0	0	0	0	0	0	0	0	0	0	0	0	0	0	0	0	0	0	0	0	0	0	0	0	0	0	0	0	0	0	0	0	0	0
LINC00302	ENSG00000176075.7	lncRNA	0	0	0	0	0	0	0	0	0	0	0	0	0	0	0	0	0	0	0	0	0	0	0	0	0	0	0	0	0	0	0	0	0	0	0	0	0	0	0	0	0	0	0	0	0	0	0
LINC00303	ENSG00000176754.11	lncRNA	0.0168418	0	0	0.0344668	0	0	0	0	0	0	0.0188366	0	0	0	0.0156009	0.0497629	0.0124158	0	0	0	0	0	0	0	0.122352	0.0196693	0	0	0	0.00995036	0.0114772	0	0.0585608	0.0454268	0	0.0121402	0.0106519	0	0	0	0	0	0.0107307	0	0	0	0
LINC00304	ENSG00000180422.3	lncRNA	0.0710107	0.0428371	0.0174108	0.0329269	0.0200696	0.00802791	0.015397	0.0386336	0	0.0281552	0	0.217651	0.0119579	0	0.0296466	0.174343	0	0.0222923	0.0787263	0.0975929	0.0130793	0	0.0672095	0.0149881	0.0173128	0.177685	0	0.0150103	0	0.0142299	0.0218384	0.0509909	0.0141961	0.0109742	0	0.0115937	0.00509506	0	0.134659	0	0.0221617	0.0195855	0.00513283	0	0.0232865	0.013118	0.0106843
LINC00305	ENSG00000179676.6	lncRNA	0	0	0.0331345	0	0	0	0	0	0	0	0.0342318	0	0.0452369	0.0770496	0.0562072	0	0.0883666	0	0	0	0	0	0.0325427	0	0	0	0	0	0	0	0	0	0	0	0	0.0221041	0	0	0	0	0	0.0249385	0	0	0	0	0
LINC00307	ENSG00000227342.1	lncRNA	0	0	0	0	0	0	0	0	0	0	0	0	0	0	0	0	0	0	0	0	0	0	0	0	0	0	0	0	0	0	0	0	0	0	0	0	0	0	0	0	0	0	0	0	0	0	0
LINC00308	ENSG00000184856.6	lncRNA	0.0434045	0.113835	0	0	0.0540313	0	0	0	0.0391306	0	0	0	0	0	0	0.0432442	0	0	0.12076	0.0888917	0	0	0	0	0.0466842	0	0	0	0	0	0.272326	0	0	0	0	0	0	0	0.0304371	0	0.0301034	0	0	0	0.0316267	0	0.13914
LINC00309	ENSG00000230923.1	lncRNA	0	0	0	0	0	0	0	0	0	0	0	0	0	0	0	0	0	0	0	0	0	0	0	0	0	0	0	0	0	0	0.00657406	0	0	0	0	0	0	0	0	0	0	0	0	0	0	0.00787043	0
LINC00310	ENSG00000227456.6	lncRNA	0.00973371	0.0849597	0.0921803	0.0494194	0.036152	0.0288742	0.0729001	0.0465267	0.118116	0.025524	0.021698	0.0481034	0.124936	0.073041	0.0961944	0.0478478	0.0284728	0.0357269	0.0069627	0.0661983	0.0468317	0.0714183	0.0409551	0.0447834	0.25039	0.161836	0	0.0270765	0.0774479	0.0341318	0.0197935	0	0.0836671	0.0713725	0.0591097	0.0619101	0.123958	0.0746505	0.0135719	0.0671142	0.0464412	0.062144	0.130524	0.13272	0.0759274	0.143773	0.0383374
LINC00311	ENSG00000179219.5	lncRNA	0	0.0362006	0	0.0618371	0.0253354	0	0.0386315	0.0196731	0.0182981	0	0	0.0404093	0.116641	0	0.0738409	0	0	0.0557329	0	0.0281012	0	0	0.0638247	0.0376135	0.0646127	0.023718	0	0	0	0.0474392	0	0	0.0179304	0.013865	0.0551017	0.0291466	0	0.0589558	0.01421	0.0316268	0	0.0650154	0.0257802	0.0682413	0	0.0329524	0.026873
LINC00313	ENSG00000185186.7	lncRNA	0.0411376	0.0124101	0.044497	0.674085	0.0843822	0.0137799	0.0132508	0.0786315	0.0248283	0.0831343	0	0.0276004	0.599641	0	0.0874511	0.741906	0	0.214989	0.237741	0.0660016	0	0.590673	0.375539	0.333928	0.208805	0.139394	0	0.869838	0.135118	2.61892	1.20893	0.0252826	0.0600738	0.126881	0.179341	0.0198831	0.0174513	0	0.0848482	0.164232	0.00957091	0.563651	0.228532	0.135943	0.180067	0.0555778	0.0183275
LINC00314	ENSG00000178457.3	lncRNA	0	0	0	0	0	0	0	0	0	0	0	0	0	0	0	0	0	0	0	0	0	0	0	0	0	0	0	0	0	0	0	0	0	0	0	0	0	0	0	0	0	0	0	0	0	0	0
LINC00315	ENSG00000184274.3	lncRNA	0.0137247	0.0123037	0.0728006	0.0141281	0.017128	0.0406034	0.0518459	0.115433	0.0367689	0	0.0153522	0.0935893	0.173416	0.0175243	0.110569	0.0406376	0.0596526	0.12235	0	0.0377605	0.0441248	0.0227919	0.0433345	0.0504858	0.181171	0.108652	0.0278625	0.0751903	0.0551053	0.0713572	0	0.109522	0.0121118	0.125835	0.00943511	0.0391604	0.0428719	0.0134594	0.0191261	0.0424803	0.065147	0.0111645	0.0431856	0	0	0.0222966	0.0361154
LINC00316	ENSG00000237664.1	lncRNA	0	0	0	0	0	0	0	0	0.0620259	0	0.0767225	0.371052	0.195236	0	0.183402	0.0684899	0.0509143	0.124823	0	0	0.0560855	0	0.072989	0	0	0.0800442	0	0.184689	0	0.0409115	0	0.0631461	0	0.0471703	0	0	0	0	0	0	0	0	0	0	0.0502074	0.0562487	0
LINC00317	ENSG00000238265.1	lncRNA	0	0	0	0	0	0	0	0	0	0	0	0	0	0	0	0	0	0	0.0369299	0	0	0	0	0	0	0	0	0	0	0	0	0	0	0	0	0	0	0	0	0	0	0.0826698	0	0	0	0	0
LINC00319	ENSG00000188660.3	lncRNA	0	0	0	0.0760749	0	0	0	0	0	0.0198682	0	0	0	0	0	0.109151	0	0.00700849	0.0161758	0.00525307	0.00615016	0.0125849	0.0937094	0.00705017	0.0162485	0.0176319	0	0.0210791	0	0.0569963	0	0	0	0	0.015541	0	0	0	0	0	0	0.00615355	0	0.00431352	0.00549556	0.00616837	0.00502174
LINC00320	ENSG00000224924.5	lncRNA	0	0	0	0	0	0	0	0	0	0	0	0	0	0	0	0	0	0	0	0	0	0	0	0	0	0	0	0	0	0	0	0	0	0	0	0	0	0	0	0	0	0	0	0	0	0	0
LINC00322	ENSG00000237864.1	lncRNA	0.0451162	0	0	0	0.056154	0	0.278345	0	0	0	0	0	0	0	0.0418218	0	0	0	0.0323847	0.0314416	0	0	0	0	0.0954672	0.0526049	0	0.0830647	0.0459298	4.93904	0.0610367	0.0816768	0	0.203441	0.0311206	0.0326099	0.111287	0	0	0	0.150104	0.0367745	0.0571295	0	0	0	0
LINC00323	ENSG00000226496.2	lncRNA	0	0.0117209	0.0281702	0	0.016318	0.0386979	0.0125151	0.0252142	0	0	0	0.842669	0.0384833	0	0.0121103	0.0387306	0.0096355	0	0	0.0270739	0.0106296	0	0.0413028	0.0831924	0.108926	0	0.0265495	0.0717016	0	0	0.0177583	0	0	0	0.00898777	0.0187816	0.00826542	0.0128221	0.0182222	0	0.0180215	0	0.00832662	0.00745872	0.00949982	0.0106611	0
LINC00324	ENSG00000178977.3	lncRNA	2.40254	1.06309	1.03633	1.6207	0.793189	1.43785	1.73425	1.16301	1.33714	0.875171	1.78033	0.695639	2.32369	0.78466	1.37288	1.36912	1.65579	1.76957	1.11002	1.54393	2.0022	1.40725	0.940061	1.51984	1.42044	1.32688	1.90361	1.05274	0.815765	1.11716	0.679979	1.54421	0.770183	0.841343	0.834575	1.00393	0.683266	0.809802	1.17994	0.601031	0.688045	1.08281	0.798345	1.08221	1.14735	1.09055	1.32137
LINC00326	ENSG00000231023.5	lncRNA	0	0	0	0	0	0	0	0	0	0	0	0	0	0	0	0	0	0	0.00907393	0	0	0	0	0	0	0	0	0	0	0	0.00863811	0	0	0	0	0	0	0	0	0	0	0	0	0	0	0	0
LINC00327	ENSG00000232977.5	lncRNA	0.0194848	0.00876197	0.0418739	0	0	0.0193958	0.0370666	0	0.00880263	0	0	0.131379	0	0.0124863	0	0.0385668	0.00720172	0	0	0.104939	0.00794544	0.00814689	0	0.0799676	0.0105232	0	0	0.0538798	0.00995377	0.01724	0.0198778	0.0702039	0	0	0.00671722	0.0279623	0.0123276	0	0	0.00764573	0.0134794	0.00794982	0.0124187	0.00557371	0.00710023	0	0.0384996
LINC00330	ENSG00000235097.1	lncRNA	0.0156489	0	0	0	0	0	0	0	0	0	0	0	0	0	0	0	0	0.0144956	0	0.0108719	0	0	0	0	0	0	0	0	0	0	0	0	0	0	0	0.0224704	0.0197243	0	0.0325805	0	0	0	0	0	0	0	0.0103941
LINC00331	ENSG00000225427.1	lncRNA	0	0	0	0	0	0	0	0	0	0	0	0	0	0	0	0	0	0	0	0	0	0	0	0	0	0	0	0	0	0	0.0568185	0	0	0	0	0	0	0	0	0	0	0	0	0	0	0	0
LINC00332	ENSG00000230710.1	lncRNA	3.44329	0	0	0	0	0	0	0	0	0	0	0	0.520872	0	0	0.213063	0	0	0.0271916	0	1.41427	0	0.951792	0.103528	0.156623	0.0442187	0	0.0699392	0.283206	0.108975	0.0513302	0.0347924	0.0982136	0.0259254	0.578646	0	0	0	0	0	0.432128	0	0	0	0	0	0.145235
LINC00333	ENSG00000233349.1	lncRNA	0	0	0	0	0	0	0	0	0	0	0	0	0	0	0	0	0	0	0	0	0	0	0	0	0	0	0	0	0	0	0	0	0	0	0	0	0	0	0	0	0	0	0	0	0	0	0
LINC00334	ENSG00000182586.6	lncRNA	0.0695627	0.0315803	0	0	0	0.0350406	0	0.0340978	0.15208	0	0.186779	0.168259	0.0519584	0	0	0	0.0515263	0.0326226	0	0.0245058	0	0.0293796	0.144121	0.870443	0	0.119851	0	0	0.0708063	0	0	0.0639019	0	0.047738	0.024255	0	0	0	0	0.0275847	0.048379	0.0843668	0.0224795	0	0.050811	0.0287425	0.0234335
LINC00336	ENSG00000197251.3	lncRNA	0	0	0	0	0	0.0150551	0	0.0146473	0.0136219	0.0264803	0	0.0151493	0.0444546	0.0383626	0	0	0	0	0	0.0312939	0	0	0.0160773	0.0140926	0	0.274336	0	0.0141135	0.0153999	0	0.165895	0	0	0	0	0	0	0	0.216423	0	0.010458	0.0123042	0.00963428	0	0	0.0123338	0.010045
LINC00337	ENSG00000225077.2	lncRNA	0.775348	0.437472	0.296699	0.376819	0.356038	0.126736	0.0710003	0.440721	1.24857	0.20234	0.235098	0.260623	0.257798	2.20337	0.0347836	0.227334	0.120748	1.16645	0.282852	0.560991	0.658124	0.260116	0.754143	0.372494	0.155125	0.453889	0.111902	0.0522468	0.231986	0.217984	0.147389	0.210464	0.173575	0.0879021	0.195009	0.0537149	0.583998	0.239895	0.265897	0.22007	0.19605	0.305239	0.304037	0.594732	0.46729	0.147125	0.469282
LINC00339	ENSG00000218510.5	lncRNA	3.22137	3.65976	2.79926	2.42832	3.4459	3.3489	2.49211	4.38336	4.07807	2.51113	3.89476	2.88827	2.73813	4.17675	2.4106	2.36829	2.39457	3.56597	2.38497	3.70698	2.91133	3.26666	4.07765	2.47147	2.22044	3.37176	4.00708	3.63443	3.22531	3.86082	3.17289	2.82289	1.74492	2.86109	1.71834	2.4176	2.03559	1.75928	3.64954	2.11745	1.98561	1.93588	2.46746	2.47824	4.0436	2.9126	3.13498
LINC00342	ENSG00000232931.4	lncRNA	1.68041	1.25745	1.34135	0.315563	1.26869	0.869766	1.59507	1.44172	1.0328	0.58442	0.307215	2.72216	0.801542	0.486688	1.76684	1.33397	0.872094	0.653787	1.09727	0.62956	0.858346	0.765026	0.706047	0.48842	1.27782	0.59041	0.501084	0.621065	0.560745	1.27186	0.619679	2.31201	0.504789	0.320062	0.516851	0.235127	0.757454	0.148112	0.764396	0.469341	0.542712	0.75645	0.444983	0.300757	0.559658	0.352077	0.490438
LINC00343	ENSG00000226620.6	lncRNA	0	0	0	0	0	0	0	0	0	0	0	0	0	0	0	0	0	0	0	0	0	0	0	0	0	0	0	0	0	0	0	0	0	0	0	0	0	0	0	0	0	0	0	0	0.0232597	0.00525542	0.00854384
LINC00345	ENSG00000235660.1	lncRNA	0	0	0.224959	0	0	0	0	0	0	0	0	0	0	0	0	0	0.0804502	0	0.0781693	0	0.325555	0	0	0.284172	0	0	0	0	0	0.0647736	0	0	0	0	0	0	0.198507	0	0	0	0	0	0	0	0	0	0
LINC00346	ENSG00000255874.2	lncRNA	0.348126	0.326603	0.127126	0.145115	0.168634	0.491301	1.42714	0.114187	0.780614	1.11644	0.0941485	0.231379	0.324907	1.23566	0.169545	0.172634	0.0371545	0.0602722	0.319868	1.18328	0.434276	0.0169364	2.05729	0.183141	0.417751	1.34322	0.239722	0.587407	0.526388	0.291038	1.12199	0.188684	0.100167	0.345223	0.121127	0.15014	0.31217	0.133973	0.681405	0.0433036	1.5244	0.186838	0.165666	0.101173	0.171239	0.212647	0.978541
LINC00347	ENSG00000236678.6	lncRNA	0	0	0	0	0	0.008036	0	0	0	0	0	0	0	0	0	0	0	0	0	0	0	0	0	0	0	0	0	0	0	0	0.00549622	0.0220964	0.0212634	0	0	0.00581437	0	0	0	0	0	0	0	0	0	0	0
LINC00348	ENSG00000226846.1	lncRNA	0	0.0593198	0.517231	0	0	0.481664	0.210274	0.26798	1.32021	0.579235	0.0737244	0	0	1.6165	0	0	0.78585	0.25724	1.00311	0.556921	0.892329	0	0.431565	0.120708	0.705343	1.17604	2.07093	0	0.0672304	0	1.76121	0.0306526	0.0584095	0.0228323	0	0.0241158	0.0626005	0.215087	2.32836	0.15035	0	0.362383	0.12347	0.0379746	0.952215	0.0540357	0.551759
LINC00349	ENSG00000231238.1	lncRNA	0	0	0	0	0	0	0	0	0	0.033095	0	0	0	0	0	0	0	0	0.0269674	0	0	0	0.0399465	0	0	0.0438562	0	0	0	0	0	0	0	0	0	0	0	0	0	0	0	0	0.0476407	0.0215258	0	0	0
LINC00350	ENSG00000225316.1	lncRNA	0	0	0	0	0	0	0	0	0	0	0	0	0	0	0	0	0	0	0	0	0	0	0	0	0.154864	0	0	0	0	0	0	0	0	0	0	0	0	0	0	0	0	0	0	0	0	0	0
LINC00351	ENSG00000226317.2	lncRNA	0	0	0	0	0	0	0	0.160928	0	0.0605228	0	0	0	0	0	0	0.0256538	0.124691	0	0.326058	0	0	0	0	0	0	0	0	0	0	0	0	0	0	0	0	0.0220234	0	0.117795	0	0	0	0	0	0	0	0
LINC00352	ENSG00000227893.1	lncRNA	0	0	0	0	0	0	0	0	0	0	0	0	0	0	0	0.0566876	0	0	0	0	0	0	0	0	0	0	0	0	0	0	0	0	0	0	0	0	0	0	0	0	0	0	0	0	0	0	0.0379718
LINC00353	ENSG00000236176.2	lncRNA	0.0460237	0	0	0	0	0	0	0.0445871	0	0	0	0	0	0	0	0	0	0	0	0.124239	0	0	0	0	0	0	0	0	0.0468534	0	0	0	0	0	0	0	0	0	0.0322826	0	0	0	0	0.0263835	0	0	0
LINC00354	ENSG00000226903.1	lncRNA	0	0	0	0	0	0	0	0	0	0	0	0	0	0	0	0	0	0	0	0	0	0	0	0	0	0	0	0	0	0	0	0	0	0	0	0	0	0	0	0	0	0	0	0	0	0	0
LINC00355	ENSG00000227674.1	lncRNA	0.869989	0.0451389	0	0	0	0.160522	0.125018	0.793038	0.434279	1.02797	0.482326	0	0	0.509209	0.0618322	0	0.813243	1.27039	0.214796	0.298213	0.169738	0	0.646877	0	0	0.500459	0.70235	0	0.0678599	1.10891	0.19505	0	0	0.154109	0	0.0363651	0.0734549	0	0.672904	0	0	0	0	0	0.984131	0	1.09005
LINC00358	ENSG00000229578.2	lncRNA	0	0	0	0	0	0	0	0	0.0445059	0	0	0	0	0	0	0	0	0	0	0	0	0	0	0	0	0	0	0	0	0	0	0	0	0	0	0	0	0	0	0	0	0	0	0	0	0	0
LINC00359	ENSG00000243300.2	lncRNA	0	0	0.0341456	0	0.0393252	0	0	0	0	0	0	0	0	0	0	0	0	0	0	0.0219623	0	0	0.884897	0.0865128	0	0.175394	0	0.141635	0	0.0186844	0.0427662	0	0	0	0	0	0.0591794	0	0	0	0	0	0.0201449	0	0.0678413	0	0.0210005
LINC00362	ENSG00000229483.2	lncRNA	0	0	0	0	0	0	0	0	0	0	0	0	0	0	0	0	0	0	0	0	0	0	0	0	0	0	0	0	0	0	0	0	0	0	0	0	0	0	0	0	0	0	0	0	0	0	0
LINC00363	ENSG00000232849.1	lncRNA	0	0	0	0	0	0	0	0	0	0	0	0	0	0	0	0	0	0	0	0	0	0	0	0	0	0	0	0	0	0	0	0	0	0	0	0	0	0	0	0	0	0	0	0	0	0	0
LINC00364	ENSG00000230040.1	lncRNA	0	0	0	0	0	0	0	0	0	0	0	0	0	0	0	0	0	0	0.0369896	0.035914	0	0	0.0547016	0	0	0	0	0	0	0	0	0	0	0	0	0	0	0	0.0714043	0	0	0	0	0	0	0	0
LINC00365	ENSG00000224511.1	lncRNA	0.0212139	0.595505	0.204633	0.28822	0.799355	0.0926834	0.344084	0.0307105	0.647745	0.385092	0.0700277	0.0628302	0.150514	1.15157	0.341933	0.160997	0.443406	0.167926	0.314376	0.0293445	0.100567	0.127683	0.412276	0.0295538	0.223398	1.09957	0.18395	0.0197989	0.337969	0.652478	0.1051	0.113012	0.226316	0.0288192	0.389708	0.0304357	0.962645	0.292949	0.625634	0.279984	0.363263	0.304234	0.237493	0.610806	0.343389	0.240036	2.14809
LINC00366	ENSG00000229437.1	lncRNA	0	0	0	0	0	0	0	0	0	0	0	0	0	0	0	0	0	0	0	0	0	0	0	0	0	0	0	0	0	0	0	0	0	0	0	0	0	0	0	0	0	0	0	0	0	0	0
LINC00368	ENSG00000225870.1	lncRNA	0	0	0	0	0	0	0	0	0	0	0	0	0	0	0	0.0482821	0	0	0	0	0	0	0.0514774	0.0451904	0	0	0	0.0891368	0	0.0287594	0	0	0	0	0	0	0	0	0	0	0	0	0	0	0	0	0
LINC00370	ENSG00000223617.1	lncRNA	0	0	0	0	0	0	0	0	0	0	0	0	0	0	0	0	0	0	0.0324305	0	0	0	0	0	0	0	0	0	0	0	0	0	0	0	0	0	0	0	0.0316879	0	0	0	0	0	0	0	0
LINC00374	ENSG00000232954.2	lncRNA	0	0	0	0	0	0	0	0	0	0	0	0	0	0	0	0	0	0	0	0	0	0	0	0	0	0	0	0	0	0	0	0	0	0	0	0	0	0	0	0	0	0	0	0	0	0	0
LINC00375	ENSG00000226370.1	lncRNA	0	0	0	0	0	0	0	0	0	0	0	0	0	0	0	0	0	0	0	0.0365041	0	0	0	0	0	0	0	0	0	0	0	0	0	0	0	0	0	0	0	0	0	0	0	0	0	0	0
LINC00376	ENSG00000227564.2	lncRNA	0	0	0	0	0	0	0	0	0	0	0	0	0	0	0	0	0	0	0	0	0	0	0	0	0	0	0	0	0	0	0	0	0	0	0	0	0	0	0	0	0	0	0	0	0	0	0
LINC00377	ENSG00000229246.1	lncRNA	0	0	0.101918	0.143244	0.116971	0	0	0.177475	0	0.272531	0	0.0480314	0	0	0	0.0940207	0	0.0875817	0.0344304	0	0.0390725	0	0.193777	0.0447163	0	0.0559034	0	0	0	0.028456	0	0	0	0	0.0330874	0.0346697	0	0	0.0665184	0	0	0	0	0.0544801	0.135012	0.0391869	0.210203
LINC00378	ENSG00000225249.4	lncRNA	0	0	0	0	0	0	0	0	0	0	0	0	0	0	0	0	0	0	0	0	0	0	0	0	0	0	0	0	0	0	0	0.0598026	0	0	0	0	0	0	0	0	0	0	0	0	0	0	0
LINC00379	ENSG00000229557.1	lncRNA	0	0	0	0	0	0	0	0	0	0	0	0	0	0	0	0	0	0	0	0	0	0	0	0.0537365	0	0	0	0	0	0	0.0394377	0	0	0	0	0	0	0	0	0	0	0	0	0	0	0	0
LINC00380	ENSG00000234625.1	lncRNA	0	0	0	0	0	0	0	0	0	0	0	0	0	0	0	0	0	0	0	0	0	0	0	0	0	0	0	0	0	0	0	0	0	0	0	0	0	0	0	0	0	0	0	0	0	0	0
LINC00381	ENSG00000226240.1	lncRNA	0	0	0	0	0	0	0	0.0420484	0.0772278	0	0	0	0	0	0	0	0	0	0	0.0302432	0	0.0362438	0	0	0.0466842	0.362492	0	0.04053	0	0.0257403	0	0	0	0	0	0	0	0	0.0304371	0	0	0	0	0	0.0316267	0	0
LINC00382	ENSG00000229175.1	lncRNA	0	0	0	0	0	0	0	0	0	0	0	0	0	0	0	0	0	0	0	0	0	0	0	0	0	0	0	0	0	0	0.0481537	0	0	0	0	0	0	0	0	0	0	0	0	0	0	0	0
LINC00383	ENSG00000237534.1	lncRNA	1.00403	0	0	0	0	0	0.14279	0.366794	0.834227	0.223058	0	0	0	0.187759	0	0	0	0.0358565	0.0549802	0.226084	0.0315035	0	0.157822	0	0	0.212708	0	0	0.0393857	0	0.414419	0	0	0	0.0266671	0	0	0	0.578497	0	0	0	0	0	0.30646	0	0.705462
LINC00384	ENSG00000232117.1	lncRNA	0.00932024	0	0.0100905	0	0	0	0.00446725	0.00451992	0	0.00410312	0	0.0046754	0	0	0.00432237	0	0	0	0.00333718	0	0.00379265	0	0	0	0.0100335	0	0	0	0	0.00824312	0.00634621	0	0	0	0	0	0	0	0	0	0	0	0	0	0	0	0
LINC00385	ENSG00000232643.1	lncRNA	0	0	0	0	0	0	0	0	0	0	0	0	0	0	0	0	0	0	0	0	0	0	0	0	0	0	0	0	0	0	0	0	0	0	0	0	0	0	0	0	0	0	0	0	0	0	0
LINC00387	ENSG00000231914.1	lncRNA	0	0	0	0	0	0	0	0	0	0	0	0	0	0	0	0	0	0	0	0	0	0	0	0	0	0	0	0	0	0	0	0	0	0	0	0	0	0	0	0	0	0	0	0	0	0	0
LINC00388	ENSG00000229788.1	lncRNA	0	0	0	0	0	0	0	0	0	0	0	0	0	0	0	0	0	0	0	0	0	0	0	0	0.0511117	0	0	0	0	0	0	0	0	0	0	0	0	0	0	0	0	0	0	0	0	0	0
LINC00390	ENSG00000226519.1	lncRNA	0.177108	0.434138	0.436821	0.0938803	0.113166	0.475131	0.392315	0	0.304696	1.41388	0	0.177386	0	0.585912	0	0.0909387	0	0.626893	0.065808	0.240238	0.844574	0.148993	1.41506	0	0	0.46648	0.180446	0	0.551422	0.0544907	0.340888	0.163176	0.299132	0	0.442159	0.0662604	0.114277	0.0895517	0.790311	0.385437	0.124554	0.0746127	0.320928	0.103486	1.03042	0.213651	0.333186
LINC00391	ENSG00000238230.1	lncRNA	0	0	0	0	0	0	0	0	0	0	0	0	0	0	0	0	0	0	0	0	0	0	0	0	0.0185861	0	0	0	0	0	0	0	0	0	0	0	0	0	0	0	0	0	0	0	0	0	0
LINC00392	ENSG00000228295.1	lncRNA	0	0	0	0	0	0	0	0.76113	0	0	0	0	0	0	0	0	0	0	0	0.0393488	0	0	0	0	0	0	0	0	0	0	0.112831	0	0	0	0	0	0	0	0	0	0	0	0	0	0	0	0
LINC00393	ENSG00000224853.1	lncRNA	0	0	0	0	0	0	0	0	0	0	0	0	0	0	0	0	0	0	0	0	0	0	0	0	0	0	0	0	0	0	0.0973637	0	0	0	0	0	0	0	0	0	0	0	0	0	0	0	0
LINC00395	ENSG00000231061.1	lncRNA	0	0	0	0	0	0	0	0	0.0424736	0	0	0	0	0	0	0	0	0	0	0	0	0	0	0	0	0	0	0	0	0	0	0	0	0	0	0	0	0	0	0	0	0	0	0	0	0	0
LINC00396	ENSG00000231428.2	lncRNA	0	0	0	0	0	0	0	0	0	0	0	0	0	0	0	0	0	0	0	0	0	0	0	0	0	0	0	0.0665138	0	0	0	0	0	0	0	0	0	0	0.0500618	0	0.0495165	0	0	0	0	0	0
LINC00397	ENSG00000223404.3	lncRNA	0	0	0	0	0	0	0	0	0.130381	0.0437381	0	0.189445	0	0.123741	0	0	0	0	0	0	0	0	0	0.0911849	0	0	0	0	0	0	0	0	0	0	0	0	0	0	0.0688748	0	0	0	0	0	0.0362082	0	0
LINC00398	ENSG00000237879.1	lncRNA	0	0.0920455	0	0	0.0857567	0.0687278	0.219317	0.0992205	0	0	0.114088	0	0	0.129618	0.0323728	0	0.0257941	0.184165	0.166846	0.1622	0	0.243337	0	0.0325642	0.0742053	0.330972	1.32192	0.0326122	0.232295	0.0612036	0.0473171	0.0320579	0.0610607	0	0.0240692	0.025224	0.128036	0.0677281	0	0	0.117159	0	0.108239	0.115997	0.0504252	0.188742	0.0461389
LINC00399	ENSG00000229792.1	lncRNA	0	0.1324	0.550563	0	0.264285	0.146362	0.387328	0	0.93911	0	0.0841032	0.0754965	0	0	0	0	0.0558601	0	1.15479	0.0526947	0.647424	0.123466	0.0800204	0	0.0810029	0	0.629565	0.0704338	0.467091	0.130715	0.0516955	0	0.558807	0.0517589	0.527869	0.158072	0	0.395674	0.377992	0.323675	0.103065	0.120593	0.386153	0.544043	0.159323	0.764803	0.862245
LINC00400	ENSG00000229928.1	lncRNA	0	0	0	0	0	0	0	0	0	0	0	0	0	0	0	0	0	0	0	0	0	0	0	0	0	0	0	0	0	0	0	0.0527171	0	0	0	0	0	0	0	0	0	0	0	0	0	0	0
LINC00402	ENSG00000235532.1	lncRNA	0.0471761	0.0753432	0.451193	0.0862405	0.190564	0.0376915	0.09759	0.14143	0.461558	0.0898667	0.133207	0.0285373	0.0558647	0.151206	0.0350922	0.0470021	0	0.0263993	0.00683792	0	0.154977	0.0777557	0.190788	0.0177577	0.0205089	0.0870211	0.315138	0.017784	0.0574424	0.0168602	0.0700358	0	0.0416885	0	0.0453652	0.0137391	0.0180458	0.0186883	0.0461231	0.0223151	0	0.0384585	0.12269	0.32608	0.236952	0.256991	0.0622275
LINC00404	ENSG00000229520.1	lncRNA	0.0729701	0	0	2.01596	0	0	0	0	0	0	0	0	1.20755	0	0	0	0	0	0.1995	0	0	0	0	0.0680844	0	0	0	0.0681835	0	0	0	0	0	0	0	0	0	0	0	0.0573434	0	0	0.0468193	0	0	0	0
LINC00407	ENSG00000237585.1	lncRNA	0	0	0	0	0	0	0	0	0	0	0	0	0	0	0	0	0	0	0	0	0	0	0	0	0	0	0	0	0	0	0	0	0	0	0	0	0	0	0	0	0	0	0.0674407	0	0	0	0
LINC00408	ENSG00000226250.1	lncRNA	0	0	0	0	0	0	0	0	0	0	0	0	0	0	0	0	0	0	0	0	0	0	0	0	0	0	0	0	0	0	0	0.101253	0	0	0	0	0	0	0	0	0	0	0	0	0	0	0
LINC00410	ENSG00000231674.1	lncRNA	0	0	0	0	0	0	0	0	0	0	0	0.0158138	0	0	0	0	0	0	0	0.0109686	0	0	0	0.0436905	0	0	0.0320272	0	0	0	0	0	0	0.010771	0	0	0	0	0.0110394	0	0	0	0	0	0	0	0
LINC00411	ENSG00000229599.1	lncRNA	0	0	0	0	0	0	0	0	0	0	0	0	0	0	0	0	0	0	0	0	0	0	0	0	0	0	0	0	0	0	0	0	0	0	0	0	0	0	0	0	0	0.0553993	0	0	0	0	0
LINC00412	ENSG00000234772.1	lncRNA	0.145007	0	0.156403	0	0.260831	0	0	0.268757	0.131172	0.0655239	0.306477	0	0	0	0	0.0740533	0.0550771	0.257988	0	0	0.174832	0	0.153723	0	0	0.16814	0.147771	0.135713	0.0756514	0.0872199	0	0	0	0.100321	0	0	0.0473506	0	0.0522859	0	0.0517168	0	0.0476965	0	0.106656	0	0.232976
LINC00415	ENSG00000231983.1	lncRNA	0	0	0	0	0	0	0	0	0	0	0	0	0	0	0	0	0	0	0	0	0	0	0	0	0	0	0	0	0	0	0	0	0	0	0	0	0	0	0	0	0	0	0	0	0	0	0
LINC00421	ENSG00000236834.1	lncRNA	0	0	0	0.148539	0	0	0	0	0	0.0264678	0	0	0.248134	0	0	0.348056	0	0	0	0	0	0	0	0	0	0	0	0.0280771	0	0	0	0	0	0	0	0	0	0	0.0210626	0	0	0	0	0	0	0	0
LINC00423	ENSG00000226968.1	lncRNA	0	0	0	0	0	0	0	0	0	0	0	0	0	0	0.0324791	0	0	0	0	0.0243982	0	0	0.0372388	0	0	0	0	0	0	0	0.0474717	0.0321632	0	0	0	0	0	0	0	0.0274637	0	0	0	0	0	0	0
LINC00424	ENSG00000226722.3	lncRNA	0	0	0	0	0	0	0	0	0	0	0	0	0	0	0	0	0	0	0	0	0	0	0	0	0	0	0	0	0	0	0	0	0	0	0	0	0	0	0	0	0	0	0	0	0	0	0
LINC00426	ENSG00000238121.4	lncRNA	0.661193	0.170214	0.503571	0.048979	0.17978	0.243219	0.540764	0.469186	0.380664	0.240972	0.112817	0.19609	0.272022	0.280268	0.162276	0.283571	0.0524626	0.308136	0.105551	0.0494864	0.251834	0.164872	0.0994088	0.0516501	0.0924989	0.84583	0.110809	0.229084	0.177513	0.418009	0.391557	0.0579726	0.0761985	0.0109439	0.0543257	0.143525	0.0792233	0.0769931	0.060639	0.0915822	0.0599808	0.107338	0.0797957	0.106199	0.139362	0.107588	0.0473388
LINC00427	ENSG00000236463.1	lncRNA	0	0	0	0	0.0902031	0.206898	0.0695898	0	0	0	0	0	0.205814	0	0.0673814	0.0723736	0	0	0.198633	0	0	0.175092	0	0.0677751	0	0.164445	0	0.0678737	0	0.0852503	0.0498048	0	0.064255	0.0498659	0	0	0.134574	0	0.0510912	0	0	0.116282	0	0	0	0	0
LINC00428	ENSG00000229546.1	lncRNA	0	0	0	0	0	0	0	0	0	0	0	0	0	0	0	0	0	0	0	0	0	0	0	0	0	0	0	0	0	0	0	0	0	0	0	0	0	0	0	0	0	0	0	0	0	0	0
LINC00430	ENSG00000233528.4	lncRNA	0	0	0	0	0	0	0	0	0	0	0	0	0	0	0	0	0	0	0	0	0	0	0	0	0	0.0474699	0	0	0	0	0	0	0	0	0	0	0	0	0	0	0	0	0	0	0	0	0
LINC00431	ENSG00000225760.1	lncRNA	0.176133	0.0413657	0.0498468	0.263672	0	0.0458813	0	0.087962	0.268507	0.329732	0	0.0461654	0.132769	0	0	0	0	0.0427263	0.327905	0	0	0	0	0	0.0495692	0	0	0.447202	0	0.0273433	0.0623467	0	0	0.288169	0.152402	0.0333168	0	0	0	0	0	0	0	0	0	0	0.40364
LINC00433	ENSG00000229443.1	lncRNA	0	0	0	0	0	0	0	0	0	0	0	0	0	0	0	0	0	0	0	0	0	0	0	0	0	0	0	0	0	0	0	0	0	0	0	0	0	0	0	0	0	0	0	0	0	0	0
LINC00434	ENSG00000227336.1	lncRNA	0	0	0	0	0	0	0	0	0	0	0	0	0	0	0	0	0	0	0	0	0	0	0	0	0	0	0	0	0	0	0	0	0	0	0	0	0	0	0	0	0	0	0	0	0	0	0
LINC00437	ENSG00000236354.1	lncRNA	0	0	0	0	0	0	0	0	0.0360037	0	0	0	0	0	0	0	0	0	0	0	0	0	0	0	0	0	0	0	0	0	0	0	0	0	0	0	0	0	0	0	0	0	0	0	0	0	0
LINC00440	ENSG00000234660.1	lncRNA	0	0	0	0	0	0	0	0	0	0	0	0	0	0	0	0	0	0	0	0	0	0	0	0	0	0	0	0	0	0	0	0	0	0	0	0	0	0	0.0301499	0	0	0	0	0	0	0	0
LINC00441	ENSG00000231473.2	lncRNA	0.0817212	0.0493707	0.300316	0.0840661	0.165254	0.183151	0.15257	0.17846	0.39482	0.248305	0.309373	0.0818534	0.194357	0.0699428	0.050989	0.158496	0.137629	0.324037	0.151941	0.16513	0.044828	0.175621	0.29541	0.0258722	0.17058	0.155169	0.0560734	0.0513637	0.187106	0.270351	0.110075	0.123074	0.185325	0.0189625	0.0749717	0.188787	0.118788	0.228288	0.28331	0.0217402	0.164401	0.130579	0.103139	0.107586	0.374115	0.151584	0
LINC00442	ENSG00000232685.4	lncRNA	0	0	0	0	0	0	0	0	0	0	0	0	0	0	0	0	0	0	0	0	0	0	0.0155561	0	0	0	0	0	0	0	0	0	0	0	0	0	0	0	0	0.01145	0	0	0	0	0	0	0
LINC00443	ENSG00000230156.2	lncRNA	0	0	0	0	0	0	0	0.0262713	0	0	0	0.027168	0	0	0	0	0.0397543	0	0	0	0	0	0	0.0252803	0.0577918	0	0	0.0253177	0	0.0160482	0.158573	0.33456	0	0	0	0	0.017177	0	0.0189881	0.0421762	0	0	0.0173038	0	0.0197332	0.0221358	0
LINC00444	ENSG00000234689.1	lncRNA	0.141796	0.45434	0	0.145779	0.175097	0	0.579356	0.263043	0	0	0.157807	0	0.205814	0	0	0	0	0	0	0.0998101	0.11622	0	0.286459	0.132509	0	0.164445	0	0	0	0.314391	0	0	0	0	0.0988145	0	0	0	0	0	0.0993594	0.116282	0.0917515	0	0	0	0.0955496
LINC00445	ENSG00000236036.1	lncRNA	0	0	0	0	0	0	0	0	0	0	0	0	0	0	0	0	0	0.0387112	0	0	0	0	0.0443694	0	0	0	0	0	0	0	0	0	0	0	0	0	0	0	0	0	0	0	0	0	0	0	0
LINC00446	ENSG00000229249.5	lncRNA	0	0	0	0	0	0	0	0	0	0	0	0	0	0	0	0	0	0	0	0	0	0	0	0	0	0	0	0	0	0	0	0	0	0	0	0	0	0	0	0	0	0.0756976	0	0	0	0	0
LINC00448	ENSG00000228669.1	lncRNA	0	0	0	0	0	0	0	0	0	0	0	0	0	0	0	0	0	0	0	0	0	0	0	0	0	0	0	0	0	0	0.0288408	0	0	0	0	0	0	0	0	0	0	0	0	0	0	0	0
LINC00449	ENSG00000203441.2	lncRNA	0	0.155855	0.11467	0.0737275	0.0451858	0.0361121	0.227228	0.135702	0.42636	0.0319314	0	0.106374	0.0535377	0.406608	0.0336204	0.0714019	0.177858	0.160778	0.0515736	0.277318	0	0.088997	0.76894	0.0668636	0	0.0834334	0.142607	0.033869	0.0369331	0.0635382	0.187218	0.0332935	0	0	0	0.102055	0.292767	0.035581	0.169197	0	0.377229	0	0.0905276	0.0412374	0.28894	0	0.0479083
LINC00454	ENSG00000226921.5	lncRNA	0	0	0	0	0	0	0	0	0	0	0	0	0	0	0	0	0	0	0	0	0	0	0	0	0	0	0	0	0	0	0	0.0130871	0	0	0	0	0	0.013993	0	0	0	0	0	0	0.0206629	0	0
LINC00456	ENSG00000233124.1	lncRNA	0	0	0	0	0	0	0	0	0	0	0	0	0	0	0	0	0	0	0	0	0	0	0	0	0	0	0	0	0	0	0	0	0	0	0	0	0	0	0	0	0.0316094	0	0	0	0	0	0
LINC00457	ENSG00000225179.1	lncRNA	0	0	0	0	0	0	0	0	0	0	0	0	0	0	0	0	0	0	0	0	0	0	0	0	0	0	0	0	0	0	0	0	0	0	0	0	0	0	0	0	0	0	0	0	0	0	0
LINC00458	ENSG00000234787.6	lncRNA	0	0	0	0	0	0	0	0	0	0	0	0	0	0	0	0	0	0	0	0	0	0	0	0	0	0	0	0	0	0	0	0	0	0	0	0	0	0	0	0	0	0	0	0	0	0	0
LINC00459	ENSG00000229307.1	lncRNA	0	0	0	0	0	0	0	0	0	0	0	0	0	0	0	0	0	0	0	0	0	0	0	0	0	0	0	0	0	0	0	0	0	0	0	0	0	0	0	0	0	0	0	0	0	0	0
LINC00460	ENSG00000233532.4	lncRNA	0.0275431	0	0	0	0	0	0	0	0.0968075	0	0	0.0546593	0	0.035122	0	0.0274409	0	0	0	0.0191594	0	0	0.11368	0	0	0.0321473	0.0556436	0	0	0	0.143899	0.0252718	0	0	0	0	0	0	0.502963	0	0.0190705	0.0224253	0.102361	0	0.0200394	0	0
LINC00461	ENSG00000245526.7	lncRNA	0.00517931	0	0	0.0106444	0	0	0	0	0.0992622	0	0.00579554	0.00518791	0	0	0	0.0103015	0.0114123	0	0.0073969	0.0035943	0.00420853	0	0.0109928	0	0	0	0	0	0.00527402	0	0.00704143	0	0.00456907	0	0	0.00372921	0.0640484	0	0	0	0	0.00421085	0	0.00589624	0.00376032	0.004221	0.00343593
LINC00462	ENSG00000233610.1	lncRNA	0	0	0	0	0.041018	0	0	0.367987	0	0.0289738	0	0	0	0	0.0305081	0	0	0	0.023603	0.0895487	0	0	0.102501	0	0	0	0	0.0307338	0	0	0	0	0	0.0225026	0	0	0	0	0.0901112	0	0	0.0268135	0.021018	0	0	0	0
LINC00463	ENSG00000234056.1	lncRNA	0	0	0	0	0	0	0	0	0	0	0	0	0	0	0	0	0	0	0	0	0	0	0	0	0	0	0	0	0	0	0	0	0	0	0	0	0	0	0	0	0	0	0	0	0	0	0
LINC00466	ENSG00000224209.5	lncRNA	0.0422778	0	0	0	0	0	0	0	0	0	0	0.0699033	0	0	0	0	0.0104884	0.0131815	0	0	0	0	0	0	0	0.0330554	0	0	0	0	0	0	0	0	0	0	0	0	0.00994904	0	0.00983917	0	0	0	0	0	0
LINC00467	ENSG00000153363.11	lncRNA	2.95777	1.95628	1.43739	2.06928	1.75015	2.4416	1.23389	1.64917	1.75007	1.33482	2.88592	1.72254	1.27683	2.02728	1.15073	1.8916	2.42662	2.34394	2.04568	0.686514	2.34003	2.26568	2.2113	2.57001	2.11349	2.3413	3.30758	1.76874	1.69228	1.99936	1.59636	0.742251	1.33286	1.33522	1.10526	1.32083	1.6648	1.29216	2.61583	1.20361	1.22262	1.45874	1.46878	1.52543	2.7944	1.40666	1.78209
LINC00469	ENSG00000177338.12	lncRNA	0	0	0	0	0	0	0.0239771	0	0	0	0	0.0497441	0	0	0	0	0	0	0	0	0	0	0	0.0233422	0	0.0578913	0.0506415	0	0	0	0	0	0	0	0	0	0	0	0	0	0	0	0	0	0	0	0.0166533
LINC00470	ENSG00000132204.12	lncRNA	1.6668	0.191573	0.0503412	0.016144	0.431084	0.0985803	0.242515	1.85577	0.128918	1.68449	0.287116	0.156989	0.0116589	0.770377	0.319561	0.00783359	0.53659	0.0145276	0.0112252	1.18258	0.00639031	0.0324685	1.22083	0.32714	0.212742	0.51405	0	0	0.0473866	0.274259	0.814218	0.00721049	0.100712	0.75898	0.0107839	0.200948	0	0.0605616	0.161266	0.0662406	0.0054328	0.128657	0.0444249	0.0615161	0.996699	0.175199	1.66465
LINC00471	ENSG00000181798.2	lncRNA	0.119823	0.337802	0.270616	0.214731	0.25673	0.186406	0.0700137	0.380599	0.442129	0.296707	0.107743	0.313696	0.107215	0.593903	0.174147	0.164513	0.236934	0.550985	0	0.148113	0.0596425	0.138799	0.452444	0.215779	0.223859	0.139129	0.398369	0.0682874	0.212555	0.292298	0.411294	0.172533	0	0.0665152	0	0.104052	0.177818	0.0242969	0.433644	0.0193988	0.504365	0	0.0773261	0.0963017	0.487695	0.0983583	0.376919
LINC00472	ENSG00000233237.5	lncRNA	0.0184895	0.119927	0.0299152	0	0.111806	0.0722518	0.191504	0.0267778	0.128146	0.040318	0.0103761	0.512334	0.027367	0.0468152	0.0507853	0.036609	0.0471607	0	0.0839479	0.0569415	0.0664651	0.0230644	0.0581741	0.034256	0.124696	0	0.0188578	0.224597	0.118195	0.120918	0.0497622	0.570309	0.00818302	0.178578	0.0746746	0.0845214	0.247595	0.0271143	0.0257495	0.125293	0.0932672	0.0150452	0.074923	0.0773498	0.0201146	0.0225632	0.00615552
LINC00473	ENSG00000223414.2	lncRNA	0	0	0	0.316761	0	0.0145005	0.0139438	0	0	0.00641956	0	0	0.0322434	0	0.0334989	0.158685	0	0	0	0.0101193	0	0	0.00776345	2.98883	0.0156798	0	0	0.733508	0.00743542	0	0.0148615	0.0973154	0.0319272	0.105715	0	0	0.0499456	0.00716054	0	0.00571017	0.0398736	0.00593744	0.187418	0.0531906	0.0105856	0.00595174	0
LINC00474	ENSG00000204148.3	lncRNA	0	0	0	0	0	0	0	0	0	0	0	0	0	0	0	0	0	0	0	0	0	0	0	0	0	0	0	0	0	0	0.0555863	0	0	0	0	0	0	0	0	0	0	0	0	0	0	0	0
LINC00475	ENSG00000225511.5	lncRNA	0.0649433	0.00742092	0.0355269	0.00852344	0.0103376	0.0164364	0.0622101	0.00801786	0.00745537	0.152228	0.0184679	0.040998	0.0365183	0.031502	0.0228823	0.0327154	0.0182201	0.0602321	0.0176927	0.00574771	0.0399115	0.00689975	0.0262484	0.0153861	0.0177722	0.00967444	0	0.0973362	0.0168127	0.0481285	0.0279672	0.0151455	0.021805	0.0335375	0	0.0237066	0.0259666	0.00811926	0.00578488	0.0129214	0.0451444	0.0134343	0.00526962	0	0	0.0268086	0.0487142
LINC00476	ENSG00000175611.10	lncRNA	0.773724	0.343896	0.495897	0.193379	0.621574	0.391807	0.326727	0.865592	0.440056	0.342392	1.13347	0.522165	0.512618	0.858151	0.225663	0.198464	0.56629	0.32651	0.298944	0.471483	0.545729	0.231522	1.04926	0.685547	0.195768	0.784714	0.840382	0.711625	0.299301	0.535136	0.367626	0.368925	0.386485	0.364712	0.230622	0.158248	0.449377	0.391392	0.177207	0.205553	0.463326	0.315172	0.410786	0.504803	0.839851	0.471586	0.426
LINC00477	ENSG00000197503.4	lncRNA	0	0	0	0	0	0	0	0	0	0	0	0	0	0.0237549	0	0	0	0	0	0.0257557	0	0	0	0	0	0	0	0	0	0	0.0126868	0	0	0	0	0	0	0	0.0130188	0	0	0	0	0	0	0	0
LINC00479	ENSG00000236384.6	lncRNA	0.073845	0.0920455	0	0.269588	0.0738134	0.18386	0.0981012	0.0854571	0.0403536	1.10697	0.129674	0.059472	0.108322	0.14722	0.159249	0.143579	0.0547192	0.232736	0.0214974	0.159065	0.140627	0.0373777	0.392578	0.0140462	0.37191	0.167089	0	0.014067	0.118451	0.0177533	0.118672	0.230617	0	0.0102836	0.0410189	0.0535215	0	0	0.0105399	0.0234947	0.249179	0.0244239	0.0191415	0.0999861	0.565789	0.0244823	0.330744
LINC00482	ENSG00000185168.5	lncRNA	0.746016	1.50505	1.28968	0.953437	0.760892	1.83812	0.888426	1.49583	2.38447	1.25441	0.877404	2.03486	1.57567	0.869475	1.56356	0.743832	1.43885	0.693893	2.06529	1.44968	1.13659	1.84851	1.22197	1.38913	2.74941	0.841262	0.851309	0.431717	0.799934	2.72627	1.75644	2.22035	0.372022	0.533476	0.187455	1.22547	1.74024	0.13633	3.43672	0.250453	1.14213	0.391922	0.394916	0.312296	1.99989	0.571248	2.4174
LINC00484	ENSG00000235641.4	lncRNA	0.0342502	0.00774323	0.00935319	0	0	0.00859947	0.00826867	0.0331769	0.00777917	0.0226675	0	0.0258061	0	0.0219885	0.0159576	0.0256679	0.00636399	0.0159578	0.00617903	0.0059975	0.0278829	0.0143632	0.00918477	0.00804856	0.036847	0.0201184	0.0349287	0.0240477	0.0348702	0.0101783	0.0406789	0.0158015	0.00762229	0	0.00593573	0	0.0377808	0	0.00603628	0	0.0119145	0	0.00549866	0.0244587	0.0433575	0.0279648	0.0227983
LINC00485	ENSG00000258169.1	lncRNA	0.0424047	0.0229521	0	0.0176141	0.0527912	0.0993088	0.0406067	0.0165724	0.00772706	0.0225165	0.00960088	0	0.0253335	0	0.015851	0.0505512	0.0126151	0.114845	0	0.0642151	0	0.0631198	0.438563	0.0159452	0.0634578	0.0298735	0.0685789	0.00800653	0	0	0.0116615	0	0.00757123	0.00584981	0	0.00618069	0.00542161	0	0.0703558	0	0.00592952	0	0	0.004892	0.0308953	0	0.0113676
LINC00486	ENSG00000230876.5	lncRNA	0	0.0135976	0	0.0156129	0	0	0	0	0	0.0133387	0.0169649	0	0	0	0	0.0151107	0	0.0279632	0.0216294	0	0	0	0.0320678	0	0	0	0	0.0141536	0	0	0.0103342	0	0	0	0	0.0109313	0.00959071	0	0.0315835	0	0	0	0	0	0	0	0
LINC00487	ENSG00000205837.6	lncRNA	0.335918	0.0385852	0.0766965	0	0.105136	0	0.0275794	0	0.0387624	0.0127296	0.0161911	0.0985602	0	0.0184811	0.0134077	0.056839	0	0.128781	0.119655	0.0593061	1.63844	0.628498	0.146953	0	0.0613377	0.0336192	0	0.0268897	0.0437725	0.00854917	0	0.0132764	0	0.039097	0.0682626	0	0	0	0.0201698	0	0.0100084	0.0579393	0.027485	0.0164714	0.0416218	0.0118038	0
LINC00488	ENSG00000214381.4	lncRNA	0	0.932021	0	0.0130286	0	0.0497469	0.901916	0.318958	0.0113982	0.0221736	0	0.110275	0	0.016162	0	0.0126092	0.00932678	0	0	0.495153	0.0102892	0.0417442	0.129213	0	0	0.0582515	2.11289	0.0351436	0.0128873	0.00747314	0.00862102	0	0.0222515	0	0.0344886	0.0181817	0	0.0124117	0.352532	0.00990136	0.117909	0.0102948	0	0	0	0.0408428	0
LINC00489	ENSG00000225759.1	lncRNA	0	0	0	0	0	0	0	0	0	0	0	0	0	0	0	0	0	0	0	0	0	0	0	0	0	0	0	0	0	0	0	0	0	0	0	0	0	0	0	0	0	0	0	0	0	0	0
LINC00491	ENSG00000250682.4	lncRNA	0	0.907362	0	0	0	0	0	0.894238	0.197381	0.966646	0	0	0	0.679484	0	0	0.759294	0.138209	0.018538	0.202412	0	0	0.0274986	0	0	0.276861	0	0	0	0.435079	0.303202	0.0237397	0	0	0	0	0	0	0.436935	0	0.137431	0	0	0	0.998593	0	0
LINC00492	ENSG00000250958.1	lncRNA	0	0	0	0	0	0	0	0	0	0.0467137	0	0	0	0	0	0	0	0	0	0	0	0	0	0	0	0	0	0	0	0	0	0	0	0	0	0	0	0	0	0	0	0	0	0	0	0	0
LINC00494	ENSG00000235621.7	lncRNA	0.124051	0.0270555	0.0164102	0.00782384	0.00948955	0.0150907	0.0288784	0.29883	0	0.0066816	0.0253611	0.0888022	0	0	1.50778	0.0374665	0.00559798	0.0485628	0	0.0261868	0.00617644	0	0.00808019	0.00708028	1.79896	0.0351992	0	0	0.0307093	1.14469	0.147673	0.0208075	0.00670518	0	0	0	0.023847	0.0222437	0.00530964	0.0118623	0.463846	0.00617984	0.01925	0.0172503	0.00551905	0.012363	0
LINC00498	ENSG00000248397.1	lncRNA	0	0	0	0	0	0	0	0	0	0	0	0	0	0	0	0	0	0	0	0	0	0	0	0	0	0	0	0.0642261	0	0.298786	0	0	0	0	0	0	0	0	0.14039	0	0	0	0	0	0	0	0
LINC00499	ENSG00000251372.4	lncRNA	0	0	0	0	0	0	0	0	0	0	0	0	0	0	0	0	0	0	0	0	0	0	0	0	0	0	0	0	0	0.0139187	0.0160511	0	0.0207787	0	0	0	0	0	0	0	0	0	0	0	0	0	0
LINC00500	ENSG00000249381.1	lncRNA	0	0	0	0	0	0	0	0	0	0	0	0.0583366	0	0	0	0	0	0	0	0	0	0	0	0	0	0	0	0	0	0	0	0	0	0	0	0	0	0	0	0	0	0	0	0	0	0	0
LINC00501	ENSG00000203645.2	lncRNA	0.0155728	0.244596	0	0	0.0194314	0	0.0296608	0.300054	0.0279171	0.0672136	0	0.0310303	0	0.0394908	0.0144249	0	0	0.0568547	0.0111459	0.084362	0.0126625	0	0	0	0.0167617	0.0714176	0	0.112354	0.0158565	0.343302	0.0211444	0.0142837	0	0	0	0	0	0	0.0536405	0	0.094141	0.0126694	0	0.0177196	0.150894	0	0.91458
LINC00502	ENSG00000224851.1	lncRNA	0	0	0	0	0	0	0	0	0	0	0	0	0	0	0	0	0	0	0	0	0	0	0	0	0	0	0	0.0656371	0	0	0	0	0	0	0	0	0	0	0	0	0	0	0	0	0	0	0
LINC00504	ENSG00000248360.6	lncRNA	0.0310996	0.027897	0.0794763	0.292007	0.0233771	0.225503	0.0119843	0.0121252	0.033566	0.601304	0.114928	0.0915043	0.0816599	0.229873	0.0345137	0.0371021	0.0183942	0.0737645	0.269696	0.410863	0.0746439	0.0412999	0.65078	0.0797453	0.10445	0.0786681	0.157798	0.0461746	0.0253859	0.00739267	0.134649	0.0453934	0.0220131	0.0421976	0.104054	0.031331	0.210108	0.0603724	0.211887	0.0195236	0.0385454	0.0353342	0.085369	0.0698756	0.20785	0.136738	1.30324
LINC00506	ENSG00000281392.1	lncRNA	0.0127294	0.17763	0.0206209	0.0131037	0.0316015	0.0189651	0.0242666	0.0486905	0.0228375	0.174429	0	0.0379181	0.00946042	0.00815037	0.0176493	0.0252532	0.00469792	0.0117904	0.00910823	0.0088409	0.00518353	0.00531508	0.0857721	0	0.0340146	0.00745415	0	0.0353445	0.00649532	0.066277	0.0926274	0.00584914	0.00562744	0.00868155	0.00874994	0.0091721	0.00804665	0.00625511	0.00445587	0	0.00879972	0.0103542	0	0.00726126	0.0501483	0.0155408	0.021038
LINC00507	ENSG00000256193.4	lncRNA	0	0	0	0	0	0	0	0	0	0	0	0	0	0	0	0	0	0	0	0.010217	0	0	0	0	0	0	0	0	0	0	0.0199719	0	0	0	0	0	0	0	0	0.0115079	0	0	0	0	0	0	0
LINC00508	ENSG00000256971.1	lncRNA	0	0	0	0	0	0	0	0	0	0	0	0	0	0	0	0	0	0	0	0	0	0	0	0	0	0	0	0	0	0	0	0	0	0	0	0	0	0	0	0	0	0	0	0	0	0	0.295903
LINC00511	ENSG00000227036.5	lncRNA	0.273543	0.456092	0.0239609	0.179739	0.0276103	0.590166	0.235845	0.195036	0.0298158	0.511842	0.685873	0.821116	0.0909275	0.55379	0.260723	0.190587	0	0.508344	0.0184824	0.400534	0.359117	0.534754	0.212836	0.0808191	0.571132	0.516897	0.198155	0.285456	0.0987777	0.788828	0.334825	0.164161	0.0260015	0.0473319	0.0177576	0.00534213	0.0507261	0.0217133	2.66985	0.195399	1.49492	0.132722	0.0327245	0.0458405	0.0762044	0.0418007	0.00982773
LINC00517	ENSG00000259091.1	lncRNA	0	0.00694174	0	0.00797326	0	0	0.00741294	0	0.00697397	0	0	0	0	0.00989499	0	0	0	0	0.00553914	0	0	0	0.0326597	0	0.00833816	0.018044	0	0	0	0.00457001	0.0313514	0	0	0.0105394	0	0.00557803	0.00489283	0	0.00541114	0.0060569	0.0159947	0	0.00492911	0.0044148	0.0168083	0	0
LINC00518	ENSG00000183674.10	lncRNA	0	0	0	0	0	0	0	0	0	0	0	0	0	0	0	0	0	0.0155684	0	0	0	0	0	0	0	0	0	0	0	0	0	0	0.0148333	0.0228442	0	0	0	0	0	0	0	0	0	0	0	0	0
LINC00519	ENSG00000258955.1	lncRNA	0.13445	0.401522	0.0499905	0.0475661	0	0.369243	0.356621	0.130375	0	0.0802886	0	0.296646	0	0	0	0	0	0	0.0656193	0.0637295	0	0	0.142562	0	0	0.0538919	0.262151	0.0850753	0.0926259	0.132181	0.122454	0	0	0.0929129	0	0	0.0293435	0.0453393	0.125537	0	0.210808	0.0376793	0.0295593	0.0264985	0.06661	0	0
LINC00520	ENSG00000258791.6	lncRNA	0	0.0116118	0	0	0	0.216106	0	0.0373107	0.0116656	0	0	0.0129747	0.0191902	0	0	0.0129049	0	0	0	0	0	0	0.0137702	0	0	0.0151313	0	0	0	0.00764873	0.0691217	0	0	0.0263428	0	0.00933363	0.00818842	0	0.33849	0	0	0	0.032717	0	0	0	0
LINC00523	ENSG00000196273.6	lncRNA	0	0	0	0	0	0	0	0	0	0	0	0	0	0	0	0	0	0.390096	0	0	0	0	0.0204312	0	0	0.594161	0	0	0	0	0	0	0	0	0	0	0	0	0	0	0.0132971	0	0	0	0.00700397	0	0
LINC00524	ENSG00000259023.2	lncRNA	0	0.0670849	0	0	0	0	0.139697	0	0	0	0	1.40572	0	1.50272	0	0	0	0	0	0	0	0	0	0	2.33949	0.0869201	0.40612	1.09743	0	1.97933	0	0	0	0.100785	0	0	0	0	0.103217	0	0.0519599	0	0	0.042987	0	0.119762	0
LINC00525	ENSG00000146666.5	lncRNA	0.659389	0.202545	0.112317	0.13253	0.0658569	0.436685	0.0996969	0.239988	0.182187	0.178129	0.323115	0.224654	0.0394899	0.363744	0.16497	0.223529	0.335022	0.187073	0	0.17586	0.415772	0.128835	0.600987	0.0734484	0.19015	0.668984	0.543568	0.231869	0.228109	0.387868	0.341399	0.0245124	0.114268	0.412472	0.314719	0.265154	0.424471	0.73101	1.0855	0.690232	0.124755	0.145789	0.0170432	0.159704	0.0194363	0.0853019	0.230801
LINC00526	ENSG00000264575.1	lncRNA	1.86897	2.70673	1.86467	2.13804	2.22785	1.58687	1.74731	2.42156	2.31509	2.63321	1.66013	1.23406	1.18012	2.80649	1.96965	2.63843	1.94502	2.80695	1.80943	2.27867	1.59	2.823	2.84966	2.2779	1.86884	1.82674	2.7906	1.37953	1.97469	2.38677	1.4499	0.542017	2.07623	1.63836	2.04319	2.42547	1.81504	2.30013	1.98837	1.88857	1.85771	2.21656	2.1703	2.22903	2.61397	2.19213	2.19048
LINC00528	ENSG00000269220.1	lncRNA	1.08441	1.34906	0.708892	0.185976	0.865549	0.566507	0.687015	1.30056	0.628523	0.473525	0.523269	1.71631	0.513345	0.941124	0.785253	0.44196	0.800364	0.552286	0.591582	0.782524	0.694143	0.479107	0.679174	0.106485	0.655907	0.689653	0.722584	0.321152	0.335376	1.1957	0.363665	0.104871	0.101024	0.513058	0.135917	0.15182	0.0818708	0.0287963	0.725123	0.0229983	0.843853	0.159589	0.160464	0.233381	0.999725	0.0821924	0.671703
LINC00529	ENSG00000236827.1	lncRNA	0	0	0	0	0	0	0	0	0	0	0	0	0	0	0	0	0	0	0	0	0.104123	0	0	0	0	0	0	0	0	0	0	0	0	0	0	0	0	0	0	0	0	0	0	0	0	0	0
LINC00533	ENSG00000235570.1	lncRNA	0	0	0	0.278406	0	0	0	0.0566371	0	0	0	0	0.0859573	0	0	0	0.480956	0	0	0	0	0	0.121598	0.157749	0	0	0	0.0546019	0	0.314654	0.0400172	0	0	0	0	0	0	0	0	0	0	0	0.0739291	0	0	0	0
LINC00534	ENSG00000253394.4	lncRNA	0.198612	0.0823982	0	0.0241547	0	0	0	0.0227292	0	0.0206452	0.0262397	0.023506	0.0347061	0	0	0	0	0	0	0.0798008	0	0.0195734	0.0249415	0	0	0.0273966	0	0.0219031	0	0	0.0783015	0.0215295	0	0	0	0	0	0.0230152	0	0	0	0	0	0	0.0506082	0.0191476	0.0156013
LINC00535	ENSG00000246662.5	lncRNA	0.645925	0.48407	0.474238	0.133437	0.227814	0.915179	0.167141	1.14923	0.445754	0.961669	2.61212	0.0605381	1.27672	1.87982	0.316848	0.308815	0.0966418	0.0560489	1.12848	0.314208	0.187782	0	0.513641	0.19341	1.46939	0.454295	0.120727	1.19729	0.0972167	0.318604	0.0495218	0	0.0638917	0.0332436	0.121817	0.167561	0.648024	0.0476251	0.178126	0.0567583	0.722277	0.106346	0.177047	0.12127	0.396901	0.134348	0.261298
LINC00536	ENSG00000249917.2	lncRNA	0	0	0	0	0	0	0	0	0	0	0	0	0	0.0151347	0	0	0	0	0	0.00823015	0	0	0	0	0	0	0	0	0	0.00699681	0.0160986	0	0.0104576	0.032059	0	0	0	0	0	0	0	0	0	0	0	0	0
LINC00538	ENSG00000281664.1	lncRNA	0	0.0444859	0.13872	0.0840233	0.0616626	0	0.0318156	0.0161833	0.0299465	0.0579083	0	0.0818116	0	0	0.0307932	0.0166478	0.0245328	0.015479	0.0703235	0	0.0270495	0	0.0353088	0.204038	0.0532969	0.0195156	0.0338873	0	0.0170144	0.0196775	0.0226854	0.0896123	0.0437998	0.0114014	0.0565618	0	0.0105683	0.0486141	0.0909359	0	0.0115565	0	0.0212151	0	0.0479792	0.0405047	0.0546665
LINC00539	ENSG00000224429.6	lncRNA	0.416238	0.104226	0.255832	0.135374	0.0424313	0.115335	0.126241	0.286585	0.0306956	0.197825	0.0191587	0.223422	0.145878	0	0.12231	0.207512	0.0498644	0.165631	0.0837251	0.0470332	0.146298	0.083648	0.0888286	0.0628161	0.207068	0.431981	0.068651	0.0629077	0.0517058	0.181116	0.37015	0.106556	0	0.0798981	0.0350568	0.0725521	0.144744	0	0.0704297	0.0786267	0.114311	0.0549607	0.0747236	0.0387203	0.131385	0.081867	0.151686
LINC00540	ENSG00000276476.2	lncRNA	0.0689635	0.0619446	0	0	0.0291238	0.0461302	0.0334106	0.496608	0	0.693141	0.0131168	0.0117447	0.101241	0	0.0216387	0	0.00863987	0.0108601	0	0.0242915	0.0470406	0.00977314	0.0124651	0.0109246	0	0.143966	0.0238205	0.31452	0.0119392	0.00692242	0.552147	0.0107535	0	0.00799588	0.108923	0.0168464	0	0.0786289	0.0953986	0.0452891	0.00810475	0.0654709	0.0222828	0.0066875	0.114907	0.0378649	0.32063
LINC00543	ENSG00000260704.1	lncRNA	1.97693	0.855013	0.653936	0.73906	1.28899	2.32917	0.950782	0.640962	2.10579	1.25437	1.09185	1.19528	1.76315	2.5131	1.16151	1.44072	1.43342	1.86435	1.1458	0.730701	1.48983	2.12374	2.14723	0.844719	1.69108	2.83191	0.969053	0.854656	1.21636	1.5541	0.932573	1.08026	0.844876	0.683957	0.695632	2.18894	1.96961	1.05236	0.636449	1.09	3.51228	1.44441	0.736134	0.711277	2.8499	1.06912	1.12493
LINC00544	ENSG00000122043.9	lncRNA	0.0211718	0	0.0454691	0	0.0264051	0	0.0202678	0	0	0	0.0236753	0	0	0	0.0196139	0.0623758	0	0.0196143	0.0151616	0	0.0172213	0.0176565	0.022503	0.0197304	0	0.0490236	0	0	0	0.132046	0.0287268	0	0	0	0.0145664	0	0	0	0	0	0	0.0172308	0	0	0	0	0.028007
LINC00545	ENSG00000236094.1	lncRNA	0.0759103	0	0	0	0	0	0	0	0	0	0.0846994	0	0	0	0	0	0	0	0	0	0	0	0	0.0708325	0	0	0	0.203129	0.0772644	0.089072	0.0520662	0.0697454	0	0.151058	0	0	0	0	0	0	0	0	0	0.0437081	0	0	0
LINC00547	ENSG00000275226.1	lncRNA	0	0	0	0	0	0	0	0	0	0	0	0	0	0	0	0	0.00709767	0	0	0	0	0	0	0	0	0	0	0	0	0	0.00656021	0	0	0	0	0	0	0	0	0	0	0	0	0	0	0	0.0063946
LINC00548	ENSG00000278772.1	lncRNA	1.63526	0	0.0402309	0.012871	0.0156054	0	0	0	0	0.0219062	0	0	0	0	0	0.0124566	0	0	0	0	0.335261	0	0.139881	0.0232061	0	0	0	0.011667	0	0.00738256	0.00851657	0	0.176975	0	0.0837229	0.00900901	0	0.0122615	0.00873979	0.0291476	0.0594427	0	0	0.014229	0.0270823	0.0101946	0.032924
LINC00550	ENSG00000281778.1	lncRNA	0	0	0	0	0	0	0	0	0	0	0	0	0	0	0	0	0	0	0	0	0	0	0	0	0	0	0	0	0	0	0.00601677	0	0	0	0	0	0	0	0	0	0	0	0	0	0	0	0
LINC00551	ENSG00000272274.1	lncRNA	0	0	0	0	0	0	0.0182634	0	0.0341692	0	0.0213364	0.0749672	0.0282362	0.0482919	0	0.037768	0	0	0.0136599	0.0132596	0.046058	0	0	0	0.0205333	0	0	0.0869068	0.0194258	0.0112755	0.0386678	0.0175011	0.0334863	0	0.126152	0.0273811	0	0.108788	0	0.0149328	0	0	0.0121593	0	0	0	0.0126772
LINC00552	ENSG00000279770.1	lncRNA	0	0.0110871	0	0	0	0	0	0	0.0111385	0	0	0	0	0	0	0	0	0.0114557	0	0.0256172	0	0	0.0390907	0	0	0	0	0	0.0125937	0.00730261	0.00842438	0	0.0109141	0	0.0085013	0	0	0	0	0.0096756	0	0.0200506	0	0	0	0	0
LINC00554	ENSG00000260738.1	lncRNA	0	0	0	0	0	0.0105515	0	0.0102653	0	0	0	0	0	0	0	0	0	0	0	0	0	0	0.0112692	0	0	0	0	0	0	0	0	0	0	0	0	0.00763631	0	0	0	0	0	0	0	0	0	0	0
LINC00555	ENSG00000261057.1	lncRNA	0	0	0	0	0	0	0	0	0	0	0	0	0	0	0	0	0.0523849	0.0655942	0.0508858	0	0	0	0	0	0	0	0	0	0	0.0420974	0.0484751	0	0	0	0	0	0	0	0	0	0.049186	0	0	0	0	0	0.0472685
LINC00556	ENSG00000260131.1	lncRNA	0	0	0	0.0779084	0	0.0753914	0.0725549	0	0	0	0	0	0	0.0961351	0	0	0.0561261	0.201269	0	0	0	0	0.156552	0	0	0.088148	0	0	0	0	0	0.0695801	0	0	0.0524092	0	0	0.0742973	0	0	0	0	0	0	0	0	0
LINC00557	ENSG00000260962.1	lncRNA	0	0	0	0	0	0	0	0	0	0	0	0	0	0	0	0	0	0	0	0	0	0	0.0263908	0	0.0267209	0	0	0	0	0.0146874	0	0	0	0	0	0	0	0	0	0	0	0	0.0158372	0	0	0	0
LINC00558	ENSG00000261517.1	lncRNA	0	0	0	0	0	0	0	0	0	0	0	0	0	0	0	0	0	0	0	0	0	0	0	0	0	0	0	0	0	0	0	0	0.0265523	0	0	0.0145041	0	0	0	0	0	0	0	0	0	0	0
LINC00559	ENSG00000261446.2	lncRNA	0	0	0	0	0	0.00822249	0	0	0	0	0.0275503	0	0	0	0	0	0	0	0	0.0228019	0	0	0	0.00769567	0	0	0.129237	0	0	0	0	0	0	0	0	0.0177751	0	0.00810041	0.0455377	0	0	0	0	0	0	0.00673332	0
LINC00560	ENSG00000261666.1	lncRNA	0	0	0	0	0	0	0	0	0	0	0	0	0	0	0	0	0	0	0	0	0	0	0	0	0	0	0	0	0	0	0	0	0	0	0	0	0	0	0	0	0	0	0	0	0	0	0
LINC00561	ENSG00000261206.1	lncRNA	0	0	0	0	0	0	0	0	0	0	0	0	0	0	0	0	0	0	0	0	0	0	0.0246706	0	0	0	0	0	0	0	0.0158296	0	0	0	0	0	0	0	0.00814456	0	0	0	0	0	0	0.00950065	0
LINC00562	ENSG00000260388.2	lncRNA	0.159457	0.0900947	0.0951097	0.163909	0.12414	0.226532	0.119066	0.085334	0.011628	0.0448888	0.0569246	0.0759133	0.230833	0.0648478	0.126393	0.0631994	0.0744185	0.081704	0.0545652	0.0702267	0.101681	0.0425768	0.0673591	0.342501	0.0814493	0.116464	0.102134	0.0475998	0.089608	0.212827	0.0689031	0.178708	0.0226984	0.0940297	0.119545	0.107868	0	0.037657	0.0878106	0.0300935	0.0177967	0.0719607	0.126246	0.0720142	0.0644209	0.0821462	0.115622
LINC00563	ENSG00000261097.1	lncRNA	0.0227022	0	0.024569	0.0912811	0.110052	0.151226	0.0217334	0	0.245626	0.223143	0.0253851	0	0	0.241843	0	0.0668167	0.0658447	0.021033	0.226528	0.015784	0	0.11005	0.2659	0.0211574	0	0.103216	0.0459419	0.0626549	0.13344	0.026724	0.0154809	0	0.0975352	0.0155002	0.0463674	0.0325638	0	0.0441911	0.0158857	0.0353313	0.349062	0.0184781	0	0.0511922	0.142198	0.0548689	0.0594406
LINC00564	ENSG00000260094.1	lncRNA	0	0	0	0	0	0	0	0.106827	0	0.0249436	0	0	0	0	0	0	0.0819179	0	0	0.0197206	0	0	0.0301251	0	0.0305015	0	0	0	0	0	0	0	0	0	0	0	0	0	0.0394257	0	0	0	0	0	0	0	0
LINC00565	ENSG00000260910.1	lncRNA	0.0801866	0.0364766	0.0148063	0.0140798	0.115452	0.0136152	0.0516711	0.0393792	0	0	0	0.040717	0.0985747	0.0347201	0.0500215	0.066882	0	0.0983684	0	0	0.0111202	0.0339387	0.0851207	0	0.0292968	0.209021	0	0.0627162	0	0.189493	0.0277747	0.132336	0.0709526	0.0185988	0.0187448	0.0196459	0.00864722	0.0398717	0.0471882	0.0107012	0.0188511	0.0221675	0.0173702	0.0155648	0	0.0111531	0
LINC00566	ENSG00000261498.1	lncRNA	0.0551339	0	0	0	0	0	0	0	0	0	0	0.0552238	0	0	0	0	0	0	0	0	0	0	0.114831	0	0	0	0	0	0	0	0	0	0	0	0	0	0	0	0	0	0	0	0	0	0	0	0
LINC00567	ENSG00000259831.1	lncRNA	0.00936657	0.00839549	0.0101406	0.0192206	0.0116936	0	0	0	0.00843445	0	0	0.0093821	0.0138848	0.0119647	0	0.0186032	0	0	0.307304	0	0.0376696	0.00780607	0.00995805	0.270565	0.0100833	0	0	0.0516597	0	0.00552802	0	0	0	0.0127433	0	0	0	0	0	0	0.0257184	0	0.0237026	0.0212437	0.00680309	0	0
LINC00570	ENSG00000224177.5	lncRNA	0.0756414	0	0.140142	0	0.138665	0.0381424	0.0184614	0	0.447237	0.0169633	0.328893	0	0	0.0488099	0.137088	0.0568897	0	0.471218	0.182233	0.0913104	0.0312013	0.356404	0.0803034	0.0357222	0.120278	0.268455	0.380727	0.0179983	0.15008	0.0227066	0.039084	0	0.207019	0.0131623	0.0132658	0.421117	0.317649	0.0560119	0.236944	0	0.140377	0.106431	0.118441	0.156953	0.0821489	0.091913	0.0128149
LINC00571	ENSG00000223685.4	lncRNA	0	0	0.0574886	0.107416	0.129359	0.103979	0.323632	0	0.266345	0.411349	0	0.202145	0.0396545	0	0.0492941	0.153412	0.169082	0	0.0569169	0	0.0645237	0.0444198	0.0285114	0.232454	0.0571692	0	0.252732	0.0738582	0.0541223	0.207744	0.328085	0.14176	0.023688	0.106615	0.124579	0.130344	0.066789	0.077538	0.450889	0.197487	0.0369119	0.0218421	0.0340289	0.0750987	0.149214	0.0647109	0.0528788
LINC00572	ENSG00000224405.1	lncRNA	0	0	0.0591049	0.056247	0	0.0544167	0	0	0.0969703	0	0	0	0	0	0	0.0544623	0.118059	0	0	0	0.0445593	0	0.167604	0.0509818	0	0.12471	0.109404	0	0	0	0	0	0	0	0	0	0.0347387	0	0	0	0.0379573	0.0445836	0.0349936	0.0620845	0.0398726	0	0
LINC00574	ENSG00000231690.2	lncRNA	0.169322	0.832746	1.03403	1.43098	1.11168	0.297302	0.220345	0.245509	0.856449	0.480982	0.201756	0.253267	1.18001	1.09694	0.632187	0.617699	0.135815	0.288941	1.09978	0.47716	0.922068	0.896643	0.875992	0.966961	0.924016	0.500131	0.233745	0.290893	0.303475	1.15392	0.209615	0.189688	0.575341	0.503383	0.381254	0.33567	1.26094	0.679121	0.599231	0.497511	0.162255	0.712292	0.518454	0.6482	0.74952	0.657651	0.404794
LINC00575	ENSG00000231782.5	lncRNA	0	0	0	0	0	0	0	0	0	0	0	0	0	0	0	0	0	0	0	0	0	0	0	0	0	0	0	0	0	0	0	0	0	0	0	0	0	0	0	0	0	0	0	0	0	0	0
LINC00578	ENSG00000228221.4	lncRNA	0	0.154274	0.0278423	0.0264822	0.124236	0.123741	0.229222	0.0249205	0.0459968	0	0.0287661	0.0257715	0.111229	0.0648992	0.0238387	0.123842	0	0	0.0366344	0.0702823	0.0415694	0.0634534	0.467472	0.02398	0	0	0	0.0708794	0.242739	0.0302815	0.182229	0	0.0227166	0.0857978	0.135947	0.0549855	0.0162911	0	0	0	0.0527868	0	0	0	0.0371931	0	0.280647
LINC00581	ENSG00000280989.1	lncRNA	0	0	0	0.0329351	0	0	0	0.030997	0	0	0	0	0	0	0	0	0	0	0	0	0	0	0.0340046	0.0298295	0	0	0	0.0298735	0	0	0	0.0293653	0	0.021871	0	0	0	0	0	0	0	0	0	0	0	0	0
LINC00582	ENSG00000229228.1	lncRNA	0.333831	0	0.0569693	0.0542127	0	0	0.146373	0.443762	0.0475126	0.0464057	0	0.0527714	1.14723	0	0.270983	0	0	0.270987	0	0	0	0	0.10983	0	0.0566527	0.96833	0	0	0.0536329	0.121265	0.382492	0	0	0.0360895	0.0363711	0.0752362	0	0.0516803	0	0.0815292	0	0.0846871	0	0.030232	0	0	0
LINC00583	ENSG00000205636.3	lncRNA	0	0	0	0	0	0	0	0	0	0	0	0	0	0	0	0	0	0	0	0	0	0	0	0	0	0	0	0	0	0	0	0	0	0	0	0	0	0	0	0	0	0.0657544	0	0	0	0	0
LINC00587	ENSG00000204250.3	lncRNA	0	0	0	0	0	0	0	0	0	0	0	0	0	0	0	0	0	0	0	0	0	0	0	0	0	0	0	0	0	0	0	0.0489394	0	0	0	0	0	0	0	0	0	0.043467	0	0	0	0	0
LINC00588	ENSG00000215117.5	lncRNA	0	0	0	0	0	0	0	0	0	0	0	0	0	0	0	0	0	0	0	0	0	0	0	0	0.0182808	0	0	0	0	0	0.0115748	0	0	0	0	0	0	0	0	0	0	0	0	0	0	0	0
LINC00589	ENSG00000251191.6	lncRNA	0.0305654	0	0.0330714	0	0	0.0304263	0.0147064	0.0296064	0.0678978	0.0135115	0.0341666	0.0153891	0	0.0196139	0	0.0304521	0	0	0	0	0.0248772	0	0.0953271	0	0	0.0356686	0	0	0.0311194	0.00907514	0.276425	0	0	0.0312179	0.0417986	0	0	0.0150669	0.0529295	0.0120217	0.0106238	0.0124991	0.00978705	0	0	0	0.0403911
LINC00592	ENSG00000258279.2	lncRNA	0	0.0272352	0	0.0312499	0	0	0	0	0	0	0	0.352707	0.0448529	0	0.0281351	0	0	0	0.021763	0	0	0	0.154561	0	0	0.0354324	0	0.0283434	0	0.017973	0.0207221	0.280355	0.0268127	0.0207478	0	0	0.0569562	0	0	0	0	0	0	0	0	0	0
LINC00593	ENSG00000259703.4	lncRNA	0.085064	0	0.0918981	0.459613	0.105524	0.18015	0	0.0168698	0.0617602	0.0750242	0.0194815	0.0174476	0.100492	0.0222332	0.279405	0.885262	0	0.0161358	0.484713	0.024107	0.0141651	0.277952	0.613139	0.240045	0.160556	0	0	0	0	0.0205112	0.16856	0.0159777	0	0.251292	0	0.0125567	0.280539	0	0.0121819	0	0	0.028208	0	0	0.110139	0.014207	0
LINC00595	ENSG00000227136.2	lncRNA	0	0	0	0	0	0.0274886	0.0132795	0.0134355	0	0	0	0	0.02055	0	0	0.0138215	0	0.0128503	0	0.00963654	0	0	0	0	0	0.0162052	0	0.0384938	0	0.00819304	0.00945114	0	0	0	0	0	0	0.0136051	0.0478547	0	0.01912	0.0224834	0	0	0	0	0
LINC00596	ENSG00000259334.1	lncRNA	0	0	0	0.0347757	0	0	0	0	0	0	0	0	0	0	0	0	0	0	0	0	0	0	0	0	0	0	0	0	0	0.0200112	0.0230697	0	0	0.0230982	0	0	0	0	0	0	0	0	0.0215746	0	0.0245986	0	0
LINC00598	ENSG00000215483.7	lncRNA	0.0629583	0.0565386	0.120283	0.039214	0.0782443	0.0748896	0.083741	0.0729013	0.0567966	0.0335418	0.0143334	0.0381662	0.162477	0.0163621	0.0697863	0.134568	0.05575	0.0353157	0.062988	0.152348	0.0713863	0.0526301	0.0271156	0.10405	0.0274547	0	0.0260209	0.0238145	0.0130471	0.0811203	0.196149	0.0234085	0.0225265	0.0174252	0.0605542	0.0634215	0.03213	0.0373732	0.636233	0.0396858	0.0437553	0.0412461	0.0403453	0.00730927	0.0368833	0.071593	0.145956
LINC00599	ENSG00000253230.5	lncRNA	0	0	0	0.00795211	0	0	0	0	0	0	0.0257744	0	0	0	0	0	0	0	0	0	0	0	0	0	0	0	0	0	0	0.00455787	0.0104985	0	0.00681516	0	0	0	0	0	0	0	0	0	0	0	0	0	0
LINC00601	ENSG00000235180.1	lncRNA	0	0.117922	0	0	0	0	0.0260116	0	0	0	0	0	0	0	0	0	0	0.144851	0	0	0	0	0	0	0	0	0	1.11799	0.0814451	0.0476989	0	0	0	0	0	0	0	0	0.179781	0	0	0.0221205	0	0	0	0	0
LINC00602	ENSG00000281832.1	lncRNA	0	0	0	0.0777247	0	0	0	0	0	0	0	0	0.0674935	0	0	0	0	0	0	0	0	0	0	0.310781	0	0	0	0.084315	0	0	0	0.0141529	0	0.0105267	0	0	0	0	0	0	0	0	0.0195926	0	0	0	0
LINC00603	ENSG00000250048.1	lncRNA	0	0	0	0	0	0	0	0	0	0	0	0	0	0	0	0	0	0	0	0.0390034	0	0	0	0	0	0	0	0	0.0569079	0	0	0	0	0	0	0	0	0	0	0	0	0	0	0	0	0	0
LINC00604	ENSG00000250585.1	lncRNA	0	0	0	0	0	0	0	0	0	0	0	0	0	0	0	0	0	0	0.0451631	0	0	0	0	0	0	0	0	0	0	0	0	0	0	0	0	0	0	0	0	0	0	0	0.0402496	0	0	0	0
LINC00605	ENSG00000251533.2	lncRNA	0	0.32815	0.0220963	0	0.583617	0.0203229	0.113481	0.0197734	0.972485	0	0.131862	1.19208	0	0.0260516	0.648406	0.0203402	0.0150557	0	0.0146194	0.0421614	0.430076	0	0.0849084	0.0190259	0.468491	0.0238388	0.30171	0.0928493	0.0412798	0.304749	0.0815656	0	0.0180219	0.0549533	0.0417325	0.0147217	0	0.116167	0.0142826	0.0317875	0	0.112476	0.100965	0.0685835	0.917955	0.0814157	0.0403272
LINC00606	ENSG00000226567.1	lncRNA	0.0107821	0	0	0	0	0	0.0103201	0	0	0	0	0	0	0.0137709	0	0	0	0.0199038	0	0	0	0	0	0.0100456	0	0	0	0	0	0.00636471	0	0	0	0	0	0	0	0	0	0.00843383	0	0	0	0	0.0310771	0	0
LINC00607	ENSG00000235770.4	lncRNA	0.240605	0.46285	0.910848	0.0404485	0.417067	2.62945	2.19278	0.195564	0.127424	0.0778999	0.0865399	0.181887	0.129249	0.0779092	0.116393	0.385803	0.266979	0.036429	0.128351	0.0580357	0.111192	0.441702	0.192375	0.0366434	0.199993	0.145459	0.111686	0.0418645	0.0898814	0.042967	0.06806	0.0360745	0.0298116	0.0791936	0.0194048	0.223448	0.0769409	0.0166479	0.227448	0.0132847	0.341329	0.0229471	0.0322082	0.0225087	0.270397	0.0184309	0.146977
LINC00608	ENSG00000236445.4	lncRNA	0	0	0	0.00817485	0.00991504	0	0	0.00768989	0	0	0	0	0	0.0202191	0.00735415	0	0	0	0	0.00551242	0	0	0	0.00739802	0	0	0	0	0	0	0.00540622	0.007282	0	0.00541295	0	0	0	0	0.00554807	0	0	0	0	0	0	0	0
LINC00609	ENSG00000257585.1	lncRNA	0	0	0	0	0	0	0	0	0	0	0	0	0.0793581	0	0	0	0	0	0	0	0	0	0	0	0	0	0	0	0	0	0	0	0	0	0	0	0	0	0	0	0	0	0	0	0	0	0
LINC00612	ENSG00000214851.4	lncRNA	1.08663	0.0129125	0.105759	0.181791	0.0357271	0.0425921	0.19413	0.0277646	0.136658	0.0743832	0.0633921	0.239896	0.237277	0.238295	0.0396595	0.188965	0.102799	0.223089	0.0205425	0.124952	0.0462833	0.0820251	0.132282	0.116516	0.203213	0.0661499	0.0859813	0.116683	0.0577902	0.221059	0.0292408	0.139062	0.0501863	0.0292769	0.0197375	0.0810216	0.105662	0.0141251	0.0690571	0.0445596	0.0394293	0.02334	0.0182906	0.0486217	0.101397	0.0690794	0.0929152
LINC00613	ENSG00000248330.4	lncRNA	0	0	0	0	0	0	0	0	0	0	0	0	0	0	0	0	0	0	0	0	0	0	0	0	0	0	0	0	0	0	0	0	0	0	0	0	0	0	0	0	0	0	0	0	0	0	0
LINC00614	ENSG00000236983.1	lncRNA	0	0.0863661	0.0528063	0.098804	0.175097	0.0486093	0	0	0.128253	0	0	0.14202	0	0	0	0.0957132	0	0	0	0	0	0	0	0.0455353	0	0	0.0979237	0	0	0.0852503	0.0333935	0	0	0	0	0	0	0	0	0	0.0338858	0	0	0	0	0	0
LINC00615	ENSG00000196243.5	lncRNA	0	0	0	0	0	0	0	0	0	0	0.0501201	0	0	0	0	0	0	0	0	0	0	0	0	0	0	0	0	0.0418938	0	0	0	0	0	0	0	0	0	0	0	0.0351824	0	0	0	0	0	0	0
LINC00616	ENSG00000248307.4	lncRNA	0	0	0	0	0	0	0	0	0.0121421	0	0	0	0.0199719	0	0	0	0	0	0	0.0462259	0	0	0.0425762	0	0	0	0	0	0	0	0	0	0	0	0	0	0	0	0.00942491	0	0	0	0	0	0	0.0109934	0
LINC00618	ENSG00000225163.3	lncRNA	0	0	0.0754288	0.205497	0	0	0	0.132229	0	0	0	0.0699033	0.10244	0.0886423	0	0.318335	0	0	0.050216	0.0487623	0	0.0583636	0	0	0.0750123	0	0	0.187395	0.0710377	0	0	0	0	0.139164	0	0	0.0875447	0	0	0	0	0.0569756	0.0447612	0	0	0	0.0466456
LINC00619	ENSG00000204187.5	lncRNA	0.0282974	0.0253808	0.0306193	0	0	0.0557975	0.155409	0	0.0254979	0	0	0.028344	0	0.0360813	0.02622	0.0281924	0	0	0.0202786	0.0391064	0.0230279	0	0.0300719	0.077722	0	0.0330262	0	0.453704	0.0288107	0.033299	0.0383615	0	0.0249868	0	0	0.0604136	0.0356264	0.0549824	0.398389	0	0	0	0.0535023	0	0	0.0902439	0
LINC00620	ENSG00000224514.2	lncRNA	0	0	0	0.0319461	0	0	0	0	0	0	0	0	0	0	0	0	0	0	0	0	0	0	0	0	0	0	0	0	0	0	0	0	0	0	0	0	0	0	0	0	0	0.0985567	0	0	0.0225906	0	0
LINC00621	ENSG00000262619.1	lncRNA	0.0269635	0.0241833	0	0	0.0336118	0	0	0.0517686	0.0481875	0	0	0	0	0	0	0.0268634	0.0198959	0	0	0.0555494	0	0	0	0	0.0290134	0	0	0.0251684	0	0	0	0	0	0	0	0	0	0	0.367073	0	0	0	0	0	0	0	0.0531435
LINC00622	ENSG00000260941.1	lncRNA	0.190843	0.266349	0.280271	0.285003	0.23476	0.207716	0.200234	0.202439	0.205115	0.0700051	0.0226579	0.95233	0.274987	0.124873	0.274441	0.135706	0.745598	0.582682	0.0986211	0.79553	0.215165	0.145382	0.239363	0.291546	0.185311	0.114592	0.194423	0.161874	0.0409687	0.273096	0.0544745	0.125341	0.0355509	0.11994	0.0139386	0.179277	0.158383	0.0588086	0.318262	0.0158598	0.233577	0.0489113	0.0634483	0.0457359	0.0721965	0.12721	0.0917168
LINC00624	ENSG00000278811.3	lncRNA	0.0729701	0.0948314	0.148014	0.48392	0.244269	0.0671829	0.376174	0.0385062	0.124079	0.0787719	0	0.0565475	0.0668139	0.0506288	0.15646	0.131483	0.18285	0.0978919	0.103196	0.0663378	0.0414884	0.0793058	0.14547	0.199988	0.15837	0.128698	0.0462344	0.042339	0.0404677	0.205256	0.0688245	0.0670385	0.0742278	0.138242	0.0118079	0.0082631	0.0180544	0.00563463	0.191665	0.0267497	0.293856	0.0505757	0.0468193	0.0672467	0.0812301	0.0278727	0.182615
LINC00626	ENSG00000225826.1	lncRNA	0.03316	0	0	0	0	0	0	0	0	0	0.0370629	0.0656815	0	0	0	0	0	0	0	0.0230802	0	0	0.0352357	0.119859	0	0.0763705	0	0	0	0	0	0.0304303	0	0	0	0	0	0	0	0.0259816	0	0	0.021171	0	0	0	0
LINC00628	ENSG00000280924.1	lncRNA	0.0961336	0.226245	0	0	0	0.0957058	0.0467998	0.159321	0.0222001	0.330418	0.0545844	0.072812	0	0	0.19352	0.024549	0.105783	0.290784	0.0176517	0	0.0200473	0.0408182	0.0261879	0.04557	0.199616	0.138409	0.0498305	0.0679251	0	0.152748	0.174906	0.91412	0	0.0168272	0	0	0.0310327	0.0241661	0.253876	0.0383337	0.873775	0.0786125	0.015715	0.0140807	0.0356256	0	0.0486028
LINC00629	ENSG00000227060.5	lncRNA	0.10203	0.0312366	0	0.070799	0	0.0685062	0.033338	0	0.0620927	0	0	0	0.0513969	0	0.0638284	0.101661	0	0.0322677	0	0	0.0283461	0	0.0730673	0.0324579	0	0	0	0.0953993	0.103834	0	0.0237744	0	0.0903585	0	0.0239904	0.0251415	0.127631	0.0675098	0	0.0272841	0	0	0.0441308	0.0395817	0	0.0836608	0.0231778
LINC00630	ENSG00000223546.5	lncRNA	0.0463903	0.134353	0.213186	0.0939472	0.104141	0.190239	0.143057	0.224976	0.502568	0.217537	0.00876743	0.489232	0.0571812	0.143327	0.177744	0.148632	0.0787794	0.070979	0.169345	0.0949055	0.0685525	0.0888347	0.216809	0.185195	0.226597	0.297731	0.341035	0.172505	0.0929559	0.535465	0.345324	0.721697	0.0808531	0.194919	0.104029	0.0445422	0.159455	0.0529498	0.366199	0.0950561	0.349898	0.0987202	0.0919259	0.111863	0.22156	0.104915	0.239452
LINC00632	ENSG00000203930.9	lncRNA	0	0	0	0	0	0	0	0.060583	0	0	0	0.0106282	0	0	0.00982726	0	0.0155934	0	0	0.0146981	0	0	0	0.0197044	0.0114223	0.107911	0	0.0197335	0	0	0	0.00973092	0	0.0287244	0	0	0.0133801	0	0.312897	0.0329158	0	0	0	0.00605077	0	0.0257972	0
LINC00634	ENSG00000205704.6	lncRNA	0.178094	0.143584	0.0226297	0.0636269	0	0.0208137	0.0200164	0.0599198	0	0.0897052	0.0233819	0.140597	0	0.10388	0	0	0.030677	0.21687	0.0149732	0.125823	0	0.0346663	0.0869129	0.0387115	0.0879775	0.405188	0	0	0	0.107608	0.110284	0.0381109	0	0.0284065	0	0	0.0132312	0	0.0291098	0	0.190419	0.0170168	0	0.0119419	0.212766	0	0.107595
LINC00635	ENSG00000241469.6	lncRNA	0.197237	0	0	0	0.00877589	0	0	0.0403613	0	0	0	0	0	0	0.00650856	0	0	0	0	0.0194148	0	0	0.00747224	0	0.00756634	0	0.0143018	0	0.00715649	0	0.0190425	0	0	0	0	0	0.00443944	0	0.0195397	0	0	0	0	0	0	0	0
LINC00636	ENSG00000240423.1	lncRNA	0.144571	0	0.0271877	0	0	0	0.0477103	0.0718042	0	0.022104	0	0	0.0371458	0	0	0.0250304	0	0	0	0.017472	0	0	0	0	0	0	0	0	0	0	0	0	0.0221816	0	0	0	0	0	0.0521234	0	0.0173909	0	0	0.0143579	0	0	0
LINC00637	ENSG00000258735.1	lncRNA	0.0154975	0.23166	0.0167752	0.0780559	0.0572519	0.0154266	0	0	0.108058	0.0136293	0	0.0155231	0	0.0197845	0.0565826	0.0755973	0.0562332	0.238787	0.0220992	0	0	0	0.0488678	0.0428949	0.0494744	0.0536346	0	0	0.0313889	0.0452017	0.0105595	0.0697123	0	0.0105726	0.0106559	0	0	0	0.0215914	0.0121265	0.0319135	0.0251069	0	0.00884392	0.129674	0.0126384	0.0507475
LINC00638	ENSG00000258701.1	lncRNA	0.234339	0.734415	0.275117	0.207069	0.504558	0.789569	0.17196	0.916887	0.538518	0.158666	0.0963803	0.482834	0.335545	0.548196	0.732374	0.568705	0.615657	1.97201	0.302371	0.984491	0.137875	1.12117	0.554694	0.178138	1.39162	0.270444	0.282006	0.308661	0.238296	0.578955	0.535925	0.91787	0.0658016	0.108458	0.0682248	0.74764	0.607049	0.153692	0.523135	0.0197508	0.189057	0	0.244911	0.177012	0.822043	0.290088	0.30318
LINC00639	ENSG00000259070.4	lncRNA	0.11402	0.0691874	0.155488	0.085628	0.192464	0.16709	0.166622	0.251244	0.239967	0.0229884	0.0146796	0.126351	0.103823	0.00840287	0.0714394	0.241315	0.0288209	0.117175	0.0279895	0.0361184	0.11323	0.0538844	0.0550109	0.0601259	0.173655	0.0153295	0.0266469	0.298833	0.223413	0.05339	0.0700102	0.0060305	0.00580194	0.18512	0.0313296	0.178263	0.104296	0.0694017	0.0408295	0.0305837	0.0753546	0.042233	0.0534771	0.0695984	0.0881337	0.0578937	0.0173754
LINC00640	ENSG00000258479.4	lncRNA	0.0600244	0.139482	0.0648917	0.0208818	0.0253033	0.135761	0.0761606	0	0.0182749	0	0	0.0796187	0.0300184	0.8453	0.0187937	0.0401435	0.0149602	0.0373464	0.0289085	0.0280657	0.0165006	0	0.063745	0.0189053	0	0	0	0.0742867	0.0611011	0.0238843	0.0275291	0.01861	0	0.0411496	0.0277788	0.0146283	0.0381714	0	0.0559491	0	0.0140355	0.0165096	0	0.0115853	0.100216	0	0.0134819
LINC00641	ENSG00000258441.1	lncRNA	0.563544	0.555798	0.404881	1.32886	0.556688	0.550009	0.622132	0.234896	0.299641	0.38662	0.247304	1.78736	0.365613	0.387346	0.431844	0.906731	0.568828	0.388894	0.259588	0.43331	0.276739	0.248174	0.872188	1.53784	0.41651	0.161041	0.212294	0.461462	0.171986	0.684239	0.66122	0.210055	0.206902	0.479511	0.350161	0.571941	0.276052	0.165965	0.260625	0.230313	0.164401	0.211496	0.23919	0.182615	0.175934	0.325652	0.692117
LINC00642	ENSG00000233208.4	lncRNA	0	0	0.0494677	0	0	0	0.0147488	0	0.0138776	0	0	0	0	0.0196705	0.0284045	0	0	0	0	0.0213298	0	0	0	0	0.0329804	0.0357708	0	0.0566732	0.0465636	0.0181457	0.0104985	0	0	0.020947	0	0.0111051	0.0194211	0	0	0.0120565	0.0317303	0.0125352	0.00981535	0.00879275	0.0111975	0.0125653	0
LINC00643	ENSG00000186369.8	lncRNA	0	0	0.00746203	0	0	0	0	0	0	0	0	0.0206119	0	0	0	0	0	0.00638263	0	0	0.0056008	0	0	0	0	0	0	0.00643015	0	0	0.0140291	0.0126122	0.0121352	0	0	0	0	0	0	0.00538937	0.0047614	0.0111861	0.00875807	0	0	0	0
LINC00644	ENSG00000259142.1	lncRNA	0	0	0	0	0	0	0	0	0	0	0	0	0	0	0	0	0	0	0	0	0	0	0	0	0	0	0	0	0	0	0	0	0.179861	0	0	0	0	0	0	0	0	0	0	0	0	0	0
LINC00645	ENSG00000258548.4	lncRNA	0	0.0233758	0.0094629	0	0.0109125	0	0	0	0.0693346	0.0455055	0	0	0	0.054983	0	0	0	0	0.0910432	0.0241201	0.00710383	0	0.0458753	0	0	0	0	0	0.0525951	0.0154191	0.00595104	0.00801534	0	0.0118924	0	0	0.048956	0	0.024275	0	0	0	0	0	0	0	0.13845
LINC00648	ENSG00000259129.4	lncRNA	0.0104891	1.24673	0	0	0	0	0.0784261	1.43823	0.298545	1.04585	0	0	0	0.0398236	0	0	0.015415	0.00971478	0.00750357	0.410311	0.0254283	0	0.148779	0	0	0.0364557	0	0	0	0.0123565	0.00714299	0	0	0.13017	0	0	0.282668	0.0306408	0.728673	0	0	0	0	0.00598132	1.29641	0	0.114025
LINC00649	ENSG00000237945.6	lncRNA	0.413008	0.677658	0.670925	0.597859	0.891712	0.27646	0.268499	0.552308	0.722236	0.0690229	0.303373	0.126359	0.485566	0.473148	0.485552	0.467468	0.223536	0.595082	0.524386	0.48505	0.43136	0.387738	0.0282356	0.394524	0.450928	0.466814	0.0226154	0.413936	0.257709	0.523343	0.228639	0.0203425	0.131756	0.475396	0.137426	0.338195	0.442274	0.177109	0.0610848	0.0648843	0.469819	0.133472	0.24625	0.286387	0.0336568	0.083122	0.324944
LINC00652	ENSG00000179935.8	lncRNA	0.00827746	0.0221435	0.0355178	0.0337871	0.0205963	0.0164322	0.00792251	0.023915	0.114867	0	0	0.127259	0	0.0521143	0.030422	0.032707	0.0121691	0.0228769	0	0.314344	0.0200886	0.00689797	0.0175474	0.00771158	0.0177676	0.0192795	0.0334793	0	0	0.00488448	0.00563552	0.0301259	0.00730312	0.0168618	0	0	0.0104401	0	0.0172811	0.00647347	0	0	0.026151	0.0280829	0.0179597	0.0268017	0
LINC00654	ENSG00000205181.5	lncRNA	0.0401535	0.139017	0.111338	0.0665611	0.167901	0.121403	0.397654	0.363956	0.0539587	0.393045	0.0113482	0.953414	0.0879447	0.0511414	0.197859	0.149201	0.0406324	0.0233732	0.0465259	0.53141	0.0646774	0.0126626	0.865181	0.0873753	0.222988	0.0809841	0.324125	0.381582	0.166261	0.897574	0.486199	0.0948073	0.0615165	0.221303	0.0582035	0.0574463	0.24735	0.0490646	0.389909	0.0774428	0.862611	0.0527978	0.147522	0.0540341	0.209349	0.149545	0.587731
LINC00656	ENSG00000233746.1	lncRNA	0	0.0150602	0.0361376	0	0	0	0.0160794	0	0	0	0	0.0168254	0	0.0214417	0	0.0332783	0	0	0.012024	0	0	0	0.0354927	0	0.0180795	0	0	0	0	0	0	0	0.0148256	0.0114613	0	0	0.0106239	0	0.0578003	0	0	0	0	0	0	0	0
LINC00658	ENSG00000226995.6	lncRNA	0	0	0	0	0	0	0	0.0119962	0	0	0	0.0124078	0	0	0	0.012341	0	0	0	0	0	0	0.0262181	0	0	0.0287976	0	0	0	0	0	0	0	0.0168467	0	0	0	0	0.00865857	0	0.00856292	0	0	0	0	0	0
LINC00659	ENSG00000228705.1	lncRNA	2.38828	2.50569	1.94482	4.47035	1.68222	2.37154	2.83569	0.0563285	0.799347	0	1.40968	1.02127	5.03057	0	2.10849	3.42073	0.0430182	0.340868	2.38722	1.31212	3.88048	1.40273	1.33936	1.02441	2.08142	1.80721	0.666501	0.253131	2.09292	0.0682883	2.46757	4.13028	2.29774	3.38372	1.61377	2.41955	0.447117	1.34039	0.119177	2.70658	0	2.03845	1.46028	1.11808	3.05496	1.77063	0.0388044
LINC00661	ENSG00000205396.10	lncRNA	0.0531726	0	0	0	0.00963576	0.523842	0.022046	0.029663	0	0.129977	0	0.038242	0	0	0.0492999	0	0	0.409003	0	0.010694	0	0	0	0	0.024782	0.0532785	0	0	0.0234471	0.0927291	0.101603	0.00707671	0	0	0.00530174	0	0.00487514	0	1.44681	0.02399	0.0106442	0	0.0195456	0.0175154	0.0056042	0.0187892	0
LINC00662	ENSG00000261824.5	lncRNA	0.345569	0.411442	0.496657	0.65755	0.486374	0.37538	0.427029	0.97617	0.572675	0.388451	0.259111	0.860845	0.470166	0.85867	0.472517	0.482856	0.475316	0.398108	0.446685	0.709089	0.375077	0.492334	0.827328	0.758154	0.321204	0.493374	0.775298	0.612	0.474321	0.747778	0.384675	1.54274	0.303098	0.57005	0.264365	0.606047	0.468722	0.364331	0.670965	0.362531	0.492044	0.410147	0.449372	0.425613	0.75568	0.449943	0.526347
LINC00664	ENSG00000268658.4	lncRNA	0.0108386	0.0337216	0.0577374	0	0.0135297	0.00540456	0.00519645	0.0618619	0.0290856	0.36918	0.00607543	0.0108566	0.00805388	0.041137	0.0543666	0.0215161	0.00399847	0.0299087	0.0571633	0.122894	0.00441189	0.0135293	0.0951287	0.0201263	0.00584559	0.00634524	0	0.0301296	0.00552877	0.0191099	0.0686431	0.0917746	0.00478983	0.0147434	0.00372919	0.00390944	0.00342897	0.00532425	0.0226063	0.00424527	0.0443743	0.00881519	0.00690055	0	0.288806	0	0.223409
LINC00665	ENSG00000232677.5	lncRNA	0.147859	0.454421	0.172349	0.224356	0.903594	0.151206	0.224293	2.88666	0.318514	1.27344	0.0344385	1.84826	1.05053	0.0557844	0.955559	0.912007	0.0546193	1.39523	0.0743498	1.61636	0.144306	0.113953	2.03051	0.23291	0.963191	1.09701	1.60023	0.520393	0.174715	1.53748	1.98302	1.09904	0.141887	1.09642	0.0888195	0.154679	0.216017	0.195519	1.79721	0.300254	1.55023	0.154163	0.200376	0.151345	0.123674	0.183528	1.54782
LINC00667	ENSG00000263753.5	lncRNA	2.40855	2.55759	2.39856	1.94962	2.74356	1.63224	2.24803	2.56625	2.39449	2.01517	1.87038	2.66366	1.44084	2.62287	2.53064	2.08035	2.35419	2.4844	1.70866	2.47655	1.83282	2.69912	2.79903	2.20081	2.0514	1.77539	2.35998	1.51078	2.1703	3.05707	2.02977	1.96618	1.47876	2.08159	1.98815	2.05872	2.19377	1.71144	2.73101	1.78868	2.34515	1.57816	1.74937	1.86085	2.72361	2.0443	2.22867
LINC00668	ENSG00000265933.4	lncRNA	0.0325468	2.126	0	0.00676193	0	0.0640859	0	0.0684703	0.0293312	0.0229602	0.021937	0	0	0	0	0	0.00483767	0	0.00937876	0.86122	0	0	0.267595	0	0.0419184	0.919051	0.0266144	0	0.00668842	0	0.472998	0	0.0230408	0.107949	0	0	0.00414882	0	0	0.0102542	0.044747	0	0	0.00374338	1.13449	0	0.0723551
LINC00670	ENSG00000179136.5	lncRNA	0	0.0167375	0	0.019215	0	0.0093209	0	0.00906793	0.00843199	0	0	0	0	0.0119612	0	0	0.00689833	0	0	0	0	0	0	0	0.0100804	0	0	0	0	0.0055264	0	0	0.00826198	0.00638386	0	0	0.0293435	0	0	0	0.00647083	0	0.0236957	0	0	0	0
LINC00671	ENSG00000213373.6	lncRNA	0.193398	1.02027	2.18966	2.39849	1.53347	0.688829	0.546845	0.76931	1.27531	0.509205	0.337735	4.15727	1.84859	0.620239	1.08375	1.43552	1.16638	2.09214	1.78175	0.833315	0.925179	1.86287	1.83211	0.938291	0.400509	0.644319	0.0590904	0.395537	1.03835	1.33453	0.645756	2.14389	0.674891	0.941985	0.59113	0.364675	0.661758	0.477015	0.926979	0.534538	1.33392	0.722098	0.469233	0.755666	1.76312	0.815306	1.68163
LINC00672	ENSG00000263874.1	lncRNA	0.635933	0.127685	0.326752	0.511278	0.248164	0.313812	0.271017	0.125535	0.0479671	0.125345	0.224202	1.84625	0.518163	0.148004	0.476328	0.844033	0.0586145	0.209743	0.129526	0.0821689	0.126336	0.160024	0.286459	0.274872	1.8594	0.219882	0.0542351	0.264766	0.0673693	0.314391	0.140362	0.542221	0.103703	0.350446	0.0901059	0.0573332	0.0990992	0.07757	0.274692	0.0722655	0.302568	0.156346	0.115794	0.0751296	0.149274	0.0327319	0.112262
LINC00674	ENSG00000237854.3	lncRNA	2.38825	1.80478	1.36317	1.01991	1.58654	1.30772	1.85023	1.65001	2.57441	1.78495	1.51712	1.86246	0.781264	1.30436	1.57954	1.2179	1.44073	1.72111	1.87149	1.65085	1.48225	1.23921	1.70124	0.948504	1.51438	1.06786	1.44787	1.48855	1.52564	2.35077	2.5244	2.75891	1.46518	1.26363	1.16732	1.29786	1.25925	0.895503	2.57598	1.26001	2.45683	1.12443	1.26548	1.30102	2.22899	1.6527	2.05273
LINC00676	ENSG00000234854.1	lncRNA	0	0	1.6229	0	1.39992	0	0	0	0.0595903	0	0	0.304062	0.0970059	0.163223	0.12002	0.0658062	0	0.120022	0	0.0461299	0	0.303479	0.0701332	0	0	0	0	0	0.0672304	0	0	0	0	0	0.366706	0	0	0	0	0	0	0.105874	0.200278	0.279021	0	0	0.0869418
LINC00677	ENSG00000259717.1	lncRNA	0	0.226929	0.114166	0.0553966	0.192218	0.155154	0.284894	0	0	0	0	0.543019	0	0	0	0.0536384	0	0.0981649	0.0763441	0.453334	0.16805	0.250985	0.0571812	0	0	0.122868	0	0	0.158537	0.265065	0.142021	0	0.0475869	0.0368827	0	0.0768671	0	0	0.0746216	0	0.109354	0	0	0	0.382394	0	0.0359169
LINC00678	ENSG00000254934.4	lncRNA	0	0.248362	0	0.0280355	0	0	0	0	0.072411	0	0	0.0272836	0	0.0347348	0	0	0	0	0	0	0	0	0.0289475	0	0	0	0	0.0254254	0	0	0	0	0.0477075	0	0	0	0	0	0.019069	0	0	0	0	0	0	0	0
LINC00680	ENSG00000215190.7	lncRNA	1.22571	1.56074	0.490521	0.578005	1.02661	0.851198	0.88886	1.57386	1.15835	0.980249	0.370684	1.02417	1.50754	0.69735	1.20713	1.16625	0.885778	2.62108	0.879002	1.05945	0.684818	1.64351	1.09575	1.33264	1.07815	1.15317	0.805392	1.26021	0.580174	0.884669	0.867197	0.598603	0.554181	0.911631	0.420968	0.569878	0.846128	0.540704	1.0607	0.336895	1.03428	0.505288	0.719559	0.651301	0.897565	0.607863	0.604674
LINC00681	ENSG00000255494.1	lncRNA	0	0	0	0	0	0	0	0	0	0	0	0	0	0	0	0	0	0	0	0	0	0	0	0	0	0	0	0	0	0	0	0	0	0	0	0	0	0	0	0	0	0	0	0	0	0	0
LINC00682	ENSG00000245870.2	lncRNA	0.013964	0.0249289	0	0	0	0	0	0	0	0	0	0	0	0	0	0	0	0.0635423	0.00999285	0	0	0.0116406	0.0148443	0	0	0	0	0	0	0	0.00951304	0	0	0.0189873	0	0	0	0	0.00976228	0	0.00965447	0	0	0	0	0	0
LINC00683	ENSG00000266256.1	lncRNA	0.00648591	0	0	0	0.0080993	0.00645614	0.1477	0	0	0.0057019	0.021663	0.00649667	0	0.0165272	0.0297851	0.00646165	0.00477691	0	0	0.00898934	0	0	0.00689592	0	0.0481842	0.10265	0	0	0.00660447	0.00382633	0	0	0.0114215	0.00442041	0.0439456	0	0.0040967	0.0252744	0	0.025182	0.132812	0.0920952	0.0164379	0.11724	0	0.0105533	0
LINC00685	ENSGR0000226179.4	lncRNA	0	0	0	0	0	0	0	0	0	0	0	0	0	0	0	0	0	0	0	0	0	0	0	0	0	0	0	0	0	0	0	0	0	0	0	0	0	0	0	0	0	0	0	0	0	0	0
LINC00685	ENSG00000226179.4	lncRNA	1.06314	1.23148	1.29909	0.760742	0.931684	0.498895	0.430333	1.51536	0.765985	0.241701	0.811344	1.80504	1.79279	0.550222	1.42292	1.22886	0.384601	1.16927	0.918234	0.812009	0.814387	0.720889	0.52741	0.312223	0.878105	0.510502	0.145143	0.255299	0.0742731	0.450947	0.318488	1.25057	0.126333	0.318844	0.0992607	0.291621	1.68994	0.0715876	1.15793	0.0573434	0.280829	0.171841	0.178797	0.0828061	1.65348	0.6706	0.426492
LINC00686	ENSG00000237687.2	lncRNA	0	0	0	0	0	0	0	0	0	0	0	0	0	0	0	0	0	0	0	0	0	0	0	0	0	0	0	0	0	0	0	0	0.0826874	0	0	0	0	0	0	0	0	0	0	0	0	0	0
LINC00687	ENSG00000228422.3	lncRNA	0.0582417	0	0	0	0	0	0	0	0	0	0	0	0	0.0740537	0	0	0	0	0.0210816	0	0.0239389	0	0.0618542	0	0	0	0	0	0	0	0.0200731	0	0	0	0	0	0	0	0	0	0	0	0	0	0	0.0240093	0
LINC00689	ENSG00000231419.5	lncRNA	0.534613	0.982187	0	0	0	0.00694703	0.0199469	0.138754	0.318041	0.591839	0	0.00699064	0.0154969	0	0	0.0104169	0	0	0.00747988	0.0710087	0.0336999	0	0.174934	0.00325453	0.0112558	0.257708	0.00711865	0	0	0.00411755	0.725171	0.00320342	0.0030819	0	0.00957271	0	0.28367	0.0102536	0.0242146	0.0054575	0	0.00284016	0.0110773	0.00596242	0.438733	0.0113545	0.315382
LINC00690	ENSG00000233570.1	lncRNA	0	0	0	0	0	0	0	0	0	0	0	0	0	0	0	0	0	0	0	0	0	0	0	0	0	0	0	0	0	0	0.0158757	0	0	0	0	0	0	0	0	0	0	0.0189488	0	0	0	0	0
LINC00691	ENSG00000224074.3	lncRNA	0.0276223	0	0	0	0	0.00922384	0	0.0355639	0	0	0	0	0	0	0.00858188	0.0092317	0	0	0	0.0128382	0.0075315	0.00772248	0.104834	0.00863305	0	0	0	0.00864587	0	0	0.0188462	0.00849772	0	0.00631732	0	0	0.00585497	0	0.00647496	0	0	0	0	0	0.00673022	0	0.00615017
LINC00692	ENSG00000230891.5	lncRNA	0	0	0	0	0	0	0	0	0	0	0	0	0	0	0	0	0	0	0	0	0	0	0	0	0	0	0	0	0	0	0	0	0	0	0	0	0	0	0	0	0	0	0	0	0	0	0.0225622
LINC00693	ENSG00000228214.5	lncRNA	0.0138672	0.0247569	0	0.149754	0	0.0274767	0.0651799	0	0.0371478	0.0121948	0	0	0.0999004	0	0.0754055	0.145148	0.0102202	0.0381961	0.00992354	0.0192008	0.0112744	0.0456941	0.0293339	0.0510036	0.0149267	0.0322165	0	0.0882342	0.0281033	0.0324827	0.109476	0	0	0.00945879	0.019004	0	0	0.0270714	0.112245	0.0108496	0	0.0335806	0.0521995	0.00791169	0	0.0113077	0
LINC00698	ENSG00000244342.4	lncRNA	0.0231535	0.0207633	0.0125829	0	0	0	0.0111253	0	0	0	0	0	0.0510657	0	0	0	0	0.0107655	0	0	0	0	0.0246082	0	0	0	0	0	0.0352184	0.020489	0.00791632	0	0.0102564	0.00792617	0	0	0	0	0.0322245	0	0	0	0	0	0	0	0
LINC00700	ENSG00000234962.4	lncRNA	0	0	0	0	0	0	0	0	0	0	0	0	0	0	0	0	0	0	0	0	0	0	0.0122587	0	0	0	0	0	0	0	0	0	0	0.00786332	0	0	0	0	0	0	0	0	0	0	0	0	0
LINC00701	ENSG00000234556.1	lncRNA	0	0	0	0	0	0	0	0	0	0	0	0	0	0	0	0	0	0	0	0	0	0	0	0	0	0	0	0	0	0	0	0	0	0	0	0	0	0	0	0	0	0	0	0	0	0	0
LINC00702	ENSG00000233117.2	lncRNA	0.0601081	0.178816	0.168693	0.0711299	0.113406	0.193245	0.351183	0.0226793	0.0623838	0.0165034	0.0209837	0.0327305	0.114501	0.0649179	0.113453	0.086711	0.024124	0.0807588	0.10412	0.0483029	0.121313	0.0272692	0.0923693	0.307739	0.247037	0.121669	0.056665	0.469527	0.146189	0.14798	0.0750876	0.171226	0.0165614	0.214715	0.0352167	0.157565	0.192207	0.0229647	0.0261294	0.0219724	0.151473	0.00765417	0.0986135	0.0423814	0.0832078	0.0749493	0.0340282
LINC00703	ENSG00000224382.1	lncRNA	0	0	0	0	0	0	0	0	0	0	0	0	0	0	0.0119976	0	0	0	0	0	0	0	0	0	0	0	0	0.0240735	0	0	0	0	0	0	0	0	0	0	0	0	0	0	0	0	0	0	0
LINC00704	ENSG00000231298.5	lncRNA	0.710235	0.0148729	0	0	0.0206975	0.016513	0.107652	0.123781	0.0732078	0.0145898	0.0904718	0.112485	0.0245616	0	0.104279	0.0165271	0	0.0153667	0.0353338	0.022961	0.0268541	0	0.0176337	0.0154579	0.120579	0.0193742	0	0.0154808	0.129895	0.166966	0.314826	0.653108	0.0576937	0.0447512	0.131277	0.115337	0.0104916	0.0949683	0.340755	0.0885102	0	0.0791503	0.150941	0.0558996	0.0476351	0.142272	0.0435824
LINC00705	ENSG00000225269.2	lncRNA	0.0362564	0	0	0	0	0	0.0686161	0.0351209	0	0	0.0204016	0	0	0	0	0	0	0	0	0.012677	0	0	0	0	0	0	0	0	0	0.0107798	0.0730421	0.0657992	0	0.0124488	0	0	0	0	0.0379428	0	0	0.0148436	0.0231568	0	0.0132607	0	0
LINC00706	ENSG00000281186.1	lncRNA	0	0	0	0	0	0	0	0	0	0	0	0	0	0	0	0	0	0.0418226	0	0	0	0	0	0	0	0.0526049	0	0.0421301	0	1.24293	0.0308411	0	0	0	0	0	0	0	0	0	0	0	0	0	0	0	0
LINC00707	ENSG00000238266.1	lncRNA	0	0.00931956	0	0	0	0	0.0490855	0.0496552	0	0	0.0116317	0.176842	0.0154099	0	0	0	0	0.00962962	0.0512766	0	0	0	0	0	0	0.0121472	0	0.00970123	0	1.58465	0.0211376	0.0190075	0.0892168	0	0.0630659	0	0	0.0101959	0	0.132379	0	0.0417923	0.0585063	0.0695867	0.00755235	0.00847623	0
LINC00708	ENSG00000232170.4	lncRNA	0	0	0	0	0	0	0	0	0	0	0	0.0346118	0	0	0	0	0	0	0	0	0	0	0	0	0	0	0	0	0	0	0	0	0	0	0	0	0	0	0	0.0536562	0	0.0557553	0	0	0	0	0
LINC00709	ENSG00000230014.1	lncRNA	0	0	0	0	0	0	0	0	0	0	0	0	0	0	0	0	0	0	0	0	0	0	0	0	0	0	0	0	0	0	0	0	0	0	0	0	0	0	0	0	0	0.0517641	0	0	0	0	0
LINC00710	ENSG00000229240.6	lncRNA	0	0	0	0	0	0	0	0	0	0	0	0	0	0	0	0	0	0	0	0	0	0	0	0	0	0	0	0	0.00840911	0	0.00562244	0	0	0	0	0	0	0	0	0.00645844	0	0	0	0	0	0	0
LINC00824	ENSG00000254275.5	lncRNA	0.0551695	0.0125429	0	0	0.00875669	0.0277216	0.0332512	0.179013	0.00631429	0	0	0	0	0	0	0.0139392	0	0.00649443	0.019956	0.00971873	0.0113754	0.0174601	0.0441681	0	0.0225318	0	0	0	0.0142465	0.0408495	0.0142741	0.00643058	0	0	0.0048174	0.00505016	0.00442971	0	0.0949529	0	0.00967348	0.0113817	0.00891135	0	0	0.00571581	0.00465317
LINC00836	ENSG00000280809.1	lncRNA	0.321988	0	0	0	0	0	0.00983035	0	0	0	0	0	0	0	0	0	0	0	0	0	0	0	0.043188	0	0	0	0	0	0	0	0	0	0	0	0	0	0	0	0	0	0	0	0	0	0	0	0
LINC00837	ENSG00000235824.4	lncRNA	0	0	0.00712048	0	0	0	0	0	0.00592143	0	0	0	0	0	0	0	0	0.030198	0.0093903	0.0136506	0.00534429	0	0	0	0	0	0	0.00613573	0	0	0.00447659	0	0	0	0.00451753	0	0	0	0.0091736	0.00514252	0	0	0	0	0.00953489	0	0.0043635
LINC00838	ENSG00000261683.1	lncRNA	0	0	0	0	0	0	0	0	0	0	0	0	0	0	0	0	0	0	0	0	0	0	0	0.0101274	0	0	0	0	0	0	0.00740265	0	0	0	0	0	0	0	0	0	0	0	0	0	0	0.0088619	0
LINC00839	ENSG00000185904.10	lncRNA	0.19222	0.173385	0.25761	0.160125	0.221816	0.179392	0.327225	2.58614	0.0485322	0.0705313	0.0303617	0.0930463	0.172437	0.101498	0.396936	0.443286	0.197698	0.0126368	0.175057	0.153197	0.0759092	0.0559876	0.0710995	0.298777	0.180151	0.3784	0.0548727	0.888205	0.420767	0.138555	0.0990816	0.024918	0.0358214	0.116527	0.0733765	0.18492	0.216488	0.0397708	0.229529	0.0212693	0.091656	0.0759501	0.0928161	0.0232253	0.0584815	0.0971617	0.0270097
LINC00840	ENSG00000226808.1	lncRNA	0.0942243	0.0847089	0.181414	0.0330341	0.189724	0.078588	0.1475	0	0.0289252	0	0	0.0321495	0	0.0206005	0.044388	0.442125	0.0353975	0	0	0.0112121	0.0770005	0	0.0171542	0.102111	0.270122	0.0374523	0.0960521	0.557964	0.126493	0.0836139	0.0327412	0.014802	0.0142426	0.0858147	0.0110968	0.0231705	0.127353	0.0469664	0.150474	0.0251466	0	0.0390352	0.0802675	0.0720854	0	0.077223	0.0213596
LINC00841	ENSG00000233395.1	lncRNA	0	0	0	0	0	0	0	0	0	0	0	0	0	0	0	0	0	0	0	0	0	0	0	0	0	0	0	0	0	0	0.0102131	0	0	0	0	0	0	0	0	0	0	0	0	0	0	0	0
LINC00843	ENSG00000178440.5	lncRNA	0.0443663	0.0398163	0.266541	0.254492	0.628809	0.0441654	0.23796	0	0.325408	0.0770997	0	0.555062	0	0	0.230817	0.284267	0.156963	0.300225	0.123364	0.333346	0.26657	0.176406	0.221624	0.522399	0.0939073	0.101674	0.0891085	0.196184	0.0451666	0.174853	0.0600277	0.118886	0.0392012	0.0303635	0.146899	0.063434	0.0281583	0.0857609	0.231937	0.0347912	0.175504	0.105874	0.136559	0.0254271	0.0639524	0.10612	0.19527
LINC00844	ENSG00000237949.1	lncRNA	0	1.56579	5.9185	0.564872	4.35236	4.28796	1.60846	0	6.37371	3.51509	4.1687	3.04858	0	3.01479	0.229475	2.31856	0.269736	0.0608813	4.06193	3.53081	3.6778	3.06472	6.4895	0.28309	0.322651	5.60822	5.46631	0.061326	2.66825	0.0390499	0.0449731	0	5.40271	2.10338	5.74578	3.69968	4.85347	6.15759	5.23231	5.67624	2.13962	5.63823	4.24753	5.67727	5.00806	5.07593	3.1338
LINC00845	ENSG00000227244.2	lncRNA	0	0	0	0	0	0	0	0	0	0.0398952	0	0	0	0	0	0	0	0	0	0.0315756	0	0.0747072	0.492722	0.042247	0	0	0	0.042309	0	0	0.0309726	0	0	0.0613691	0	0	0	0	0	0	0	0.036931	0	0	0	0	0
LINC00847	ENSG00000245060.5	lncRNA	3.16734	2.50794	1.8935	2.05633	1.89314	2.1916	2.37651	2.14923	2.84494	1.72559	2.04279	3.04504	2.76394	2.58488	2.26961	2.40644	2.06748	2.72954	1.75172	2.53991	2.63704	2.30549	2.35064	2.24855	2.11878	2.24351	2.6037	1.90145	1.88425	2.47136	2.15117	3.5785	1.76008	0.981163	1.07026	2.1398	2.41576	1.05243	2.58306	1.07291	2.39386	1.25284	1.67999	1.41953	2.3068	1.81343	1.68999
LINC00850	ENSG00000280752.1	lncRNA	0	0	0	0	0	0	0	0	0	0	0	0	0	0	0	0	0	0	0	0	0	0	0	0	0	0	0	0	0	0	0	0	0	0	0	0	0	0	0	0	0	0	0	0	0	0	0
LINC00851	ENSG00000237282.3	lncRNA	0	0	0	0	0	0	0	0.0821373	0	0	0	0	0	0	0	0	0	0	0	0	0	0	0	0	0	0	0	0	0	0	0	0	0	0	0	0	0	0	0	0	0	0	0	0	0	0	0
LINC00852	ENSG00000231177.4	lncRNA	0.360922	0.505374	0.608905	0.119119	0.438454	0.432438	0.435128	0.313658	0.3113	0.160355	0.20127	0.695711	0.403511	0.329445	0.226876	0.302416	0.541388	0.595412	0.322997	0.36729	0.377179	0.416031	0.476285	0.441704	0.424473	0.476053	0.227194	0.129065	0.184234	0.317738	0.0797929	0.243611	0.216882	0.213409	0.156752	0.431842	0.21199	0.0465488	0.144112	0.0187312	0.313131	0.299853	0.173215	0.0272101	0.255967	0.521963	0.365383
LINC00853	ENSG00000224805.2	lncRNA	0.522761	2.62694	0.284833	0.977004	0.94365	1.00226	0.436832	1.56152	1.62599	1.1053	2.98512	2.03409	1.96079	1.67374	0.669909	1.28633	0.318767	1.22496	1.05678	1.58677	1.15569	1.73223	2.4408	0.285732	1.00922	1.09684	3.28867	0.393268	1.84792	2.39963	0.672737	2.39235	0.0830521	1.20418	0	1.17447	1.83401	0.135956	3.0961	0.10938	1.09514	0.285007	0.939896	0.18127	2.51217	0.349002	2.37492
LINC00856	ENSG00000230417.9	lncRNA	0.00708714	0.0126759	0	0	0.0176453	0.00705462	0	0.00686301	0.0440879	0	0	0	0.0105098	0	0	0.0623352	0.0104212	0.0196013	0.0151516	0.0340878	0.00575948	0	0.0664393	0	0	0.0409409	0	0.0327624	0	0.00835067	0.00963289	0.0129686	0	0.042903	0	0	0.00447679	0	0.0294549	0	0.0146394	0	0	0	0.00514639	0.00577654	0.0140621
LINC00857	ENSG00000237523.1	lncRNA	1.10819	1.19094	0.79162	0.263117	1.51892	0.89946	0.382313	1.04243	1.41493	0.45265	1.39259	1.53881	0.184811	1.19823	1.39963	0.242951	0.144565	0.273034	1.0219	1.80322	0.0119364	0.882372	1.35347	0.240019	0.868682	1.00314	0	0.352406	1.14285	2.1975	1.59004	1.64117	0.444492	0.43856	0.325095	0.873216	1.40028	0.368318	1.50333	0.485106	1.22311	0.405111	0.591888	0.394465	0.0422075	0.715115	0
LINC00858	ENSG00000229404.4	lncRNA	0	0.0964061	0	0	0	0	0.0106094	0.162842	0.0779851	0.291238	0	0	0.256608	0.0829273	0	0	0.00816706	0.0204599	0.00792984	0.125572	0	0	0	0.0103272	0	0.0257838	0	0	0	0	0.022529	0	0	0	0.00761778	0	0.0752483	0	0.0307405	0	0	0.00901512	0	0	0.0240224	0	0.106618
LINC00861	ENSG00000245164.5	lncRNA	0.834794	0.213988	0.953678	0.100155	0.301764	0.417855	0.782583	0.54425	0.0688615	0.13154	0.214924	0.213269	0.624235	0.155844	0.294295	0.375824	0.185306	0.202712	0.058778	0.133381	0.331575	0.232026	0.184123	0.0612366	0.196857	0.257013	0.109882	0.176671	0.14105	0.508922	0.334828	0.0304618	0.0533002	0.0151661	0.135567	0.152726	0.182249	0.0852372	0.144847	0.00872175	0.0456335	0.17135	0.112888	0.125062	0.113215	0.179813	0.0723638
LINC00862	ENSG00000203721.4	lncRNA	0.637901	1.07706	0.0196106	0.664938	0.0883605	0.0708272	0.580985	1.19213	0.255078	0.0930773	0.154656	0.17196	0.82318	0.489487	0.408868	0.681981	0.103556	0.113584	0.501254	0.0977778	0.305806	0.0740026	0.358634	0.819791	0.0764677	0.0420111	0.23937	0.0501426	0.0724178	0.472315	1.68224	0.0969618	0.0474537	0.445191	0.0248162	0.0388361	0.355189	0	0.755433	0.135894	0.422509	0.141057	0.234834	0.0308108	0.220424	0.0294064	0.352194
LINC00863	ENSG00000224914.2	lncRNA	0.427091	0.354377	0.480303	0.354106	0.773147	0.410869	0.208087	0.37223	0.624068	0.27238	0.27703	0.846754	0.239439	0.292261	0.823215	0.440089	0.596604	0.51762	0.213265	0.893309	0.150229	0.777874	0.857359	0.806346	0.432055	0.140992	0.513214	0.408912	0.404157	0.446069	0.0584617	0.852103	0.23725	0.518502	0.327731	0.566852	0.248032	0.229252	0.543427	0.263792	0.194805	0.416741	0.152728	0.152557	0.344393	0.393639	0.533934
LINC00864	ENSG00000228055.2	lncRNA	0	0	0	0	0.050743	0.0405689	0.185354	0.0394794	0.14165	0.234215	1.12861	0.918129	0	0.0519029	0.1455	0	1.36832	0.0377745	1.42167	1.32785	0	0.758798	0	0	0.0438363	0	0.433715	0.146535	1.28073	0.345047	0	0	0.814019	0	0.32846	0.657487	0	0.791158	0	0.417805	0.028257	0.640494	0.125758	0.442415	0.142683	0.433101	0
LINC00864	ENSG00000264404.2	lncRNA	0	0.198035	0.236126	0.0532068	1.2155	0.787816	1.00915	0.339143	1.86565	0.365849	1.69878	0.0770067	0.0385613	0.968215	1.48064	0.773071	1.02439	0.0713261	0.44899	1.56633	0.180638	0.0851386	0.368515	0.493518	1.16204	0.200763	0.416842	1.18682	1.11804	0.0607604	0.0698979	0.0934387	1.5355	0.520963	0.351101	1.25017	0.415682	0.921858	1.35988	0.68991	1.26191	0.750284	0.885045	1.06402	1.11446	1.46154	0.521531
LINC00865	ENSG00000232229.4	lncRNA	0.0296873	0.146808	0.116939	0.0380937	0.0995473	0.0585111	0.194405	0.0777385	0.0333627	0.0707327	0.0331862	1.0658	0.0864261	0.110691	0.126233	0.227595	0.0381287	0.0545039	0.010678	0.589488	0.0828509	0.0186174	0.158426	0.171049	0.0937796	0.211615	0.145402	0.127137	0.251623	0.186322	0.0937963	0.0136847	0.0262156	0.103448	0.113782	0.0889418	0.0647786	0.0434574	0.076459	0.0461405	0.114407	0.105731	0.132031	0.0789203	0.0690611	0.0945786	0.0584588
LINC00866	ENSG00000227356.2	lncRNA	0	0	0	0	0	0.0743366	0.0715389	0	0	0	0	0.340331	0	0	0	0	0.0553357	0	0	0	0.0609465	0	0	0	0	0	0	0	0	0	0	0.256779	0	0	0	0.0541248	0	0	0	0	0	0	0	0	0	0.0611236	0
LINC00867	ENSG00000232139.4	lncRNA	0	0	0.035292	0	0.0406431	0	0	0.0315969	0	0	0.0720209	0	0	0	0.0302283	0	0	0	0	0	0	0	0	0.0893638	0	0	0	0.118131	0	0.182416	0	0	0	0	0.0445962	0.0235492	0	0.0632923	0	0	0	0	0.0208246	0	0	0.0266308	0.0217089
LINC00868	ENSG00000267535.1	lncRNA	0	0	0	0	0	0	0	0.0293265	0	0	0	0.0600284	0	0	0	0.0301643	0	0	0	0	0	0.0252627	0.0321738	0	0	0	0	0	0	0	0.0206632	0	0	0	0	0	0	0	0	0	0	0	0	0	0.0220339	0	0
LINC00869	ENSG00000277147.3	lncRNA	1.4758	0.612526	1.04908	0.136846	0.772473	1.26855	0.861875	0.869515	0.910264	0.732178	1.07585	0.314198	0.193442	1.25049	0.504264	0.702332	1.15735	0.716624	1.08277	0.44416	0.974807	1.23866	1.13925	0.220876	0.833415	1.30556	1.43574	1.03746	0.674287	0.81474	0.429167	1.41117	0.593719	0.511124	0.359846	1.30339	0.865981	0.403509	1.33384	0.491855	0.671975	0.575686	0.362486	0.479329	1.18387	0.549822	0.750442
LINC00870	ENSG00000243083.4	lncRNA	0.115402	0.804202	1.63171	1.18793	1.54139	0.276202	0.213368	0.481148	1.64759	0.609416	0.277187	0.439794	0.382373	1.03236	0.291972	0.639812	1.3843	0.380093	1.04671	0.457138	0.379985	0.187426	2.3129	0.234246	0.247922	0.519708	1.48109	0.268798	0.57113	0.505322	0.121072	0.0684448	0.21444	0.213921	0.356847	0.12058	0.696994	0.236543	0.944758	0.235738	0.493297	0.407197	0.0810127	0.202715	1.57954	0.0947035	0.897873
LINC00871	ENSG00000258700.4	lncRNA	0.0235535	0	0	0.117338	0	0	0.0225486	0.0228128	0	0	0	0	0	0.485272	0	0.023466	0	0	0	0.0325708	0.0191616	0	0.0250332	0.0435735	0	0.0274971	0	0	0	0	0	0	0	0.0319885	0	0	0	0	0.0327795	0	0	0	0.0298846	0.0134574	0.0998574	0	0
LINC00877	ENSG00000241163.6	lncRNA	0.0452528	0.0520099	0.0626265	0.0267941	0.07202	0.0825715	0.0913193	0.0438399	0.0234551	0.356197	0.0218834	0.0389382	0.174291	0.0332002	0	0.0702303	0.0475466	0.0300877	0.0687327	0.0797435	0.036866	0.0108989	0.0748408	0.0242628	0.014074	0.0378842	0.0265495	0.0541075	0.0395769	0.0936599	0.124053	0.0119917	0	0.0133557	0.00450088	0.0280815	0.0327813	0.031844	0.00457717	0.010229	0.0135372	0.0211931	0.0289353	0.0222615	0.123253	0.0317497	0.0555197
LINC00879	ENSG00000239589.4	lncRNA	0	0	0	0	0	0	0	0.920314	0.045322	0.511797	0	0	0	0	0	0	0	0	0	0.156719	0	0	0.053387	0	0	0.398065	0	0	0	0	1.18781	0	0	0	0	0	0.0107196	0	0.752497	0	0	0	0	0	1.03295	0	0.834694
LINC00880	ENSG00000243629.1	lncRNA	0.0314045	0.351693	0.162413	0.0482151	0.606373	0.0769194	0.0740269	0	0.408025	0.940134	0.0176584	0.0158138	0.046384	0.153863	0.179442	0.121276	0.101506	0.0716824	0.150672	0.0750843	0.0753647	0	0.233284	0.014711	0.130649	1.61264	0.489606	0	0.0476984	0.0277996	0.0214356	0.0288178	0.0549446	0.010771	0.0108558	0.0113791	0.0780004	0.0459585	0.234708	0.0607381	0.260025	0.0255755	0.106957	0.0619189	1.60602	0.0256367	3.13486
LINC00881	ENSG00000241135.4	lncRNA	0.336245	0.0877528	0.155351	0.171338	0.232539	0.0494001	0.284146	0.0242389	0.0447476	0.0861232	0.258022	0.0739306	0.142631	0.264648	0.133838	0.120565	0.0900374	0	0	0.117634	0.0203611	0.0414523	0.152688	0	0.380134	0.316685	0.146775	0	0.0254801	0.0294548	0.0833975	0	0.0220949	0.0170908	0.017225	0.218721	0.0470202	0.141364	0.150474	0.0195962	0.164524	0.0991009	0.0628123	0.0143016	0.220415	0.118403	0.549952
LINC00882	ENSG00000242759.5	lncRNA	0.0245462	0.0147128	0.00890883	0.0084709	0.0306047	0.0244342	0.0542478	0.0158931	0.022115	0.0144328	0.0183545	0.03269	0.0122002	0.206111	0.0302437	0.040531	0.0181082	0.0152014	0.0521217	0.0450769	0.00668757	0.013682	0.181181	0.0228769	0.0608968	0.513947	0.469972	0.139312	0.0576552	0.0478358	0.027796	0.0520101	0.00725996	0.0278303	0.0224819	0.0118287	0.0461261	0	0.213776	0.0381875	0.0226092	0.0526807	0.0413739	0.0233025	0.0296349	0.0721198	0.0270993
LINC00884	ENSG00000233058.1	lncRNA	1.69677	1.44502	0.86626	0.801772	1.22574	0.861503	1.18899	0.620259	1.48496	0.996484	0.74149	1.87347	0.592361	1.1906	0.838387	0.775379	0.336733	0.963399	0.850979	1.18619	1.13991	2.04061	1.14014	0.0402793	1.16065	0.89663	1.8683	0.269721	0.807865	1.06547	0.798391	0.298552	0.862105	1.05054	0.291958	1.01625	1.11143	0.510697	1.18806	0.495499	1.30693	1.03123	0.461377	0.536017	1.12074	0.765184	1.17925
LINC00885	ENSG00000224652.1	lncRNA	0	0.488213	1.05565	0.0875019	0.863589	1.2573	0.628875	0	1.02771	0.118235	0.0387034	1.03307	0	0.596934	0.0161355	0.210786	0.0255703	0.31897	0.637432	0.203703	0.174112	0.112289	0.576119	0.0162315	0	1.50895	0.0353157	0.0323299	1.62781	0.0102921	0.0469096	0.0317804	0.578042	0.300576	0.387924	0.166565	1.91358	0.767869	0.0121819	0.578864	0.0120475	0.385202	0.957693	1.1799	1.67575	1.1806	0.090077
LINC00886	ENSG00000240875.4	lncRNA	0.858663	1.4397	0.600176	0.72418	0.673766	0.715375	0.642977	0.259295	1.14962	0.322154	1.18964	0.406954	1.09083	1.56244	0.147418	0.39237	0.0896948	0.713825	0.872125	1.11674	0.969374	1.54892	0.959924	1.10611	0.973352	0.338997	2.94422	0.713259	0.599035	1.18076	0.396315	1.24745	0.596849	0.171994	0.346171	0.332532	1.08789	0.282714	2.21978	0.155124	0.418893	0.386166	0.495703	0.364881	1.06192	0.591152	1.12598
LINC00887	ENSG00000214145.5	lncRNA	0.00769304	0.138297	0	0.0236297	0.0286273	0.0893147	0.0436252	0.32617	0.0343074	0.231267	0.0341259	0.0898595	0.0114072	0.0389185	0.014214	0.0228718	0.022534	0.0491491	0.016443	0.0780987	0.0432063	0.0751103	0.0483934	0.0284569	0.024705	0.129291	0.135101	1.12898	0.0986619	0.130324	0.223167	0.497491	0	0.0208619	0.0105511	0.0274921	0.0241374	0	0.563403	0.0120073	0.0316018	0.14312	0.03871	0.0261127	0.0656535	0.0125141	0.0453077
LINC00888	ENSG00000240024.4	lncRNA	0.833082	3.18057	2.54617	0.515111	2.83167	1.71449	1.47765	1.94686	0.626702	2.62196	0.469728	1.53063	1.00402	2.6589	1.51704	0.603158	1.00341	1.91048	1.63567	1.11822	1.00519	0.131551	2.3187	2.1043	1.42987	1.86041	0.511114	1.47948	1.24415	1.72648	1.17734	0.671099	0.994609	0.336362	1.53377	1.15691	0.609832	0.725888	1.59558	1.00122	1.6915	1.13361	1.04726	1.40881	4.03983	1.15763	2.64233
LINC00891	ENSG00000281852.1	lncRNA	0	0.00696194	0	0	0.00969881	0	0	0.0224495	0	0.013626	0	0.00778054	0	0.0197797	0	0.0154359	0	0	0	0.00539202	0.0188561	0	0.00825845	0	0	0.0359684	0	0	0.00790957	0.00915212	0.010557	0.00712305	0.00685318	0.00529472	0.0317267	0.0167181	0.0146715	0.0302304	0.0054269	0.00607454	0.00536688	0	0.00494347	0.00884177	0.0112599	0.0189117	0
LINC00892	ENSG00000233093.4	lncRNA	0.379622	0.320725	0.499499	0.222638	0.300344	0.312663	0.437796	0.465859	0.0297611	0.126409	0.271802	0.173202	0.249837	0.199142	0.402263	0.603132	0.195177	0.280232	0.0353702	0.143245	0.271289	0.254424	0.229401	0.0757613	0.137147	0.266646	0.0665872	0.229947	0.249294	0.218798	0.11985	0.0303047	0.0146564	0.0337276	0.0114195	0.14836	0.18754	0.0162854	0.0116126	0	0.0675741	0.0920228	0.0210833	0.0375446	0.0824403	0.154689	0
LINC00893	ENSG00000241769.6	lncRNA	0.504829	0.364086	1.16843	0.362262	0.765975	0.471307	0.332773	0.162617	1.08806	0.619248	0.150989	0.693441	0.15026	0.296825	0.283065	0.419637	0.267926	0.418548	0.98364	0.419636	0.362064	0.174146	0.777464	0.414514	0.48342	0.11	0.768824	0.0327911	0.129757	0.363875	0.121688	0.280535	0.0763408	0.116259	0.150506	0.06259	0.325088	0.00868976	0.895456	0.0875979	0.106429	0.144249	0.0554344	0.0787813	0.550878	0.0775359	0.385551
LINC00894	ENSG00000235703.4	lncRNA	0.703631	0.206872	0.651171	0.0860537	0.337156	0.130114	0.339704	0.385195	0.745456	0.199307	0.124856	0.345797	0.170096	0.328746	0.176403	0.210932	0.0938397	0.168079	0.848444	0.21809	0.15957	0.078031	0.242424	0.308924	0.249833	0.172827	0.627126	0.0373219	0.0948376	0.327213	0.10306	0.103062	0.0612403	0.112789	0.0241409	0.0536794	0.160226	0	0.6742	0.0620037	0.0881856	0.0485842	0.0475258	0.0426319	0.344971	0.0763665	0.481096
LINC00895	ENSG00000281548.1	lncRNA	0.0194375	0	0	0	0	0.0193487	0	0	0	0	0	0	0	0	0.0180065	0	0	0	0	0	0	0	0	0.0181135	0	0	0	0	0	0	0.0393902	0	0.0171573	0	0	0	0	0	0	0	0	0	0	0	0	0	0.0129162
LINC00896	ENSG00000236499.2	lncRNA	1.61145	0.766567	0.885564	0.267969	1.53777	1.11323	0.484843	0.0145035	0.0918711	1.1384	0.705437	1.0469	0.488307	0.19755	0.300857	0.960498	0.0964302	0.170696	0.191158	0.611949	0.346223	0.605478	1.3649	0.0277748	0.590349	1.54356	0.445607	0.108183	0.239565	0.697027	0.191502	0.0273422	0.254916	1.29261	0.255066	0.284241	0.0282238	0.0436183	0.60139	0.0911818	0.110013	0.161859	0.110511	0.0170408	0.547838	0.0600545	0.204387
LINC00898	ENSG00000205634.5	lncRNA	0	0.0840031	0	0	0	0	0	0.0355109	0.121724	0.0322681	0	0	0	0.0188641	0	0	0.0324278	0	0.0105744	0.174432	0	0	0.106517	0.00690018	0	0.00865489	0.0299846	0	0	0.00872699	0.0642126	0	0.00653459	0.00504846	0	0	0.0864022	0	0.0708067	0	0	0	0	0.00422167	0.242475	0	0.188924
LINC00899	ENSG00000231711.2	lncRNA	0.734914	0.606759	0.43293	0.115272	0.448405	0.459747	0.280689	0.114471	1.06136	0.18659	0.466544	1.04652	0.110991	0.270939	0.180137	0.275209	0.132	0.0984909	0.355088	0.598057	0.478988	0.29638	0.590655	0.137949	0.420426	0.440219	0.253744	0.313652	0.365084	0.584967	0.0771826	0.0177015	0.0614957	0.189815	0.052378	0.227987	0.294686	0.121714	0.286095	0.0497435	0.230848	0.168683	0.248958	0.116808	1.102	0.386448	0.139049
LINC00900	ENSG00000246100.3	lncRNA	0.12853	0.196744	0.0288256	0.169555	0.0895425	0.158257	0.21476	0.0511496	0.0120508	0.258874	0.0149677	0.0849722	0.124227	0.067161	0.0787186	0.0461286	0.0245277	0.517416	0.0565188	0.259564	0.0323924	0.0222224	0.056075	0.090981	0.042785	0.264861	0.0405619	0.126005	0.0991805	0.0994918	0.109997	0.0425038	0.0235203	0.118587	0.04988	0.0890973	0.041808	0.00657593	0.0776397	0.0156745	0.137118	0.0377417	0.033789	0.0340373	0.0667192	0.0902118	0.0738351
LINC00901	ENSG00000242385.1	lncRNA	0	0	0	0	0	0	0	0	0	0	0	0	0	0	0	0	0	0	0	0	0	0	0	0	0	0	0	0	0	0	0.0297059	0	0	0	0	0	0	0	0	0	0	0	0	0	0	0	0
LINC00903	ENSG00000241397.1	lncRNA	0	0	0	0	0	0	0	0	0	0	0	0	0	0	0	0	0	0	0	0	0	0	0	0	0	0	0	0	0	0	0	0	0	0	0	0	0	0	0	0	0	0	0	0	0	0	0
LINC00904	ENSG00000271649.1	lncRNA	0	0.05969	0	0	0	0	0.124636	0	0	0	0	0	0	0	0	0	0	0.0616405	0	0	0	0	0	0	0	0	0	0	0	0	0	0	0	0	0	0.0481347	0	0	0.046715	0	0	0	0.0426074	0	0	0	0
LINC00905	ENSG00000167459.15	lncRNA	0	0	0	0	0	0	0	0	0	0	0	0	0	0	0	0.0118068	0	0.0109766	0	0.00823015	0	0	0	0	0	0	0	0	0	0	0	0	0.02084	0	0	0	0	0	0	0	0	0	0	0	0	0	0
LINC00906	ENSG00000267339.4	lncRNA	0.0227938	0.0538772	0	0.8108	0.00953704	0	0.014584	0.0073965	0	0	0.00854591	0	0.0337139	0	0.00707354	0.022709	0.0279133	0.0350266	0.00546248	0.112366	0.0368499	0	0.00812064	0.0141966	0.0163992	0.0177953	0	0	0.00777757	0	0	0	0	0	0	0	0	0	0.0159499	0	0.0157741	0	0	0	0.0110722	0	0.0301472
LINC00907	ENSG00000267586.5	lncRNA	0.0258824	0.0029221	0.00705317	0.0299356	0.102333	0.0129397	0.0124427	0.285822	0.0175252	0	0.0109196	0.0513925	0.0240328	0.283302	0.0150347	0.0289774	0.00957971	0.035824	0.01393	0.00902861	0.0236703	0.0135321	0.0777102	0.0595677	0.00351091	0	0.00664458	0.335416	0.0198092	0.238845	0.0587419	0.0119223	0.0893138	0.00443975	0.29487	0	0	0	0.0113498	0.373334	0	0.015832	0.024694	0.0564973	0.00236701	0.0599094	0.00432221
LINC00908	ENSG00000263812.4	lncRNA	0.0209503	0.00942359	0	0.0637499	0	0.0208546	0.197847	0.0202908	0	0.0184289	0.0234277	0.0209848	0.0462487	0.0399142	0.0385595	0	0.195793	0.121728	0.00752083	0.00729998	0.0338828	0	0.0111768	0.0291876	0.0225466	0	0	0.0766696	0.0107051	0.00620573	0.00715942	0.00964148	0.0092765	0.0143012	0.042816	0	0.0263937	0.0103097	0.00734716	0.0406557	0.0359693	0.0255004	0.103532	0.0414516	0	0.0671823	0.0208357
LINC00909	ENSG00000264247.1	lncRNA	1.47209	1.61993	1.28273	0.983654	1.60354	0.722227	1.07932	1.37063	1.42938	1.58372	1.13014	2.67604	0.924959	2.81537	0.947506	1.27429	1.27992	1.61372	1.06045	1.28717	1.22054	1.1219	1.90246	1.41939	0.826305	1.08191	1.16793	1.36602	0.939961	1.41023	0.968345	1.61184	0.693828	0.80874	0.66218	1.02694	1.24755	0.859661	1.13291	0.507958	1.44171	0.595703	0.776565	0.730143	1.88916	1.05524	1.55172
LINC00910	ENSG00000188825.12	lncRNA	0.559148	0.726849	0.409061	0.128075	0.302613	0.214472	0.285481	0.538195	0.77176	0.449023	0.37357	0.331201	0.181265	0.712105	0.241097	0.269432	0.170737	0.556931	0.47398	0.537242	0.533384	0.378989	0.680509	0.140109	0.27683	0.32884	1.03646	0.198119	0.362114	0.693216	0.216733	0.563942	0.205867	0.18394	0.151248	0.387626	0.555313	0.203611	0.817305	0.158053	0.405544	0.207173	0.18026	0.245116	1.00352	0.278005	0.792724
LINC00911	ENSG00000259107.1	lncRNA	0	0	0	0	0	0	0	0	0	0	0	0	0	0	0	0	0	0	0	0	0	0.0470436	0	0	0	0	0	0	0	0	0	0	0	0	0	0	0	0	0	0	0	0	0	0	0	0	0
LINC00917	ENSG00000168367.8	lncRNA	0	0	0	0	0	0	0	0.0385113	0.00904277	0	0.139637	0	0.356144	0	0	0	0	0.00930051	0	0	0	0	0	0	0	0	0	0	0.0602916	0.01183	0.00683813	0	0	0	0	0	0	0	0	0	0	0	0	0	0.00729405	0	0
LINC00919	ENSG00000260268.4	lncRNA	0	0	0	0	0	0	0	0.0369404	0	0	0	0	0	0	0	0	0	0	0.0137419	0.0133392	0	0	0.0204006	0	0	0	0	0.0179119	0	0	0.0130829	0	0.0169413	0	0	0	0	0	0	0	0	0	0	0	0	0	0.0379266
LINC00920	ENSG00000246898.1	lncRNA	0.331767	0.0780645	0.2916	0.103711	0.107731	0.294525	0.5413	0.496296	0.0527495	0.101269	0.0811702	0.468111	0.147288	0.162216	0.287174	0.411111	0.116016	0.106495	0.102871	0.0706816	0.192592	0.107728	0.150527	0.2188	0.209028	0.284071	0.0301229	0.595812	0.325109	0.234838	0.624502	0.155466	0.125938	0.284929	0.164383	0.209515	0.265842	0.278541	0.374076	0.195973	0.165269	0.138639	0.314166	0.17574	0.153903	0.295719	0.00985852
LINC00921	ENSG00000281005.1	lncRNA	0.517887	0.592518	0.553528	0.175913	0.568886	0.393358	0.53379	0.869968	0.482181	0.171869	0.717611	0.518611	0.49988	0.655487	0.441708	0.403463	0.269387	0.396778	0.436828	0.350012	0.233148	0.474762	0.689117	0.27442	0.55092	0.26284	0.649845	0.333626	0.297539	0.578373	0.250615	0.260586	0.162248	0.323341	0.127815	0.240368	0.366904	0.0744147	0.461363	0.153817	0.501968	0.294759	0.185595	0.0930086	0.69621	0.251661	0.503398
LINC00922	ENSG00000261742.4	lncRNA	0.375869	0	0	0	0.019034	0	0.0146013	0	0.0137387	0.013415	0	0.0601691	0	0	0.0141294	0	0	0.0141296	0	0.0315607	0	0	1.25716	0	0	0.0528027	0	0.0422891	0.0155319	0	0.0512336	0	0	0	0	0	0	0	0.0317629	0	0	0	0	0	0	0	0
LINC00923	ENSG00000251209.6	lncRNA	0.0273025	0.748853	0.0222143	0	0.0171171	0.0204314	0	0.0329811	0.24474	0.0651243	0.0153424	0.246812	0.0101945	0.142493	0.0624309	0.00684852	0	0	0	0.0237007	0.00558637	0.00572813	0.0784289	0.00640406	0.0293779	0.0397249	0	0.0127988	0.0884515	0.0080999	0.0370173	0	0.0478185	0	0	0	0.0679537	0	0.00958857	0	0	0.0111573	0.00437438	0.00782513	0	0.00560292	0.0360924
LINC00924	ENSG00000259134.4	lncRNA	0.26147	0.423569	0.718553	0.308784	0.581621	0.411038	1.24048	0.21454	0.228252	0.0915136	0.0653391	0.211093	0.669046	0.541178	0.763485	1.05693	0.0174773	0.419324	0.373872	0.250352	0.232479	0.0962087	0.444618	1.16947	0.584226	0.462015	0.161219	1.95057	1.10205	0.751174	0.602265	0.440153	0.45671	1.39171	0.261721	0.502911	0.761224	0.186516	0.180058	0.192012	0.514666	0.461332	1.39026	0.783417	0.331523	0.622558	0.164476
LINC00926	ENSG00000247982.5	lncRNA	0.941029	0.308709	0.595694	0.328216	0.446741	0.596506	0.479062	0.324217	0.251783	0.206956	0.183289	0.84328	0.50824	0.26445	0.368922	0.723481	0.111277	0.265117	0.327883	0.264818	0.31707	0.364387	0.3741	0.377143	0.151578	0.38319	0.0351921	0.225726	0.183432	0.288247	0.0864421	0.242572	0.11112	0.146869	0.0355192	0.226334	0.101071	0.0669164	0.172159	0.0337228	0.0876932	0.173621	0.0861924	0.0632186	0.534018	0.102938	0.100606
LINC00927	ENSG00000259361.4	lncRNA	0.00871666	0	0	0	0	0	0	0	0	0	0	0.00873111	0	0	0	0	0	0	0	0	0	0	0	0	0	0	0	0	0	0	0.00593484	0	0.00769076	0	0	0	0	0	0	0	0	0	0	0	0	0	0
LINC00928	ENSG00000259218.4	lncRNA	0	0.0191751	0	0	0	0	0	0	0	0	0	0.0425248	0	0	0	0	0	0	0	0	0	0	0	0	0	0	0	0	0	0	0.0290137	0	0	0	0	0	0	0	0	0	0	0	0	0	0	0	0
LINC00929	ENSG00000259150.4	lncRNA	0	0	0	0	0	0	0	0	0	0	0	0	0	0	0	0	0	0	0	0	0	0	0	0	0	0	0	0	0	0	0.0108866	0	0	0	0	0	0	0	0	0	0	0	0	0	0	0	0
LINC00930	ENSG00000258647.4	lncRNA	0	0	0.0614795	0.671966	0.0239555	0.0191167	0	0.0185996	0.0343934	0.0335885	0	0.645017	1.03877	0	0.0353642	0.386321	0	0.152731	0.0137501	0	0	0	0.174083	0	0	0.0224255	0.0389115	0.0703923	0.0388463	0.01135	0.0130907	0.0176165	0.0169514	0.0260959	0.0132101	0.0138464	0	0.0188339	0.0134333	0.0150314	0	0	0.0364117	0	0	0	0
LINC00933	ENSG00000259728.4	lncRNA	0.0524266	0.339455	0.13249	0.0109519	0.483012	0.102557	0.108245	0.0706207	0.29459	0.0461773	0.0470299	0.152129	0.0620617	0.130445	0.176592	0.102642	0.113328	0.0676021	0.192589	0.174204	0.148244	0.0609543	0.160995	0.077453	0.142229	0.108188	0.125121	0.0489648	0.154528	0.177439	0.0639323	0.593531	0.117516	0.0500292	0.119517	0.132088	0.280806	0.010433	0.175267	0.0572684	0.0648649	0.0924388	0.214124	0.0941353	0.443461	0.187377	0.198137
LINC00934	ENSG00000281196.1	lncRNA	0	0	0	0	0	0	0	0	0	0	0	0	0	0	0	0	0	0	0	0.0093017	0.0108876	0	0	0	0	0	0	0	0	0	0.00912272	0	0	0	0	0	0	0	0	0	0	0	0	0	0	0	0
LINC00937	ENSG00000226091.6	lncRNA	0.0930964	0.0300957	0.0122001	0.0173668	0.00705065	0.214152	0.0426713	0.150695	0.00508326	0.0148384	0.0374957	0.160695	0.128484	0.0774404	0.0413049	0.0552832	0.0288561	0.0913282	0.0280238	0.0425258	0.00916082	0.041795	0.0531463	0.0568256	0.0479248	0.102108	0.0114946	0.0209547	0.0171787	0.124501	0.0491736	0.0658929	0.0198203	0.0229323	0.0192857	0.00406524	0.0177407	0.00553632	0.0542522	0.0219383	0.0232429	0.0497066	0.0320113	0.031853	0.00409915	0.022861	0.0186314
LINC00939	ENSG00000249267.5	lncRNA	0.249418	0.629737	0.455856	0.0302606	0.705088	0.0436813	0.194705	0.670322	1.06377	0.183596	0.281037	0.109767	0.0716891	0.178383	0.1726	0.337115	0.609147	0.114512	0.449299	0.020456	0.440182	0	0.567202	0.0719537	0.297584	0.0343123	0.547971	0.0808176	0.0100473	0.456423	0.0266903	0.0446871	0.0556734	0.0134235	0.0402124	0.0247254	0.259505	0.0383212	0.541148	0.0381817	0.00341353	0.0821109	0.061615	0.126739	0.546624	0.220255	0.279591
LINC00940	ENSG00000235049.1	lncRNA	0	0.0361854	0.206	0.453817	0.840756	0.05328	0.0129869	0	0	0.0119312	0	0.0403924	0	0.0846123	0	0.0401772	0	0	0.0384496	0.0915793	0.0219776	0.18116	0.0980592	0	0	0.826368	0	0.0126605	0.0274992	0	0.115769	0.0124439	0.0356257	0.555584	0	0.057692	0.0589985	0	0.037571	0.010615	0	0	0.084166	0.0829431	0.0956774	0	0
LINC00941	ENSG00000235884.3	lncRNA	0.0286006	0.0632971	0.0309471	0.043933	0.0356475	0.0701493	0.193721	0.220075	0.0510905	0.0375871	0.016075	0.957996	0.0212858	0.0364668	0.0265011	0.0284944	0.179689	0.0525251	0.0102847	0.281256	0.0232751	0.0356466	0.117913	1.0642	0.104953	0.0660041	0.16677	0.377225	0.0856519	0.213273	0.292448	1.58978	0.062327	0.0859179	0.02944	0	0.0448702	0.0418739	0.0100474	0.0334733	0.493401	0	0.0362712	0.0081998	0	0.0233436	0
LINC00942	ENSG00000249628.2	lncRNA	0.0262671	1.07811	0.0284241	0	0.0164657	0	0.507929	1.99278	0.011882	0	0	0.127001	0.0388289	0.0334989	0.0363539	0	0.148211	0.0122203	0	2.41665	0.38511	0.0327447	1.20118	0.0122928	0.0421919	0.0457494	4.94486	0	0.98717	0.00779075	2.11251	0.0360008	0.0231921	0.0356618	0	0.00950683	0.0166329	0.0510711	1.13281	0.0103218	5.26897	0.0107319	0	0	0.0191087	0.0425578	0
LINC00943	ENSG00000189238.5	lncRNA	0.148441	0.205793	0.0610672	0.00844703	0.0405504	0.0162895	0.0540974	0.151155	0.00738851	0.111307	0	0.0245178	0	0.0516672	0.0301591	0.0243864	0.0120633	0	0.00586857	0.0939024	0.0330395	0.0338698	0.133619	0	0.0176133	0.00958775	0	0.00765577	0	0.0288106	0.060292	0.00752454	0	0	0.00563747	0	0	0.00804647	0.00573297	0.00641706	0.0557174	0.0199253	0.00522232	0.00467747	0.0295521	0.0133461	0.0323679
LINC00944	ENSG00000256128.4	lncRNA	3.53817	1.47073	0.447157	0	0.361177	0.0835739	0.186011	1.24439	0.030794	1.53915	0.445849	0.267897	0.320865	0.857582	0.353191	0.115789	0.037679	0.0929829	0.0244998	1.46137	0.291458	0.474326	0.798307	0.0318516	0.207692	0.418143	0.197463	0.108689	0.118251	0.0598771	0.315599	0	0	0.0117262	0.0235409	0.0123881	0.0216577	0	0.0706522	0.0530592	1.24686	0.027831	0.0326035	0.0098095	0.0970257	0.121498	0.362902
LINC00945	ENSG00000232539.1	lncRNA	0	0	0	0	0	0	0	0	0	0	0	0	0	0	0	0.0417724	0	0	0	0	0	0	0	0	0	0	0	0	0	0	0.0286512	0	0	0	0	0	0	0	0	0	0	0	0	0	0	0	0
LINC00950	ENSG00000281205.1	lncRNA	0.0234295	0.178916	0.231135	0.32132	0.208483	0.113016	0.0532571	0.567498	0.256466	0.0569872	0.0313804	0.444453	0.114566	0.132632	0.157321	0.246042	0.0844142	0.378698	0.138321	0.0323998	0.110759	0.1171	0.244336	0.03478	0.079178	0.30277	0.401258	0.106168	0.0566034	0.033032	0.0223202	0.159736	0.0329541	0.0318205	0.00647111	0.0435336	0.184464	0.00923521	0.0229024	0.0219852	0.044951	0.0527761	0.0326669	0.0160487	0.216094	0.0342298	0.30389
LINC00951	ENSG00000204092.2	lncRNA	0.0566953	0	0.0612984	0	0	0.0564395	0.0543027	0	0	0	0	0.0567878	0.0833944	0	0	0	0	0.0525716	0	0.039559	0	0	0.173589	0	0	0	0	0	0	0	0	0	0	0.0388533	0	0.0410247	0	0	0	0	0	0	0	0	0	0	0.0378365
LINC00954	ENSG00000228784.6	lncRNA	0.203802	0.0363151	0.174239	0.00702552	0.0503916	0.040287	0.107206	0.174476	0.0603007	0.0297515	0.0377816	0.0471838	0.0886277	0.00871951	0.0740714	0.0336786	0.0200013	0.0251159	0.0242378	0.02353	0.0437814	0.0282116	0.0984033	0.0126874	0.0363673	0.0394404	0.0681427	0.0439908	0.0207479	0.149249	0.0592553	0	0.0239338	0.0185159	0.0279022	0.00491451	0.0425382	0.00669221	0.0561952	0	0.0187671	0.0275338	0.0343807	0.0116371	0.0197207	0.0221217	0.018028
LINC00955	ENSG00000216560.4	lncRNA	0.0152685	0	0	0	0	0	0	0	0	0	0	0	0	0	0	0	0	0.0693686	0	0	0	0	0	0	0	0	0	0.0142481	0	0	0	0.0140044	0	0	0	0	0	0	0	0	0	0	0	0	0	0	0
LINC00957	ENSG00000235314.1	lncRNA	0.677784	0.661287	0.236243	1.79827	0.453654	0.52763	0.595506	0.710483	0.348926	0.167021	0.6508	2.03348	1.46911	0.07384	0.935647	0.528008	0.761598	1.20207	0.129519	0.717073	0.708336	0.453643	0.345732	0.376754	0.8234	0.45894	0.417035	0.419191	0.243714	1.82848	0.829198	3.12552	0.195232	0.355846	0.13947	0.670102	0.769841	0.205455	0.891001	0.124178	0.428611	0.429941	0.304548	0.324885	0.38955	0.334583	0.163267
LINC00958	ENSG00000251381.5	lncRNA	0	0.0258378	0	0	0.0180634	0	0.0138556	3.16	0.0888769	0	0.0161911	0	0	0	0	0.111523	0	0	0.0103591	1.04481	0	0	0	0.0134875	0.0309948	0	0	0.0135075	0	0.025497	0.334162	0	0	0.0487079	0	0	0	0	0.0596825	0	0	0	0.0183814	0.0488606	0.0105186	0.0235118	1.65966
LINC00960	ENSG00000242516.1	lncRNA	0.0100356	0.153913	0.0323517	0.109765	0.0494728	0.0589256	0.222812	0.0666938	0.779337	0.221127	0.0334234	0.152991	0.0295981	0.0874255	0.30934	0.115634	0.0147496	0.107769	0.104103	0.0880603	0.0718054	0.0575543	1.45255	0.832063	0.154125	0	0.0405158	0.142983	0.136869	0.0467201	1.13522	2.23039	0.0778034	0.0800412	0.119354	0.131519	0.0682706	0	1.02711	0.232147	0.0811038	0.0873349	0.0809239	0.00572235	0.443234	0.535325	1.12747
LINC00963	ENSG00000204054.10	lncRNA	3.53522	2.23612	2.10933	1.46697	2.94913	2.79394	2.56488	2.35125	1.49608	2.32184	3.25404	2.36758	2.40474	2.7346	2.16805	3.08957	2.7	2.01946	2.70348	1.48577	3.1679	2.7906	3.28369	2.79747	2.18068	3.10423	3.38549	2.08626	2.19705	2.88023	3.46877	2.60537	2.18631	2.38447	2.4769	2.63189	2.07655	2.31373	2.73417	2.46665	2.22812	2.67257	1.85876	1.51393	0.962089	2.16557	2.81904
LINC00964	ENSG00000249816.5	lncRNA	0.00634461	0.00568621	0.0205112	0.0259508	0.031434	0	0.0121193	0	0.022716	0.00557765	0.0351515	0.00635514	0.0187588	0.0161683	0	0	0	0.0175556	0.0180626	0.0262218	0.0507472	0.0262416	0.01346	0.0059106	0.0203957	0.0074143	0.0129142	0.0176858	0.00646058	0.0111997	0	0	0.0167273	0.0299996	0.0130352	0.0091231	0.0119889	0.00622166	0.0220252	0.00496114	0.0346966	0	0	0.00722244	0.00919908	0.0103237	0
LINC00967	ENSG00000253138.4	lncRNA	0.0159053	0	0	0.0325611	0	0.0158325	0.015225	0	0	0.19679	0.035363	0	0	0.0403269	0	0	0	0.180708	0.0338867	1.51638	0.0257512	0	0.0664717	0.0583902	0	0	0	0	0	0.0463787	0	0	0	0	0	0.0228377	0.0100583	0	0.371919	0.012446	0	0	0	0.00907719	0.034404	0.0385691	0.15088
LINC00968	ENSG00000246430.5	lncRNA	0.0334485	0.0200736	0.0121638	0	0.0140251	0.0442266	0.0320261	0.0216807	0	0.00987968	0	0.0224219	0	0	0	0.0111939	0.00827889	0	0.00803843	0	0.0182095	0	0	0.0208616	0	0.0261347	0.0228303	0.0818136	0.0340541	0.0132357	0.045316	0	0.0197613	0	0	0.00809482	0.00710123	0	0	0	0.0231739	0	0.0284049	0.00640791	0	0.00916051	0
LINC00969	ENSG00000242086.7	lncRNA	1.14155	0.956492	0.622649	1.06965	0.799852	0.752289	0.942069	0.761412	1.60184	0.813417	0.639497	1.81039	1.47098	0.482154	1.03415	1.26621	0.622531	1.08192	1.58012	1.10661	0.564245	0.432915	0.710121	1.23862	1.17855	1.16379	0.362569	0.364213	0.793795	0.916224	0.691837	1.34395	0.457112	0.443649	0.388672	0.409021	0.884118	0.201258	1.28379	0.443531	0.357651	0.357236	0.366012	0.296822	1.05685	0.594399	1.82632
LINC00970	ENSG00000203601.3	lncRNA	0	0	0	0	0	0	0	0	0	0	0	0.0557516	0	0	0	0.0279945	0	0	0	0	0	0	0.0877905	0.197306	0.0302341	0.0327948	0	0	0	0.572275	0.164016	0	0	0.0191961	0	0	0	0	0.0196729	0.0220078	0.0386539	0	0	0	0	0	0
LINC00971	ENSG00000242641.4	lncRNA	0	0	0	0	0	0	0	0	0	0	0	0	0	0	0	0	0	0	0.00284775	0	0	0	0	0	0.00428879	0	0	0	0	0	0.00271069	0	0	0	0	0	0	0	0	0	0	0	0	0	0	0	0.00264217
LINC00972	ENSG00000225128.1	lncRNA	0.218932	0	0	0	0	0	0	0.074358	0	0	0	0	0	0	0	0	0	0	0	0	0	0	0	0	0	0	0	0	0	0	0	0	0	0	0	0	0	0	0.562331	0	0	0	0	0	0	0	0
LINC00973	ENSG00000240476.1	lncRNA	0	0	0	0	0.041018	0.0327717	0.0315212	0	0	0	0	0	0	0.0827318	0	0.0327994	0	0	0	0.0229136	0	0	0	0.0306886	0	0.0384127	0	0.0307338	0	0.0387295	0	0	0	0	0	0	0.0208642	0	0.0901112	0	0	0	0	0	0.0239646	0	0
LINC00974	ENSG00000226629.1	lncRNA	0	0.0133448	0	0	0	0	0	0	0	0	0	0	0	0	0	0	0	0	0.0106532	0	0	0	0	0.0138699	0	0	0	0	0	0	0.0302139	0	0	0	0	0	0.0187632	0	0.0207403	0	0.0205121	0	0	0	0	0	0
LINC00976	ENSG00000281657.1	lncRNA	0	0	0.017389	0	0	0	0	0	0	0	0	0	0	0	0	0	0	0	0	0	0	0	0	0	0	0	0	0	0	0.00949023	0.0109468	0	0	0	0	0	0	0	0	0	0	0	0	0	0	0	0
LINC00977	ENSG00000250400.3	lncRNA	0	0.024472	0	0	0	0	0.0261224	0	0	0	0	0	0.040327	0	0	0	0	0	0	0	0.0222027	0	0.0852984	0.0504218	0	0	0	0.0254687	0	0	0.0186154	0	0.0240919	0	0.0187848	0	0	0.0267601	0.0379536	0	0	0	0	0.015598	0	0.0441976	0
LINC00982	ENSG00000177133.9	lncRNA	0.0339208	0.0700316	0.141504	0.867589	0.0967463	0.0829793	0.110613	0	0.0654369	0.0100203	0.0565009	0.562284	1.99448	0.0782883	0.455026	0.774878	0.016745	0.891764	0.0243219	0.0118541	0.0636295	0.0142241	0.0478607	0.70298	0.725304	0.234064	0	0.122702	0.0345349	0.54405	0.0116263	0.0565666	0.0641428	0.66047	0.0387422	0.00821013	0.0321315	0.0167307	0.0276862	0.0740714	0.00394373	0.0367226	0.0674995	0.0480453	0.0165098	0.0593485	0.00378765
LINC00987	ENSG00000237248.4	lncRNA	0.404215	0.348967	2.0904	0.163784	1.39361	0.858891	1.54871	0.165774	0.377601	1.92097	0.189978	0.688693	0.666119	2.61401	0.866618	0.478968	1.18234	0.180243	1.03303	0.789879	0.37757	0.163126	0.924369	0.313403	1.34912	0.45157	0.450488	1.80612	0.984576	4.94666	2.31544	0.125105	1.11937	1.54339	0.981273	0.977935	0.678885	1.80796	0.639767	1.47674	0.341013	1.43349	1.14079	0.914376	0.823065	1.27046	0.376031
LINC00989	ENSG00000250334.4	lncRNA	0.0424459	0.0505667	0.0608948	0.029267	0.0354423	0.0142224	0.0539444	0	0.0632228	0.0125648	0.0159818	0.0701786	0.0420194	0	0.0263481	0.02833	0	0	0.040472	0.0392966	0.0116167	0.0119108	0.0151884	0.0525302	0.146878	0.016689	0.029	0.465357	0.043212	0.0168277	0.0290072	0	0	0.0385956	0.00982287	0.0803858	0.0269329	0.0278886	0.0199094	0	0.0487308	0.0231532	0.0181439	0.0323358	0.0309255	0.0232087	0.00948855
LINC00992	ENSG00000248663.5	lncRNA	0.0277339	0.334422	0	0.11094	0	0	0.0782343	1.35611	0.45093	0	0.091085	1.80263	0.299293	0.290828	0.147737	0.491673	0.893138	0.07576	0.0198737	0.249109	0.0882301	0	1.20182	0.217495	0	0	0.0560253	0.240084	0.0559321	3.58285	0.353044	4.08424	0.0244887	0.0561076	0.0190947	0.0200126	0.243356	0.180439	0.435405	0.0642069	0	0.0448138	0.0863798	0.165507	0.979562	0.151458	0.238981
LINC00993	ENSG00000235687.7	lncRNA	0	0	0	0	0	0	0	1.51451	0	0.0375037	0	0	0	0	0	0	0	0	0	0	0	0	0	0	0	0	0	0.0397747	0	0	1.15249	0.0771689	0.0376346	0.0577158	0.0863878	0.0609193	0.0796134	0	0.143516	0.129193	0.0295404	0.0686142	0	0.0720142	0.0310356	0	0.331445
LINC00994	ENSG00000189196.4	lncRNA	0.0149688	0.0134196	0	0	0	0	0.0143284	0	0	0	0	0	0	0	0.0138652	0	0	0	0	0	0	0	0	0	0	0	0	0	0	0	0	0	0.026301	0	0.0102918	0	0	0	0	0.0117124	0	0.0121776	0.00953505	0	0	0	0
LINC00996	ENSG00000242258.1	lncRNA	0.699461	0.162387	0.340077	0.144437	0.221728	0.303527	0.536302	0.24874	0.0263242	0.100187	0.228613	0.256591	0.313787	0.258397	0.167501	0.418194	0.0533088	0.105359	0.150088	0.0699188	0.0587182	0.117951	0.0911997	0.156165	0.121819	0.323186	0.248283	0.341584	0.044388	0.744307	0.430661	0.213389	0.012956	0.134247	0.0399567	0.0418628	0.133331	0.014397	0.070361	0.0228827	0.293895	0.137177	0.0370465	0.0656908	0.236498	0.137493	0.0194344
LINC00997	ENSG00000281332.1	lncRNA	1.06992	1.37522	1.06386	0.34236	1.14129	1.29972	1.10328	0.951932	0.981483	0.772339	0.816207	1.92247	0.445007	0.649518	0.927009	0.478128	1.03133	1.83357	0.8652	1.17826	1.02582	0.989556	1.3059	1.20009	1.3981	0.566282	0.406299	0.932115	1.0837	0.711979	0.752727	1.71252	0.755603	0.582292	0.829975	1.17772	0.572639	0.602566	2.00821	0.570802	0.756511	0.634545	0.782647	0.743024	1.10497	0.530463	1.09423
LINC01001	ENSG00000230724.8	lncRNA	0.0893488	0.183087	0.0965158	0.0508547	0.120464	0.0731801	0.130263	0.055707	0.183887	0.043524	0	0.166297	0.0368484	0.0628892	0.0533132	0.0811542	0.00615469	0.104728	0.0871376	0.185193	0.260812	0.0276517	0.103148	0.119769	0.0704354	0.0386606	0.0668084	0.061216	0.0829012	0.158846	0.0884292	0.0527983	0.0364876	0.0226486	0.0674227	0.0179785	0.0519369	0.00819338	0.444519	0.0323795	0.0622688	0.0402938	0.0420032	0.0376706	0.139018	0.0470128	0.137662
LINC01003	ENSG00000261455.1	lncRNA	1.64492	1.19269	2.05746	1.82377	1.00473	0.918091	1.1947	1.5608	2.21682	1.4467	0.591852	2.10549	1.50158	2.13083	1.44623	1.23534	1.24567	1.45241	1.22671	0.958224	1.40949	1.77925	1.54966	1.41409	1.70645	1.95215	1.8142	1.20376	0.914152	1.00115	1.06171	1.91446	0.64728	2.93755	0.473867	1.01696	2.18368	0.809773	2.10863	0.721869	0.986928	1.27012	0.809247	1.01782	2.69411	1.2223	1.82595
LINC01004	ENSG00000228393.3	lncRNA	2.52384	1.15795	0.871192	1.03637	1.10629	0.784982	1.21114	0.891783	0.966694	0.371094	0.233626	1.87755	0.88387	0.724762	0.677967	0.833794	0.832167	1.03869	0.813631	0.78384	0.871269	0.477648	1.01647	1.33218	0.932845	0.589696	0.678786	0.730586	0.356024	0.626545	0.540073	0.260621	0.208946	0.527312	0.182395	0.374852	0.592641	0.254007	0.887316	0.0649286	0.130765	0.25275	0.120852	0.250992	1.0781	0.365029	0.567163
LINC01005	ENSG00000228564.1	lncRNA	0	0	0	0	0	0	0	0	0	0	0	0	0	0	0	0	0	0	0	0	0	0	0	0	0	0	0	0	0	0	0	0	0	0	0	0	0	0	0	0	0	0	0	0	0.0270613	0	0
LINC01006	ENSG00000182648.10	lncRNA	1.63515	1.70648	0.987473	1.28792	1.46295	1.32829	1.29124	1.38456	1.4907	1.09242	1.43911	0.605791	1.41324	1.7773	1.30626	1.66487	1.61427	0.951292	1.40341	1.23392	0.848654	1.3813	1.00907	2.11745	2.53336	1.92703	1.35286	0.944778	1.12861	0.705403	1.56484	2.35723	0.621542	2.27664	0.701995	1.43789	1.71067	0.791223	2.00537	0.625621	1.48249	0.819539	0.997982	0.954305	1.22487	1.16434	1.17567
LINC01007	ENSG00000233123.1	lncRNA	0.0240577	0	0	0	0	0.0120237	0	0	0.010878	0	0	0	0	0	0	0	0	0.0222895	0.0172332	0	0	0	0	0	0.0130024	0	0	0	0	0.0142281	0	0.011078	0	0	0	0	0	0	0	0	0	0	0	0	0	0	0
LINC01010	ENSG00000236700.4	lncRNA	0.270607	0.453887	0.176745	0.0127122	0.515646	1.5528	0.392448	0.0355843	0.0761066	0.0639607	0.0274975	0.0608135	0.054209	0.121581	0.0227857	0.0485946	0	0.0563043	0.00883578	0.22274	0.1528	0.219944	0.487704	0	0.0395171	0.311723	0.0250822	0.0229547	0.306095	0.0920285	0.51874	0.0447791	0.0746068	0.159749	0.0746535	0.0781706	0.00780587	0.325254	0.108376	0.395919	0.146424	0.188697	0.170833	0.0889928	0.0267499	0.0593848	0.0485102
LINC01011	ENSG00000244041.6	lncRNA	1.13276	0.398902	0.349067	0.14499	0.38511	0.359592	0.381152	0.874772	0.345068	0.0968348	0.122221	1.11838	0.496186	0.289464	0.677844	0.35099	0.128333	0.697508	0.39009	0.330564	0.476541	0.622487	0.224034	0.151035	0.619051	0.644594	0.800163	0.535546	0.283549	0.605446	0.499503	1.01516	0.1434	0.248889	0.0687403	0.282166	0.3037	0.117966	1.33769	0.0695513	0.341653	0.141067	0.208755	0.16534	0.504317	0.223204	0.0808055
LINC01012	ENSG00000281706.1	lncRNA	0.0451798	0.0643401	0.0392225	0.0187774	0.0114233	0.0181587	0.00875762	0.175523	0.00823925	0.00804474	0	0.0182722	0	0	0	0.0181741	0	0.00847416	0.00654469	0	0	0	0.0193903	0	0.00985011	0.113455	0	0.0254615	0	0.10936	0.0611223	0.0250277	0.00807312	0	0.0125468	0.0131513	0	0	0.128651	0	0	0	0	0	0.0198456	0	0.0060728
LINC01013	ENSG00000228495.1	lncRNA	0.037588	0.0135848	0	0.0233343	0.0375717	0.0075615	0.0359917	0.00735616	0	0	0.0502607	0.00760895	0.0770615	0	0.0417042	0.0594604	0.00559532	0.0348373	0.026961	0.00527302	0.00617351	0.0189077	0.00807636	0.0141193	0.0324376	0.00887644	0	0.0141402	0.015429	0.0134048	0.015459	0.0138984	0	0.0103372	0.0052187	0.115811	0.0191	0.00744921	0.00530712	0.0352815	0.00524842	0.0123275	0.0708674	0.0129509	0.0219403	0.0184962	0.00504081
LINC01014	ENSG00000223941.4	lncRNA	0	0.0488247	0	0	0	0.0541395	0	1.37825	0	0.0942724	0	0	0	1.94439	0	0	0.0402291	0	0	0	0	0	0	0	0	0	0.770075	0	0	2.59136	0	0.79878	0	0	0	0	0	0	1.2917	0	0	0	0	0.0617691	0	0	0
LINC01015	ENSG00000224582.4	lncRNA	0	0	0	0	0	0	0	0.0107528	0	0	0	0	0	0	0	0	0	0.010284	0	0.00771036	0	0	0	0	0	0	0	0.0103605	0.0113061	0	0.00756192	0	0.00979762	0	0	0	0	0	0.0154789	0.0173189	0	0	0	0.00633227	0	0	0
LINC01016	ENSG00000249346.5	lncRNA	0	0.0150444	0.0361	0.108744	0	0.0332155	0	0.00814845	0.116698	0.0652539	0	0.0251389	0.0969071	0	0.0611943	0.0250042	0.00619837	0.076097	0.0179798	0.0346988	0	0.00701217	0.417799	0	0.0535174	0.293561	0	0.038834	0.107603	0.203763	0.0284195	0.0381753	0.121289	0.0837336	0.0115394	0.0883376	0.0777554	0.134234	0.0349209	0.0644936	0.0458701	0.0929619	0.0318389	0.047265	0.0890533	0.067165	0.0868529
LINC01017	ENSG00000250716.1	lncRNA	0	0	0	0	0	0	0	0	0	0.0715169	0	0	0	0	0	0	0	0	0	0	0	0	0.0436865	0	0	0	0	0	0	0	0	0	0	0	0	0	0	0	0.0288284	0	0	0	0	0	0	0	0
LINC01018	ENSG00000250056.4	lncRNA	0.00907727	5.10011	4.34407	0	5.70938	3.67511	4.53067	0	4.85486	4.5474	0.939863	1.89964	0.0530895	2.92159	1.28895	0.00904336	0.0590961	2.98223	5.25135	3.32958	4.72633	0	5.13981	0.129699	2.62734	1.04441	4.01167	0.90865	5.20944	0.0578612	0.147087	0	5.03945	0.0184858	4.58402	4.15947	5.31621	4.20242	2.12203	4.15756	0.0187366	4.10862	4.5916	5.00025	5.66548	5.38234	4.62434
LINC01019	ENSG00000248118.1	lncRNA	0.0198901	0.348973	0	0	0	0	0	0.16476	0.901896	1.12663	0	0	0	0.0127466	0	0	0	0	0.110183	0.519328	0.139454	0	1.23762	0.00929747	0	0.0573768	0	0	0.0793559	0	0.880024	0.00915176	0	0	0	0	0.0125847	0	0.467587	0	0	0	0	0	0.318243	0	1.31674
LINC01020	ENSG00000215231.6	lncRNA	0	0	0	0	0	0	0	0	0	0	0	0	0	0.0196516	0	0	0	0	0.0110172	0	0	0	0	0	0	0	0	0	0	0	0	0	0	0	0	0	0	0	0	0	0	0.0125232	0	0	0	0	0
LINC01022	ENSG00000232715.1	lncRNA	0.225362	0.324794	0	0	0.0981706	0	0	0	0	0.136273	0	0	0	0.100378	0	0	0	0	0	0.0553189	0	0	0.0839664	0	0.165262	0	0	0	0	0	0.106574	0	0	0.0543374	0	0	0	0	0.160954	0.0621866	0	0	0	0	0	0	3.60991
LINC01023	ENSG00000272523.1	lncRNA	1.9456	1.58873	1.4672	1.52985	1.30073	1.181	1.01685	3.11163	3.12892	1.2004	3.20288	1.8072	2.52698	3.04046	1.55255	2.05162	1.42594	2.05639	1.55037	2.19145	1.63682	2.3784	2.45809	1.69133	1.81664	1.85583	2.0047	1.24958	1.26318	1.60462	1.57268	1.08447	1.20328	1.68698	1.10678	1.5749	2.17101	1.45831	1.35856	1.59932	1.4999	1.88379	1.04861	1.30964	2.40245	1.29407	1.03331
LINC01028	ENSG00000267603.1	lncRNA	0	0.0485358	0	0	0	0	0	0	0	0	0	0	0	0	0	0	0	0	0	0	0	0	0	0.0254312	0	0	0	0	0	0	0	0	0	0	0	0	0	0	0	0	0	0	0	0	0	0.022268	0
LINC01029	ENSG00000265843.2	lncRNA	0.0152177	0	0	0	0	0	0	0.587962	0	0	0	0	0	0	0	0	0	0	0	0.0724264	0	0	0	0	0	0	0	0	0	0	0.0410346	0	0.0134302	0.041085	0	0.0109677	0	0	0	0	0	0	0	0	0	0	0
LINC01030	ENSG00000253799.1	lncRNA	0	0.0383788	0	0.0867194	0	0.201315	0.0409539	0	0	0.0376541	0.138846	0.0428371	0	0	0	0	0	0.0782248	0.0306913	0.0297971	0.0688494	0.0357102	0.0894822	0	0	0	0	0	0	0	0.0292277	0.0392571	0	0.0579458	0	0	0	0	0.0299882	0.0335331	0	0	0.0273374	0	0.0311604	0	0
LINC01031	ENSG00000232077.1	lncRNA	0.361814	0	0	0	0.0504869	0	0.0766367	0.151082	0	0	0	0	0	0.0516411	0.0375823	0.0403976	0	0.037583	0.0576093	0.028244	0.0330228	0	0.125559	0	0.0436145	0	0	0.0378597	0.0814112	0.0476788	0	0	0	0.0277383	0.0279554	0.0292948	0.0509936	0	0.0563013	0	0.0281133	0	0.0259114	0	0	0	0
LINC01032	ENSG00000234871.1	lncRNA	0.111634	0	0	0.114804	0	0.11114	0.107008	0	0	0	0	0.312382	0	0	0	0	0	0.103656	0.0806484	0	0.177217	0	0.118426	0	0	0	0	0	0	0.0668376	0.0768649	0	0	0	0	0	0	0	0.153578	0	0	0	0	0	0	0	0
LINC01033	ENSG00000249069.6	lncRNA	0	0.066721	0.0272518	0	0	0.144264	0	0.0243914	0	0	0.0828717	0	0.0735292	0	0	0	0	0.0233328	0.0180413	0.0519148	0	0	0.026764	0.0234707	0	0.0293966	0	0	0	0.0296398	0.0171773	0	0.022234	0.0171986	0	0	0	0	0.0176261	0	0.0516765	0	0.016062	0	0.0183182	0	0
LINC01034	ENSG00000224933.2	lncRNA	0	0	0	0	0	0	0	0	0	0	0	0	0	0	0	0	0	0	0	0	0	0	0	0	0	0	0	0	0	0	0	0	0	0	0	0.0809149	0	0	0.0785544	0	0	0	0	0	0	0	0
LINC01035	ENSG00000226486.1	lncRNA	0	0	0	0	0	0	0	0	0	0	0	0	0	0	0	0	0	0	0	0	0	0	0	0	0	0	0	0	0	0	0	0	0	0	0	0	0	0	0	0	0	0	0	0	0	0	0
LINC01036	ENSG00000236030.1	lncRNA	0.0368613	0	0	0	0	0	0.0352955	0	0	0	0	0	0	0	0.0341626	0	0	0	0.0264379	0	0	0	0	0	0	0.240649	0	0	0	0.0218399	0.121701	0	0	0.0252065	0	0	0	0	0	0.0288897	0	0	0	0	0.728835	0	0.330409
LINC01037	ENSG00000231599.1	lncRNA	0	0	0	0.0653934	0	0	0.119298	0	0	0.0560073	0	0	0	0.0807733	0.0589442	0	0	0	0	0	0	0	0	0	0	0.07403	0	0	0.0646966	0	0	0	0	0.0858991	0	0	0	0	0.0879833	0	0	0	0	0	0.0913521	0	0.237768
LINC01038	ENSG00000229011.1	lncRNA	0	0	0	0	0	0	0	0	0	0	0	0	0	0	0	0	0	0	0	0	0	0	0	0	0	0	0	0	0	0	0	0	0	0	0	0	0	0	0	0	0	0	0	0	0	0	0
LINC01039	ENSG00000234168.2	lncRNA	0	0.0434971	0	0	0	0	0	0	0.0436965	0	0	0	0	0	0	0	0	0	0	0	0	0	0.0514774	0	0	0	0	0	0	0	0.0331396	0	0	0	0	0.0350386	0	0	0	0	0.0336282	0	0	0	0	0	0
LINC01040	ENSG00000226037.1	lncRNA	0	0	0	0	0	0	0	0.0458391	0	0	0	0	0	0	0.0438629	0	0	0	0	0	0	0	0.050262	0	0	0	0.184008	0	0	0	0	0	0	0	0	0	0	0	0	0	0	0	0	0	0.101088	0	0
LINC01043	ENSG00000260343.1	lncRNA	0	0	0.0100249	0	0	0	0	0	0	0.00814128	0	0.00927498	0	0	0.00429421	0.0183915	0	0.0213447	0.0295682	0	0	0	0.00493059	0	0	0	0	0	0	0	0.0063049	0	0	0	0	0	0	0	0	0	0	0.0112806	0	0	0.016755	0	0
LINC01044	ENSG00000223626.1	lncRNA	0	0	0.525264	0.354297	0	0	0	0	0	0	0	0	0.322959	0	0.0444546	0.344104	0	0	0.591871	0	0	0	0.0509385	0	0	0	0	0.0447819	0.0488168	0	0	0	0	0	0.0330874	0	0.0894827	0	0	0	0	0	0.0607058	0.0274972	0.228577	0.0391869	0
LINC01046	ENSG00000233405.1	lncRNA	0	0	0	0	0	0	0	0	0.0695018	0.0678945	0	0	0	0	0	0	0	0	0	0	0	0	0	0	0	0.40105	0	0	0	0.0458828	0	0	0	0	0	0	0.0490748	0	0	0	0.0535971	0	0	0	0	0	0
LINC01047	ENSG00000232225.5	lncRNA	0	0	0	0	0	0	0	0	0	0	0	0	0	0	0	0	0	0	0	0.0232981	0	0	0	0	0	0	0	0	0	0	0.0228519	0	0	0.0228802	0	0	0	0	0	0	0	0	0	0	0	0	0
LINC01048	ENSG00000230390.1	lncRNA	0	0.208818	0	0	0	0	0	0	0.349155	0	0	0	0	0	0	0	0.0454215	0	0	1.52035	0	0	0	0	0	0	1.42456	0.0573256	0	0.0364842	0	0.0563593	0	0	0	0	0	0	1.12633	0.0481829	0	0	0	0	0	0	0
LINC01049	ENSG00000234384.1	lncRNA	0	0	0	0	0	0	0	0	0	0	0	0	0	0	0	0	0.0314335	0	0	0.0296381	0	0	0	0	0	0	0	0	0	0.0252245	0	0	0	0	0	0	0	0	0.0298281	0	0	0	0	0	0	0	0
LINC01050	ENSG00000271216.1	lncRNA	0	0	0	0	0	0	0	0	0	0	0.0464209	0	0	0	0.0760177	0	0	0	0	0	0	0	0	0	0	0.0484527	0	0	0.123343	0	0.0283899	0	0	0	0	0	0	0	0	0	0	0	0	0	0	0	0
LINC01052	ENSG00000234767.1	lncRNA	0	0	0	0	0	0	0	0	0	0	0	0	0	0	0	0	0	0	0	0	0	0	0	0	0	0	0	0	0	0	0	0	0	0	0	0	0	0	0	0	0	0	0	0	0	0	0
LINC01053	ENSG00000238169.1	lncRNA	0	0	0	0	0	0	0	0	0	0	0	0	0	0	0	0	0	0	0	0	0	0	0	0	0	0	0	0	0	0	0	0	0.0361885	0	0	0	0	0	0	0	0	0	0	0	0	0	0
LINC01054	ENSG00000229723.1	lncRNA	0	0	0	0.062779	0	0	0	0	0.108058	0	0	0	0	0	0.0565826	0	0.0451605	0	0	0	0	0	0.0647961	0	0	0	0	0	0	0	0.0417821	0	0.0539479	0	0	0	0	0	0.0428644	0	0	0	0	0	0.170431	0	0
LINC01055	ENSG00000235366.2	lncRNA	0.0547881	0	0.039762	0	0	0.0365886	0	0.0356047	0.0331289	0	0.020684	0.0368159	0.0273748	0.0236043	0.0340645	0	0.0136365	0	0	0	0.0299273	0	0.0196588	0.0342658	0.0395398	0	0	0	0.0557727	0.0538381	0.0374924	0.0169653	0.0163246	0	0	0.0265456	0.0233055	0	0	0	0	0	0.0117863	0.0105591	0	0.0150857	0
LINC01056	ENSG00000237119.1	lncRNA	0	0	0	0.0264822	0	0	0	0	0	0	0	0	0	0	0	0	0	0	0	0	0	0	0	0	0	0	0	0	0	0	0	0	0	0	0	0	0	0	0	0	0	0	0	0	0	0	0
LINC01058	ENSG00000225039.1	lncRNA	0	0.573873	0.147109	0	0.168456	0.135761	0.130754	0	0.487027	0.0615147	0	0.200302	0	0.172152	0	0.0695347	0.0516957	0.12669	0.235236	0.350517	0.111727	0.114458	0.144581	0	0.214262	0.0812603	1.59565	0.127594	0.138741	0.233002	0.0478365	0.0641112	0	0.0478952	0.0949721	0	0.357857	0.19636	0.0965315	0	0.597648	0	0.287575	0.326508	0.869669	0.31299	0.47957
LINC01060	ENSG00000249378.4	lncRNA	0.0297057	0.00893656	0.0107937	0	0.0247862	0	0	0.00965501	0.00897802	0.0174793	0.011154	0	0	0.0127347	0.00923375	0	0	0	0.0212908	0.0206684	0.0479538	0	0.0315676	0.0185182	0	0.0116485	0	0	0.0302442	0	0.053439	0	0.0175408	0.00679758	0	0.00718194	0.00630015	0	0.318333	0	0.768702	0.00810827	0.0126659	0.00568489	0.00724179	0	0
LINC01063	ENSG00000232065.1	lncRNA	0.532711	0.0802102	0.186748	0.178086	0.213436	0.0888376	0.08551	0.08649	0.487555	0.356585	0.362502	0.0893796	0.250316	0.315839	0.161125	0.0889113	0.846731	1.08578	0	0	0.332447	0.0747072	1.01274	0.162037	0.270372	1.9941	0.176542	0.23703	0.0908201	0.337143	0	0.553839	0.225065	0.0613691	0.121145	0.0647709	0.312214	0	0	0	0.38774	0.0729401	0.112547	0	0.127772	0.0731118	0.420538
LINC01065	ENSG00000237092.1	lncRNA	0	0	0	0	0	0	0	0	0	0	0	0	0	0	0	0	0	0	0	0	0	0	0	0	0	0	0	0	0	0	0	0	0	0	0	0	0	0	0	0.0427523	0	0	0	0	0	0	0
LINC01066	ENSG00000230403.1	lncRNA	0	0	0	0	0	0	0	0	0	0	0	0	0	0	0	0	0	0	0	0	0	0	0	0	0	0	0	0	0	0	0	0	0	0	0	0	0	0	0	0	0	0	0	0	0	0	0
LINC01067	ENSG00000236053.1	lncRNA	0.0933999	0	0	0.0488339	0	0.0472409	0.253404	0	0	0	0	0	0	0.0604002	0.043993	0.262905	0.167452	0	0.363758	0	0.217829	0.188112	0.0991194	0.0442521	0	0	0	0.458738	0.385685	0.395457	0	0.0858564	0.33965	0.213409	0.0647583	0	0	0.135369	0.097656	0.581678	2.00872	0	0	0	0	0	0.0625943
LINC01068	ENSG00000227676.3	lncRNA	0.166944	0.0771896	0	0	0	0.0433841	0.121747	0	0	0.147722	0	0.043653	0.0642415	0.0554896	0	0.0434207	0	0.117952	0	0.0303672	0.0355008	0.0718887	0.0462994	0.156097	0	0.05082	0	0	0.0443679	0	0.0589716	0	0	0	0	0.0314961	0.0547948	0	0.0604898	0	0	0.0355201	0	0	0	0.137432	0
LINC01069	ENSG00000236133.1	lncRNA	0	0	0	0	0	0	0	0	0	0	0	0	0	0	0	0.0572983	0	0	0	0	0	0	0	0	0	0	0	0.0537184	0	0	0	0	0	0	0	0	0	0	0	0	0	0	0	0.0330238	0	0	0
LINC01070	ENSG00000260102.1	lncRNA	0	0	0	0	0	0	0	0	0.0202442	0	0.0126183	0	0.0167151	0	0	0.0112373	0.0165744	1.52722	0.418509	0	0.0717696	0	0.0819177	0	0	0	0	0.0209731	0	0	0.00768189	0	0.00995293	0	0	0	0	0.0220382	0	0.0349735	0	0.0892155	0	0.012837	0.0953829	0.00919602	0.00748804
LINC01072	ENSG00000236076.1	lncRNA	0	0	0	0	0	0	0	0	0	0	0	0	0	0	0	0	0	0	0	0	0	0	0.0769468	0	0	0	0	0	0	0	0	0	0	0	0	0	0	0	0	0	0	0	0	0	0	0	0
LINC01073	ENSG00000235822.1	lncRNA	0	0.617409	0.976948	0	0	0.531086	0.192341	0.194466	0.851923	0.177567	0	0	0	1.22263	0	0.375102	0.15016	0.499741	0	0.271096	0.164852	0.168808	1.36998	0	0.214707	0.762866	0	0	0.203833	0	0.491051	0	0	0.266621	0.268543	0.402438	0.129679	0.196771	0	0	0.497246	0.164939	0.649379	0.818545	0.721465	0.887427	0.260152
LINC01074	ENSG00000227611.1	lncRNA	0	0	0	0	0	0	0	0	0	0	0	0	0	0	0	0	0	0	0	0	0	0	0	0	0	0	0	0	0	0	0	0	0	0	0	0	0	0	0	0	0	0	0	0	0	0	0
LINC01075	ENSG00000230142.2	lncRNA	0	0	0	0	0	0	0	0	0	0	0	0	0	0	0	0	0	0	0	0	0	0	0	0	0	0	0	0	0	0	0	0	0	0	0	0	0	0	0	0	0	0	0	0	0	0	0
LINC01076	ENSG00000225105.2	lncRNA	0	0	0	0	0	0	0	0	0	0	0	0	0	0	0	0.101986	0	0	0	0	0	0	0	0	0	0	0	0	0	0	0.137536	0	0	0	0	0	0	0	0	0	0	0	0	0	0	0	0
LINC01077	ENSG00000233456.1	lncRNA	0	0	0	0	0	0	0	0	0	0	0	0	0	0	0	0	0	0	0	0.0528199	0	0	0	0	0	0	0	0	0	0	0.0518185	0	0	0	0	0	0	0	0.104423	0	0	0	0.0484915	0	0	0	0
LINC01078	ENSG00000223880.1	lncRNA	0	0	0	0	0	0	0	0	0	0	0	0	0	0	0	0	0	0	0	0	0	0	0	0	0	0	0	0	0	0	0	0	0	0	0	0	0	0	0	0	0	0	0	0	0	0	0
LINC01079	ENSG00000229609.1	lncRNA	0	0	0	0.0557713	0.0674099	0	0	0	0.186312	0.182169	0	0	0	0.666634	0	0	0	0.0502555	0.149826	0	0	0	0.112926	0	0	0.441527	0	0	0.108318	0.514729	0	0	0	0	0.0374235	0	0.637571	0	0	0	0.11008	0.0442051	0	0	0.18765	0	0.32633
LINC01080	ENSG00000281721.1	lncRNA	0	0	0	0	0	0	0	0	0	0	0	0	0	0	0	0	0	0	0	0	0	0	0	0	0	0	0	0	0	0	0.00968642	0	0	0	0	0	0	0	0	0	0	0	0	0	0	0	0
LINC01082	ENSG00000269186.1	lncRNA	0	0	0	0	0	0	0	0.068677	0	0	0	0	0	0	0	0	0	0	0	0	0.0578307	0	0	0	0.0761721	0	0	0	0	0	0	0	0	0.0486428	0	0	0	0	0	0	0	0.167057	0	0.0407764	0	0	0
LINC01085	ENSG00000248698.4	lncRNA	0.0136138	0.0122043	0	0	0.0337821	0	0	0	0	0.0119718	0	0	0	0	0.0126097	0.0535035	0	0.0126099	0.00974195	0	0	0	0.125303	0	0	0	0	0.0624279	0	0.0239855	0.0184891	0	0	0	0.00935881	0.0195542	0	0	0.127845	0.0212242	0.185804	0	0	0	0	0	0
LINC01087	ENSG00000224559.2	lncRNA	0.00908242	0.0242856	0	0.00934983	0	0.00904077	0	0.556664	0.0562991	0.144644	0	0.00909748	0	0	0	0	0	0	0	0.0918065	0	0	0.280832	0.016874	0	0	0	0.00847425	0.0184377	0	0.0666097	0	0.0317907	0	0.00624063	0	0	0	0.00634634	0.00710343	0.0125252	0.0147344	0.00578116	0.00517811	0	0.00740379	0.0416764
LINC01088	ENSG00000249307.4	lncRNA	0.00799645	0.00716707	0	0	0.00998429	0.00795977	0.0228398	0.0307283	0.0214941	0.0209889	0	0.0317754	0	0.030433	0	0.00796656	0.00589025	0	0.00571903	0.0705484	0	0	0.0988556	0.00744973	0.00860868	0.0731085	0	0.155835	0.032298	0.055628	0.0640106	0.0146287	0	0.0108811	0.0054938	0.017209	0.0151026	0.023398	0.757576	0.00625357	0.00552509	0	0.0152141	0.0181471	0.0344977	0.0130068	0.0470706
LINC01089	ENSG00000212694.7	lncRNA	1.96218	1.1081	1.22916	0.876107	1.45719	0.93308	0.975878	1.32412	0.896133	2.01661	0.711526	1.53611	2.05087	0.992309	1.09387	1.51757	0.661257	0.88042	1.28695	1.14978	1.73594	0.34828	0.820258	1.5296	0.856076	1.25981	0.205998	0.527208	0.279077	1.12317	0.680886	0.587395	0.22143	0.866685	0.160973	0.291962	0.973188	0.0668472	0.971116	0.105142	0.267884	0.28496	0.202051	0.158679	1.65475	0.545669	0.817577
LINC01090	ENSG00000231689.1	lncRNA	0	0	0	0	0	0	0	0.382963	0.0446092	0.0435689	0	0	0	0	0	0	0	0	0	0	0	0	0.245472	0	0	0	0	0	0	0	0.115103	0	0	0	0	0	0	0	0	0	0	0.0203087	0	0	0.0360678	0	0
LINC01091	ENSG00000249464.4	lncRNA	0.0325741	0.0256008	0.0133171	0.0540896	0.0305463	0.0284123	0.0465334	0.0926604	0.0184173	0.0602523	0.00460168	0.0204786	0.0242516	0.0260881	0.0450453	0.0523721	0.37668	0.0670525	0.00587384	0.0560233	0.0133187	0.0102539	0.101445	0.0303646	0.0902386	0.0191293	0.00837693	0.0601909	0.0454066	0.0430411	0.138766	0.0150235	0.0108554	0.0277771	0.0168618	0.0147425	0.0635531	0.0160627	0.488015	0.0286801	0.125183	0.0232403	0.0489083	0.0393182	0.0325031	0.0298834	0.125438
LINC01093	ENSG00000249173.4	lncRNA	0	1.65639	5.85835	1.40002	5.65878	3.03085	2.81026	0	5.95645	2.22716	1.04464	3.01402	0.320555	4.70422	0.673382	1.53214	0.0863436	1.35146	1.63958	1.25991	4.4909	2.69313	4.47094	0.502079	0.412323	2.03629	1.34397	0.392488	4.03199	0.0467346	0.227723	0	4.43422	0.105796	4.81987	2.74166	0.297663	5.00876	1.00998	4.74077	0.230862	4.6759	4.47153	5.71445	6.89925	4.40333	1.50246
LINC01094	ENSG00000251442.4	lncRNA	0.328642	0.321301	0.0688642	0.0548256	0.326352	0.352898	0.503504	0.276546	0.0574721	0.220736	0.0595041	0.396765	0.108626	0.094022	0.205736	0.192104	0.047163	0.282121	0.038276	0.115702	0.118451	0.0445162	0.391821	0.215616	0.0684831	0.66844	0.167107	0.372732	0.334017	0.484543	0.731394	0.548139	0.0377983	0.140767	0.0655521	0.394044	0.124627	0.0106056	0.330424	0.0582004	0.408445	0.0604735	0.169135	0.036615	0.0915621	0.174705	0.0702336
LINC01095	ENSG00000248809.4	lncRNA	0.014124	0	0	0	0	0	0	0.0136784	0	0	0	0	0	0	0	0.0140714	0	0	0	0	0	0	0.0150144	0	0	0	0	0.0131798	0	0	0.0286764	0.0257933	0.0124645	0.00963422	0	0	0	0	0	0	0	0	0	0	0	0	0
LINC01096	ENSG00000246095.2	lncRNA	0.0251237	0.0225317	0	0	0	0	0	0.26798	0	0	0	0.0251652	0.0371458	0	0	0	0.316933	0.458502	0	0	0	0	0.0267011	0.0234155	0.0270351	0	0	0	0	0.0585464	0.0171368	0	0	0	0	0	0	0	0	0	0	0	0	0	0	0	0.0495477
LINC01097	ENSG00000281202.1	lncRNA	0	0	0	0	0	0	0	0	0	0	0	0	0	0	0	0	0	0	0	0	0	0	0	0.0133427	0	0	0	0	0	0	0.00975581	0	0	0	0	0	0	0	0	0	0	0	0	0	0	0	0
LINC01098	ENSG00000231171.3	lncRNA	0.0306532	0.253888	0	0	0	0	0	0.0587841	0	0	0	0	0	0	0	0	0.0226259	0	0	0	0	0	0.185247	0	0	0	0	0	0	0	0.0415431	0	0	0	0	0	0	0	0.0426193	0	0	0	0	0	0.0223087	0.0250222	0
LINC01099	ENSG00000251504.1	lncRNA	0.0199582	0.0178959	0	0.0205436	0	0.0394643	0	0.0758122	0.0179786	0	0	0	0	0	0	0	0	0	0	0	0	0	0.0212137	0.018599	0	0	0	0.225188	0	0.0806209	0	0.0183084	0.0350221	0	0.0137297	0	0.0126279	0	0.159233	0	0.0138077	0	0.0378321	0.0339247	0.0145105	0	0.013263
[truncated: 1,242 more rows]
[truncated: 377 more columns]
