# Supplementary material for: Investigation of Hippo pathway-related prognostic lncRNAs and molecular subtypes in liver hepatocellular carcinoma
Source: Sci Rep. 2023 Mar 20;13:4521. doi: 10.1038/s41598-023-31754-x (PMC10027880; doi:10.1038/s41598-023-31754-x)
Supplement: Supplementary file 3 — Supplementary Information 3. [file 41598_2023_31754_MOESM3_ESM.zip › Supplementary Raw data 3.xlsx]

## Sheet: unicox-infor-sig
Symbol	coef	exp(coef)	se(coef)	z	p
MKLN1-AS	1.51	4.51	0.254	5.92	3.2e-09
SNHG4	0.867	2.38	0.166	5.23	1.7e-07
TMEM220-AS1	-0.622	0.537	0.14	-4.43	9.4e-06
SNHG3	0.405	1.5	0.0927	4.37	1.2e-05
WAC-AS1	0.609	1.84	0.146	4.16	3.1e-05
FAM225A	2.31	10.1	0.578	4	6.2e-05
LINC01094	1.02	2.78	0.262	3.91	9.2e-05
ZEB1-AS1	0.782	2.18	0.202	3.87	0.00011
HMGN3-AS1	1.07	2.92	0.279	3.84	0.00012
RHPN1-AS1	0.78	2.18	0.206	3.78	0.00016
MAFG-AS1	0.336	1.4	0.089	3.78	0.00016
LINC01410	1.18	3.27	0.322	3.68	0.00023
F11-AS1	-0.415	0.661	0.12	-3.46	0.00053
ARHGAP31-AS1	0.987	2.68	0.286	3.44	0.00057
LINC01011	0.884	2.42	0.257	3.45	0.00057
SBF2-AS1	0.684	1.98	0.198	3.45	0.00057
BACE1-AS	0.554	1.74	0.161	3.44	0.00059
MCM3AP-AS1	1.91	6.73	0.556	3.43	0.00061
EMC3-AS1	0.82	2.27	0.242	3.39	0.00071
NDUFB2-AS1	1.42	4.13	0.425	3.34	0.00085
TGFB2-AS1	0.469	1.6	0.141	3.33	0.00086
LINC00205	0.449	1.57	0.136	3.3	0.00098
MAPKAPK5-AS1	0.434	1.54	0.134	3.23	0.0012
ZNF337-AS1	1.04	2.82	0.334	3.1	0.0019
NCK1-AS1	0.695	2	0.229	3.03	0.0024
OSMR-AS1	1.11	3.03	0.366	3.03	0.0025
LINC01116	0.356	1.43	0.119	2.99	0.0028
JMJD1C-AS1	1.02	2.76	0.34	2.98	0.0029
LINC01150	0.89	2.43	0.305	2.92	0.0035
SNHG1	0.326	1.39	0.112	2.91	0.0036
PTOV1-AS1	0.565	1.76	0.196	2.88	0.0039
LINC01572	2.89	18	1.01	2.87	0.0041
TRAF3IP2-AS1	1.68	5.39	0.592	2.84	0.0045
LINC00654	0.808	2.24	0.285	2.83	0.0046
SNHG12	0.395	1.48	0.14	2.83	0.0047
NIFK-AS1	0.535	1.71	0.194	2.76	0.0057
LINC01018	-0.127	0.88	0.0461	-2.77	0.0057
LIFR-AS1	1.89	6.6	0.687	2.74	0.0061
PXN-AS1	0.467	1.6	0.171	2.74	0.0062
ZNF529-AS1	0.52	1.68	0.194	2.68	0.0074
SAP30L-AS1	2.37	10.7	0.886	2.67	0.0075
NRSN2-AS1	0.438	1.55	0.164	2.67	0.0076
FAM27E3	1.55	4.72	0.596	2.6	0.0092
HCG15	0.715	2.04	0.275	2.6	0.0092
YEATS2-AS1	2.19	8.93	0.86	2.55	0.011
LINC00665	0.252	1.29	0.0989	2.55	0.011
ZNF252P-AS1	1.81	6.13	0.722	2.51	0.012
LINC00900	1.6	4.94	0.642	2.49	0.013
LINC01012	2.85	17.2	1.17	2.42	0.015
TUG1	0.331	1.39	0.136	2.43	0.015
ZFAS1	0.207	1.23	0.0859	2.4	0.016
LINC01121	1.62	5.06	0.682	2.38	0.017
PRR7-AS1	0.802	2.23	0.337	2.38	0.017
LENG8-AS1	0.465	1.59	0.196	2.38	0.017
LINC01336	0.635	1.89	0.267	2.37	0.018
PVT1	0.304	1.35	0.133	2.29	0.022
LINC01503	0.192	1.21	0.0835	2.3	0.022
STAM-AS1	2.05	7.79	0.902	2.28	0.023
ARRDC1-AS1	0.372	1.45	0.168	2.22	0.026
LINC00664	1.16	3.19	0.525	2.21	0.027
VLDLR-AS1	0.704	2.02	0.318	2.21	0.027
CASC15	0.748	2.11	0.339	2.21	0.027
DSCR9	2.67	14.5	1.21	2.21	0.027
LINC00622	0.445	1.56	0.201	2.22	0.027
B4GALT1-AS1	-0.373	0.689	0.168	-2.22	0.027
HIF1A-AS1	1.05	2.85	0.481	2.18	0.029
LINC00511	0.294	1.34	0.134	2.19	0.029
NUTM2B-AS1	0.875	2.4	0.403	2.17	0.03
UNC5B-AS1	0.929	2.53	0.431	2.15	0.031
BACH1-IT1	1.09	2.98	0.506	2.16	0.031
LINC01515	1.34	3.82	0.626	2.14	0.032
LINC00847	0.31	1.36	0.145	2.14	0.032
LINC00941	0.412	1.51	0.193	2.14	0.033
STX18-AS1	1.58	4.86	0.742	2.13	0.033
LINC01123	0.933	2.54	0.442	2.11	0.035
SNHG6	0.156	1.17	0.074	2.11	0.035
RUNDC3A-AS1	2.45	11.6	1.18	2.09	0.037
OTUD6B-AS1	0.354	1.42	0.169	2.09	0.037
LINC00261	-0.16	0.852	0.0764	-2.09	0.037
DGUOK-AS1	0.496	1.64	0.239	2.08	0.038
RBM5-AS1	-2.46	0.0856	1.2	-2.06	0.04
SNHG14	0.305	1.36	0.148	2.06	0.04
SNHG17	0.238	1.27	0.117	2.04	0.041
LINC01485	-0.089	0.915	0.0438	-2.03	0.042
ABALON	0.665	1.94	0.329	2.02	0.043
LINC00674	0.333	1.39	0.165	2.02	0.043
CAPN10-AS1	0.635	1.89	0.319	1.99	0.046
RNF144A-AS1	0.419	1.52	0.212	1.98	0.048
