# Supplementary material for: Investigation of Hippo pathway-related prognostic lncRNAs and molecular subtypes in liver hepatocellular carcinoma
Source: Sci Rep. 2023 Mar 20;13:4521. doi: 10.1038/s41598-023-31754-x (PMC10027880; doi:10.1038/s41598-023-31754-x)
Supplement: Supplementary file 3 — Supplementary Information 3. [file 41598_2023_31754_MOESM3_ESM.zip › Supplementary Raw data 4.xlsx]

## Sheet: matched-clinical-selected
sampleID	time	OS	status	cluster	age	gender	neoplasm_histologic_grade	pathologic_M	pathologic_N	pathologic_T	pathologic_stage	vascular_tumor_cell_type	Recurrence
TCGA-2Y-A9GS-01	24.1333	1	0	cluster A	58	MALE	G2	MX	NX	T2	[Discrepancy]	NA	NA
TCGA-2Y-A9GT-01	54.1333	1	0	cluster A	51	MALE	G2	MX	NX	T1	Stage I	None	NA
TCGA-2Y-A9GU-01	64.6333	0	0	cluster A	55	FEMALE	G2	MX	NX	T1	Stage I	NA	0
TCGA-2Y-A9GV-01	84.4	1	0	cluster A	54	FEMALE	G1	MX	NX	T1	Stage I	NA	NA
TCGA-2Y-A9GW-01	42.3667	1	0	cluster A	64	MALE	G2	MX	N0	T1	Stage I	NA	NA
TCGA-2Y-A9GX-01	81.4	0	0	cluster A	68	MALE	G2	MX	NX	T1	Stage I	NA	1
TCGA-2Y-A9GZ-01	28.2667	1	0	cluster A	82	FEMALE	G2	MX	NX	T2	Stage II	NA	NA
TCGA-2Y-A9H0-01	122.5	0	0	cluster A	49	MALE	G1	M0	N0	T3	Stage IIIA	NA	0
TCGA-2Y-A9H1-01	40.9667	1	0	cluster A	58	MALE	G2	MX	NX	T1	Stage I	NA	NA
TCGA-2Y-A9H3-01	50.5333	0	0	cluster A	45	MALE	G1	MX	NX	T2	Stage II	Micro	0
TCGA-2Y-A9H4-01	48.4	0	0	cluster A	68	MALE	G2	MX	N0	T1	Stage I	None	0
TCGA-2Y-A9H5-01	18.5	1	0	cluster A	59	FEMALE	G3	MX	N0	T1	Stage I	None	NA
TCGA-2Y-A9H6-01	11.9	0	0	cluster A	68	FEMALE	G2	MX	NX	T1	Stage I	Macro	0
TCGA-2Y-A9H7-01	38.9333	0	0	cluster A	81	FEMALE	G2	MX	N0	T1	Stage I	None	1
TCGA-2Y-A9H8-01	21.1	1	0	cluster A	85	FEMALE	G2	MX	NX	T1	[Discrepancy]	NA	NA
TCGA-2Y-A9H9-01	23.2333	0	0	cluster A	70	MALE	G2	MX	N0	T1	Stage I	NA	1
TCGA-2Y-A9HA-01	1.2	1	0	cluster A	70	MALE	G2	MX	NX	T2	Stage II	NA	0
TCGA-2Y-A9HB-01	8.66667	0	0	cluster A	66	MALE	G2	MX	NX	T1	Stage I	None	0
TCGA-3K-AAZ8-01	13.2	0	0	cluster A	65	MALE	G1	MX	NX	T3b	Stage IIIB	NA	1
TCGA-4R-AA8I-01	8.73333	1	0	cluster A	66	MALE	G2	MX	NX	T2	Stage II	Micro	1
TCGA-5C-A9VH-01	10.7333	0	0	cluster A	70	MALE	G2	M0	N0	T1	Stage I	None	0
TCGA-5C-AAPD-01	0.666667	0	0	cluster A	61	MALE	G1	M0	N0	T2	Stage II	None	0
TCGA-5R-AA1C-01	17.3333	0	0	cluster A	57	MALE	G2	M0	N0	T2	Stage II	Micro	0
TCGA-5R-AA1D-01	14.9667	0	0	cluster A	17	FEMALE	G3	M0	N0	T3a	Stage IIIA	Micro	0
TCGA-5R-AAAM-01	1.53333	1	0	cluster A	65	FEMALE	G2	M0	N0	T2	Stage II	Micro	0
TCGA-BC-4073-01	28.3	0	0	cluster A	73	MALE	G3	MX	N0	T3	Stage IIIA	Macro	0
TCGA-BC-A10R-01	10.2667	1	0	cluster A	66	FEMALE	G2	MX	NX	T3	NA	Micro	1
TCGA-BC-A10S-01	47.4333	1	0	cluster A	81	MALE	G1	MX	NX	T3	NA	Micro	1
TCGA-BC-A10T-01	27.9	1	0	cluster A	76	MALE	G1	MX	NX	T4	NA	None	1
TCGA-BC-A10U-01	27.9	1	0	cluster A	69	MALE	G2	MX	NX	T2	NA	NA	1
TCGA-BC-A10W-01	3.03333	1	0	cluster A	50	MALE	G3	MX	NX	T4	NA	NA	0
TCGA-BC-A10X-01	25.6667	1	0	cluster A	52	FEMALE	G2	MX	N0	T3a	Stage IIIA	Micro	0
TCGA-BC-A10Y-01	23.7	1	0	cluster A	76	MALE	G3	MX	NX	T4	NA	Micro	1
TCGA-BC-A10Z-01	1.13333	1	0	cluster A	62	FEMALE	G2	MX	N0	T1	Stage I	None	0
TCGA-BC-A110-01	70.5333	1	0	cluster A	51	FEMALE	G1	MX	NX	T1	NA	None	1
TCGA-BC-A216-01	45.0333	0	0	cluster A	62	FEMALE	G2	M0	NX	T3	Stage IIIA	None	0
TCGA-BC-A3KF-01	0.266667	0	0	cluster A	66	FEMALE	G2	M0	NX	T1	Stage I	None	NA
TCGA-BC-A5W4-01	18.2333	1	0	cluster A	69	MALE	G3	M0	NX	T3a	Stage IIIA	Micro	1
TCGA-BC-A69H-01	14.8	0	0	cluster A	64	MALE	G3	M0	NX	T2	Stage II	Micro	0
TCGA-BC-A69I-01	12.9	0	0	cluster A	69	MALE	G1	M0	N0	T1	Stage I	None	0
TCGA-BD-A2L6-01	45.4333	0	0	cluster A	69	MALE	G2	MX	NX	T2	NA	Micro	1
TCGA-BD-A3EP-01	13.6333	0	0	cluster A	75	FEMALE	G2	M0	N0	T1	Stage I	None	0
TCGA-BD-A3ER-01	37.1667	0	0	cluster A	62	MALE	G2	MX	NX	T2	Stage II	None	1
TCGA-BW-A5NO-01	0.666667	0	0	cluster A	50	MALE	G2	MX	NX	T3a	Stage IIIA	None	0
TCGA-CC-5259-01	8.33333	0	0	cluster A	60	FEMALE	G2	M0	N0	T4	Stage IIIC	NA	1
TCGA-CC-5262-01	3.43333	1	0	cluster A	67	MALE	G1	M0	N0	T4	Stage IIIC	NA	0
TCGA-CC-5264-01	3.4	1	0	cluster A	71	MALE	G2	M0	N0	T3	Stage IIIA	None	0
TCGA-CC-A123-01	7.3	0	0	cluster A	24	FEMALE	G1	M0	N0	T3	Stage IIIA	None	1
TCGA-CC-A3MB-01	10.5	1	0	cluster A	36	MALE	G1	M0	N0	T3	Stage IIIA	NA	1
TCGA-CC-A3MC-01	12.1	0	0	cluster A	54	MALE	G2	M0	N0	T3	Stage IIIA	NA	1
TCGA-CC-A5UE-01	9.06667	1	0	cluster A	48	MALE	G2	M0	N0	T4	Stage IIIB	NA	1
TCGA-CC-A7IH-01	12.1667	0	0	cluster A	58	MALE	G1	M0	N0	T3	Stage IIIA	NA	0
TCGA-CC-A7IK-01	8.73333	1	0	cluster A	59	MALE	G3	M0	N0	T3	Stage IIIA	NA	1
TCGA-CC-A7IL-01	9.26667	1	0	cluster A	61	MALE	G1	M0	N0	T3	Stage IIIA	NA	1
TCGA-CC-A9FS-01	7.03333	0	0	cluster A	55	MALE	G2	M0	N0	T2	Stage II	NA	1
TCGA-DD-A113-01	80.8333	0	0	cluster A	55	FEMALE	G3	M0	N0	T2	Stage II	Micro	1
TCGA-DD-A114-01	38.3	1	0	cluster A	42	MALE	G3	M0	NA	T2	Stage II	Micro	0
TCGA-DD-A115-01	84.7333	1	0	cluster A	53	MALE	G2	M0	N0	T3	Stage IIIA	None	1
TCGA-DD-A116-01	54.0667	1	0	cluster A	68	MALE	G3	M0	N0	T3	Stage IIIA	NA	1
TCGA-DD-A118-01	114.567	0	0	cluster A	77	FEMALE	G2	M0	N0	T2	Stage II	None	1
TCGA-DD-A119-01	7.43333	1	0	cluster A	40	MALE	G3	M1	N0	T3a	Stage IV	Micro	NA
TCGA-DD-A11A-01	2.63333	0	0	cluster A	67	MALE	G3	M0	N0	T1	Stage I	None	NA
TCGA-DD-A11B-01	0.466667	1	0	cluster A	73	MALE	G2	M0	N0	T1	Stage I	None	0
TCGA-DD-A11C-01	22.0667	0	0	cluster A	69	MALE	G3	M0	N0	T1	Stage I	None	0
TCGA-DD-A11D-01	52	1	0	cluster A	57	FEMALE	G2	M0	N0	T1	Stage I	None	1
TCGA-DD-A1EA-01	80.5	0	0	cluster A	68	MALE	G2	M0	N0	T2	Stage II	Micro	1
TCGA-DD-A1EB-01	67.2333	0	0	cluster A	72	FEMALE	G2	M0	N0	T1	Stage I	None	1
TCGA-DD-A1EC-01	20.0667	0	0	cluster A	20	FEMALE	G3	M0	N0	T1	Stage I	None	1
TCGA-DD-A1ED-01	76.7	0	0	cluster A	68	MALE	G1	M0	N0	T1	Stage I	None	0
TCGA-DD-A1EE-01	11.6333	1	0	cluster A	73	MALE	G3	M0	N0	T3	Stage IIIA	None	1
TCGA-DD-A1EG-01	45.7333	1	0	cluster A	76	MALE	G3	M0	N0	T1	Stage I	None	1
TCGA-DD-A1EH-01	49.8333	0	0	cluster A	23	MALE	G3	M0	N0	T3	Stage III	Macro	1
TCGA-DD-A1EI-01	6.1	0	0	cluster A	46	MALE	G2	M0	N0	T1	Stage I	None	0
TCGA-DD-A1EJ-01	33.5	1	0	cluster A	71	FEMALE	G2	M0	N1	T1	Stage IIIC	None	1
TCGA-DD-A1EK-01	18.6	1	0	cluster A	64	FEMALE	G2	M1	N0	T4	Stage IVB	None	1
TCGA-DD-A39V-01	21.4333	1	0	cluster A	77	MALE	G3	M0	NX	T2	Stage II	None	1
TCGA-DD-A39W-01	27.5667	1	0	cluster A	29	FEMALE	G2	M0	N0	T3	Stage III	None	NA
TCGA-DD-A39X-01	56.4667	1	0	cluster A	78	FEMALE	G2	M0	NX	T1	Stage I	None	1
TCGA-DD-A39Y-01	5.7	1	0	cluster A	67	MALE	G3	M0	NX	T1	Stage I	None	0
TCGA-DD-A39Z-01	20.0333	1	0	cluster A	43	FEMALE	G2	M0	NX	T2	Stage II	None	NA
TCGA-DD-A3A1-01	7.76667	1	0	cluster A	65	MALE	G2	M0	N0	T3b	Stage IIIA	Macro	NA
TCGA-DD-A3A2-01	71.0333	1	0	cluster A	76	FEMALE	G1	M0	N0	T1	Stage I	None	NA
TCGA-DD-A3A3-01	17.8333	1	0	cluster A	45	MALE	G2	M0	N0	T1	Stage I	Macro	NA
TCGA-DD-A3A4-01	20.4	1	0	cluster A	37	MALE	G3	M0	N0	T3	Stage IIIA	None	1
TCGA-DD-A3A5-01	104.167	1	0	cluster A	66	FEMALE	G2	M0	N0	T3	Stage III	None	1
TCGA-DD-A3A7-01	13.9667	1	0	cluster A	67	MALE	G3	M0	N0	T3b	Stage IIIB	Micro	1
TCGA-DD-A3A8-01	0.366667	1	0	cluster A	75	MALE	G2	M0	N0	T2	Stage II	None	0
TCGA-DD-A3A9-01	31.0333	1	0	cluster A	64	FEMALE	G2	M1	N0	T4	Stage IVB	None	1
TCGA-DD-A4NB-01	32.9667	0	0	cluster A	25	MALE	G2	M0	N0	T1	Stage I	None	1
TCGA-DD-A4NE-01	22	1	0	cluster A	75	FEMALE	G3	M0	N0	T3a	Stage IIIA	None	1
TCGA-DD-A4NF-01	31.4	0	0	cluster A	72	MALE	G2	M0	N0	T1	Stage I	None	1
TCGA-DD-A4NG-01	26.7333	1	0	cluster A	77	MALE	G2	M0	NX	T3a	Stage IIIA	Micro	1
TCGA-DD-A4NI-01	27.2	0	0	cluster A	67	MALE	G2	M0	NX	T2	Stage II	None	0
TCGA-DD-A4NK-01	40.3333	1	0	cluster A	80	FEMALE	G2	M0	N0	T3	Stage IIIA	None	1
TCGA-DD-A4NL-01	57.0333	0	0	cluster A	46	MALE	G1	M0	N0	T1	Stage I	None	0
TCGA-DD-A4NN-01	29.9667	1	0	cluster A	56	FEMALE	G3	M0	N0	T1	Stage I	None	1
TCGA-DD-A4NO-01	74.8333	0	0	cluster A	65	MALE	G1	M0	N0	T1	Stage I	None	1
TCGA-DD-A4NP-01	110.267	0	0	cluster A	32	MALE	G3	M0	N0	T1	Stage I	None	1
TCGA-DD-A4NQ-01	12.4333	1	0	cluster A	60	MALE	G3	M0	N0	T2	Stage II	Macro	1
TCGA-DD-A4NS-01	81.8667	1	0	cluster A	61	FEMALE	G2	M0	N0	T1	Stage I	None	1
TCGA-DD-A4NV-01	79.9333	0	0	cluster A	61	MALE	G1	M0	N0	T3	Stage IIIA	None	0
TCGA-DD-A73A-01	24.2667	0	0	cluster A	71	MALE	G2	M0	N0	T1	Stage I	None	0
TCGA-DD-A73B-01	9.43333	1	0	cluster A	72	FEMALE	G2	M0	N0	T1	Stage I	None	NA
TCGA-DD-A73C-01	23.3667	0	0	cluster A	65	FEMALE	G1	M0	N0	T3a	Stage IIIA	None	1
TCGA-DD-A73D-01	23.1	0	0	cluster A	68	FEMALE	G1	MX	NX	T2	Stage II	Micro	1
TCGA-DD-A73E-01	1.46667	0	0	cluster A	66	MALE	G1	M0	N0	T1	Stage I	None	0
TCGA-DD-A73F-01	36.1667	0	0	cluster A	77	FEMALE	G1	M0	N0	T1	Stage I	None	0
TCGA-DD-A73G-01	115.933	0	0	cluster A	73	FEMALE	G3	M0	N0	T1	Stage I	None	0
TCGA-DD-AAC8-01	0.533333	1	0	cluster A	72	MALE	G3	M0	N0	T1	Stage I	Micro	0
TCGA-DD-AAC9-01	11.5667	0	0	cluster A	51	MALE	G2	M0	N0	T1	Stage I	None	0
TCGA-DD-AACA-01	76.7	0	0	cluster A	65	MALE	G3	M0	N0	T1	Stage I	None	1
TCGA-DD-AACB-01	77.4667	0	0	cluster A	74	FEMALE	G3	M0	N0	T1	Stage I	Micro	0
TCGA-DD-AACC-01	56.1667	1	0	cluster A	61	MALE	G2	M0	N0	T1	Stage I	None	NA
TCGA-DD-AACD-01	12.7	1	0	cluster A	48	MALE	G4	M0	N0	T1	Stage I	Micro	NA
TCGA-DD-AACE-01	72.8	0	0	cluster A	62	MALE	G3	M0	N0	T1	Stage I	None	1
TCGA-DD-AACF-01	12.1667	1	0	cluster A	68	MALE	G3	M0	N0	T1	Stage I	None	NA
TCGA-DD-AACG-01	15.6333	1	0	cluster A	52	MALE	G4	M0	N0	T2	Stage II	Micro	NA
TCGA-DD-AACH-01	6.5	1	0	cluster A	69	MALE	G3	M0	N0	T2	Stage II	Micro	NA
TCGA-DD-AACI-01	53.9333	0	0	cluster A	69	MALE	G3	M0	N0	T2	Stage II	None	1
TCGA-DD-AACK-01	0.3	0	0	cluster A	70	MALE	G2	M0	N0	T1	Stage I	Micro	0
TCGA-DD-AACN-01	43.4	0	0	cluster A	32	MALE	G3	M0	N0	T1	Stage I	None	1
TCGA-DD-AACO-01	62.5333	0	0	cluster A	40	MALE	G3	M0	N0	T1	Stage I	None	1
TCGA-DD-AACS-01	60.1333	0	0	cluster A	39	MALE	G3	M0	N0	T1	Stage I	None	0
TCGA-DD-AACT-01	52.0667	0	0	cluster A	69	FEMALE	G2	M0	N0	T1	Stage I	None	0
TCGA-DD-AACU-01	52.2333	0	0	cluster A	59	MALE	G3	M0	N0	T1	Stage I	None	0
TCGA-DD-AACV-01	51.0333	0	0	cluster A	53	MALE	G3	M0	N0	T1	Stage I	Micro	1
TCGA-DD-AACX-01	5.66667	0	0	cluster A	66	MALE	G3	M0	N0	T2	Stage II	None	1
TCGA-DD-AACY-01	48.3333	0	0	cluster A	61	MALE	G3	M0	N0	T1	Stage I	None	1
TCGA-DD-AAD0-01	4.56667	0	0	cluster A	73	FEMALE	G2	M0	N0	T1	Stage I	None	1
TCGA-DD-AAD1-01	18.8	0	0	cluster A	51	FEMALE	G4	M0	N0	T1	Stage I	None	1
TCGA-DD-AAD2-01	21.9333	0	0	cluster A	66	MALE	G2	M0	N0	T1	Stage I	Micro	0
TCGA-DD-AAD3-01	43.1667	0	0	cluster A	43	MALE	G2	M0	N0	T1	Stage I	None	0
TCGA-DD-AAD6-01	22.4	0	0	cluster A	66	MALE	G3	M0	N0	T3a	Stage IIIA	None	1
TCGA-DD-AAD8-01	40.6333	0	0	cluster A	73	FEMALE	G2	M0	N0	T1	Stage I	None	0
TCGA-DD-AADA-01	41.1	0	0	cluster A	66	FEMALE	G3	M0	N0	T1	Stage I	Macro	0
TCGA-DD-AADF-01	3.83333	1	0	cluster A	64	FEMALE	G4	M0	N0	T1	Stage I	None	0
TCGA-DD-AADG-01	38.1667	0	0	cluster A	70	MALE	G3	M0	N0	T3a	Stage IIIA	None	1
TCGA-DD-AADI-01	36.1667	0	0	cluster A	43	FEMALE	G3	M0	N0	T1	Stage I	None	0
TCGA-DD-AADJ-01	35.5333	0	0	cluster A	70	FEMALE	G3	M0	N0	T1	Stage I	None	0
TCGA-DD-AADK-01	34.9667	0	0	cluster A	68	FEMALE	G3	M0	N0	T2	Stage II	Micro	0
TCGA-DD-AADL-01	21.2	0	0	cluster A	58	MALE	G4	M0	N0	T1	Stage I	Micro	0
TCGA-DD-AADM-01	0.4	1	0	cluster A	58	MALE	G3	M0	N0	T2	Stage II	None	0
TCGA-DD-AADN-01	29.9333	0	0	cluster A	59	MALE	G4	MX	NX	T1	Stage I	Micro	0
TCGA-DD-AADO-01	15.1	0	0	cluster A	55	MALE	G3	M0	N0	T1	Stage I	Micro	0
TCGA-DD-AADP-01	15.2667	0	0	cluster A	45	MALE	G3	M0	N0	T1	Stage I	Micro	0
TCGA-DD-AADQ-01	14.5333	0	0	cluster A	59	MALE	G3	M0	N0	T2	Stage II	None	0
TCGA-DD-AADR-01	67.6	0	0	cluster A	58	MALE	G3	M0	N0	T1	Stage I	None	1
TCGA-DD-AADS-01	15.8	0	0	cluster A	63	MALE	G2	M0	N0	T1	Stage I	None	0
TCGA-DD-AADU-01	18.4667	0	0	cluster A	60	MALE	G3	M0	N0	T2	Stage II	Micro	0
TCGA-DD-AADV-01	19.1333	0	0	cluster A	50	MALE	G3	M0	N0	T1	Stage I	None	0
TCGA-DD-AADY-01	18.5	0	0	cluster A	55	FEMALE	G2	M0	N0	T1	Stage I	None	0
TCGA-DD-AAE1-01	18.4	0	0	cluster A	52	MALE	G3	M0	N0	T1	Stage I	None	0
TCGA-DD-AAE2-01	21.2667	0	0	cluster A	51	MALE	G3	M0	N0	T1	Stage I	None	0
TCGA-DD-AAE3-01	18.8667	0	0	cluster A	50	MALE	G2	M0	N0	T1	Stage I	None	0
TCGA-DD-AAE4-01	20.2667	0	0	cluster A	49	FEMALE	G1	M0	N0	T1	Stage I	None	1
TCGA-DD-AAE6-01	4.7	0	0	cluster A	59	FEMALE	G2	M0	N0	T1	Stage I	Micro	1
TCGA-DD-AAE7-01	21.4667	0	0	cluster A	72	MALE	G2	M0	N0	T1	Stage I	None	0
TCGA-DD-AAE9-01	24.0667	0	0	cluster A	69	MALE	G3	M0	N0	T1	Stage I	None	0
TCGA-DD-AAEA-01	19.1667	0	0	cluster A	65	MALE	G3	M0	N0	T1	Stage I	None	0
TCGA-DD-AAEB-01	15.9333	0	0	cluster A	60	MALE	G2	M0	N0	T1	Stage I	None	0
TCGA-DD-AAEE-01	27	0	0	cluster A	55	MALE	G4	M0	N0	T1	Stage I	None	1
TCGA-DD-AAEG-01	23.9667	0	0	cluster A	59	FEMALE	G3	M0	N0	T1	Stage I	None	0
TCGA-DD-AAEH-01	26.1333	0	0	cluster A	73	MALE	G2	M0	N0	T1	Stage I	Micro	1
TCGA-DD-AAEI-01	51.0333	0	0	cluster A	72	MALE	G2	M0	N0	T1	Stage I	None	1
TCGA-DD-AAEK-01	35.5667	0	0	cluster A	51	MALE	G3	M0	N0	T2	Stage II	None	0
TCGA-DD-AAVP-01	91.7333	0	0	cluster A	48	MALE	G1	M0	N0	T1	Stage I	None	1
TCGA-DD-AAVQ-01	90.9333	0	0	cluster A	38	MALE	G2	M0	N0	T1	Stage I	None	1
TCGA-DD-AAVR-01	83.7667	0	0	cluster A	44	MALE	G2	M0	N0	T1	Stage I	None	0
TCGA-DD-AAVS-01	60.7667	0	0	cluster A	56	MALE	G2	M0	N0	T1	Stage I	None	0
TCGA-DD-AAVU-01	73.4	0	0	cluster A	46	MALE	G2	M0	N0	T2	Stage II	Micro	1
TCGA-DD-AAVV-01	81.8333	0	0	cluster A	56	MALE	G3	M0	N0	T2	Stage II	Micro	0
TCGA-DD-AAVW-01	77.2333	0	0	cluster A	35	MALE	G2	M0	N0	T1	Stage I	None	0
TCGA-DD-AAVX-01	52.3333	0	0	cluster A	38	MALE	G2	M0	N0	T2	Stage II	Micro	1
TCGA-DD-AAVY-01	65.6667	0	0	cluster A	56	MALE	G2	M0	N0	T3	Stage IIIA	Micro	0
TCGA-DD-AAVZ-01	63.3333	0	0	cluster A	38	MALE	G2	M0	N0	T1	Stage I	None	0
TCGA-DD-AAW0-01	67.1667	0	0	cluster A	54	MALE	G2	M0	N0	T1	Stage I	None	0
TCGA-DD-AAW1-01	66.3	0	0	cluster A	55	MALE	G2	M0	N0	T3	Stage IIIA	Micro	0
TCGA-DD-AAW2-01	61.8333	0	0	cluster A	69	MALE	G2	M0	N0	T1	Stage I	None	1
TCGA-DD-AAW3-01	54.4333	0	0	cluster A	69	MALE	G2	M0	N0	T1	Stage I	None	0
TCGA-ED-A459-01	30.3333	0	0	cluster A	47	MALE	G2	M0	N0	T2	Stage II	Micro	0
TCGA-ED-A4XI-01	27.3	0	0	cluster A	58	MALE	G3	M0	N0	T2	Stage II	Micro	0
TCGA-ED-A627-01	14.1	0	0	cluster A	74	MALE	G2	M0	NX	T1	Stage I	NA	0
TCGA-ED-A7PY-01	13	0	0	cluster A	20	FEMALE	G3	M0	NX	T2	Stage II	Micro	0
TCGA-ED-A7XO-01	14.2333	0	0	cluster A	29	MALE	G2	M0	N0	T3a	Stage IIIA	Micro	1
TCGA-ED-A7XP-01	13.3333	0	0	cluster A	53	FEMALE	G3	M0	N0	T2	Stage II	Micro	1
TCGA-EP-A12J-01	19	0	0	cluster A	62	MALE	G1	MX	NX	T1	Stage I	None	0
TCGA-EP-A26S-01	20.2667	0	0	cluster A	70	MALE	G2	MX	N0	T1	Stage I	None	0
TCGA-EP-A2KA-01	20.9	1	0	cluster A	52	FEMALE	G3	MX	NX	T3a	Stage IIIA	NA	1
TCGA-EP-A3JL-01	10.1	0	0	cluster A	76	MALE	G2	MX	NX	T1	Stage I	None	0
TCGA-EP-A3RK-01	12.1	0	0	cluster A	73	MALE	G2	MX	NX	T3a	Stage IIIA	NA	1
TCGA-ES-A2HS-01	22.9333	1	0	cluster A	80	MALE	G2	MX	NX	T1	Stage I	None	NA
TCGA-ES-A2HT-01	14.6	1	0	cluster A	54	MALE	G2	MX	NX	T1	Stage I	None	NA
TCGA-FV-A23B-01	61.7333	1	0	cluster A	70	FEMALE	NA	M0	N0	T2	Stage II	NA	1
TCGA-FV-A2QQ-01	24.3	0	0	cluster A	80	MALE	G2	MX	N0	T1	Stage I	None	0
TCGA-FV-A2QR-01	19.3667	1	0	cluster A	75	MALE	G1	M0	N0	T1	Stage I	NA	1
TCGA-FV-A3I1-01	8.23333	1	0	cluster A	81	FEMALE	G2	MX	N0	T2	Stage II	Micro	0
TCGA-FV-A3R2-01	6.46667	1	0	cluster A	75	MALE	NA	MX	NX	T1	Stage I	NA	0
TCGA-FV-A3R3-01	12.2	1	0	cluster A	38	FEMALE	G2	MX	NX	T1	Stage I	None	0
TCGA-FV-A495-01	0.0333333	0	0	cluster A	51	FEMALE	G2	M0	NX	T2	Stage II	None	0
TCGA-FV-A496-01	0.333333	0	0	cluster A	84	FEMALE	G2	M0	NX	T1	Stage I	None	0
TCGA-FV-A4ZP-01	82.8667	1	0	cluster A	78	MALE	G2	M0	NX	T3	Stage IIIA	Micro	NA
TCGA-G3-A25S-01	13.8667	1	0	cluster A	64	MALE	G2	M0	N0	T1	Stage I	Micro	1
TCGA-G3-A25U-01	54.5333	0	0	cluster A	63	FEMALE	G3	M0	N0	T1	Stage I	None	0
TCGA-G3-A25V-01	28.6667	0	0	cluster A	68	MALE	G2	M0	N0	T1	Stage I	None	1
TCGA-G3-A25X-01	59.3	0	0	cluster A	73	MALE	G3	M0	N0	T2	Stage II	None	0
TCGA-G3-A25Y-01	15.0667	1	0	cluster A	52	FEMALE	G3	M0	N0	T1	Stage I	None	1
TCGA-G3-A25Z-01	21.8333	0	0	cluster A	58	MALE	G2	M0	N0	T1	Stage I	None	0
TCGA-G3-A3CG-01	22.4333	0	0	cluster A	80	MALE	G2	M0	N0	T1	Stage I	Micro	1
TCGA-G3-A3CH-01	26	0	0	cluster A	53	MALE	G2	M0	N0	T3a	Stage IIIA	None	1
TCGA-G3-A3CI-01	6	0	0	cluster A	71	MALE	G2	M0	N0	T1	Stage I	None	NA
TCGA-G3-A3CJ-01	19.8	0	0	cluster A	52	MALE	G2	M0	N0	T2	Stage II	Micro	1
TCGA-G3-A3CK-01	19.5	0	0	cluster A	61	MALE	G2	M0	N0	T1	Stage I	None	0
TCGA-G3-A5SI-01	25.6	1	0	cluster A	44	MALE	G2	M0	N0	T2	Stage II	None	0
TCGA-G3-A5SJ-01	23.2667	0	0	cluster A	59	MALE	G2	M0	NX	T1	Stage I	None	0
TCGA-G3-A5SK-01	24.8	0	0	cluster A	58	MALE	G1	M0	NX	T1	Stage I	NA	1
TCGA-G3-A5SL-01	20.7	0	0	cluster A	70	MALE	G2	M0	NX	T2	Stage II	Micro	0
TCGA-G3-A5SM-01	17.3333	0	0	cluster A	58	MALE	G3	M0	NX	T2	Stage II	None	1
TCGA-G3-A6UC-01	22.3667	0	0	cluster A	65	MALE	G2	M0	N0	T3b	Stage IIIB	Micro	1
TCGA-G3-A7M5-01	14.9	0	0	cluster A	76	MALE	G2	MX	NX	T1	Stage I	None	0
TCGA-G3-A7M7-01	12.0333	0	0	cluster A	65	MALE	G1	MX	NX	T1	Stage I	None	0
TCGA-G3-A7M8-01	14.3333	0	0	cluster A	31	MALE	G1	MX	NX	T1	Stage I	None	0
TCGA-G3-AAUZ-01	16	0	0	cluster A	48	MALE	G2	M0	N0	T1	Stage I	None	0
TCGA-G3-AAV0-01	15.8667	0	0	cluster A	58	MALE	G2	M0	N0	T1	Stage I	None	0
TCGA-G3-AAV1-01	11.9667	1	0	cluster A	51	MALE	G3	M0	N0	T4	Stage IIIC	Micro	1
TCGA-G3-AAV2-01	12.4	0	0	cluster A	50	MALE	G1	M0	N0	T1	Stage I	None	0
TCGA-G3-AAV3-01	13.7333	0	0	cluster A	58	FEMALE	G2	M0	N0	T2	Stage II	None	0
TCGA-G3-AAV4-01	0.9	1	0	cluster A	83	FEMALE	G1	M0	N0	T1	Stage I	None	0
TCGA-G3-AAV5-01	11.8	0	0	cluster A	67	MALE	G2	M0	N0	T2	Stage II	Macro	1
TCGA-GJ-A6C0-01	1.03333	1	0	cluster A	75	FEMALE	G2	MX	NX	T2	Stage II	Micro	0
TCGA-GJ-A9DB-01	2.23333	1	0	cluster A	68	MALE	G2	MX	N0	T1	Stage I	None	0
TCGA-HP-A5MZ-01	3.03333	1	0	cluster A	78	MALE	G2	M0	NX	T1	Stage I	None	0
TCGA-HP-A5N0-01	38.2333	1	0	cluster A	90	FEMALE	NA	M0	NX	TX	NA	NA	1
TCGA-K7-A5RF-01	21.0333	0	0	cluster A	64	MALE	G1	MX	NX	T1	Stage I	NA	0
TCGA-K7-A5RG-01	17.3	0	0	cluster A	66	MALE	G1	MX	NX	T1	Stage I	None	0
TCGA-K7-A6G5-01	17.0667	0	0	cluster A	66	MALE	G2	MX	N0	T1	Stage I	None	0
TCGA-KR-A7K0-01	2.16667	1	0	cluster A	65	MALE	G1	M0	N0	T1	Stage I	None	0
TCGA-KR-A7K2-01	27.6333	0	0	cluster A	64	MALE	G1	M0	N0	T1	Stage I	None	0
TCGA-KR-A7K7-01	31.7	0	0	cluster A	61	FEMALE	G1	M0	N0	T2	Stage II	Micro	1
TCGA-KR-A7K8-01	30.2	0	0	cluster A	57	MALE	G1	M0	N0	T1	Stage I	None	0
TCGA-LG-A6GG-01	12.9	0	0	cluster A	79	FEMALE	G2	M0	NX	T2	Stage II	Micro	0
TCGA-LG-A9QC-01	14.1667	0	0	cluster A	48	MALE	G2	M0	NX	T1	Stage I	Micro	0
TCGA-LG-A9QD-01	12.2	0	0	cluster A	68	MALE	G2	M0	N0	T3a	Stage IIIA	None	0
TCGA-MI-A75C-01	9.7	0	0	cluster A	64	MALE	G3	M0	N0	T1	Stage I	None	0
TCGA-MI-A75E-01	16.9	0	0	cluster A	61	MALE	G2	M0	N0	T4	Stage IIIC	Micro	0
TCGA-MI-A75G-01	23.2667	0	0	cluster A	63	MALE	G2	M0	N0	T2	Stage II	None	0
TCGA-MI-A75H-01	24.9	0	0	cluster A	77	MALE	NA	MX	NX	NA	NA	Micro	1
TCGA-MI-A75I-01	21	0	0	cluster A	61	MALE	G1	MX	NX	T2	NA	NA	1
TCGA-MR-A520-01	7.63333	0	0	cluster A	58	MALE	G1	MX	NX	T1	Stage I	NA	0
TCGA-MR-A8JO-01	11	0	0	cluster A	34	MALE	G3	MX	N0	T1	Stage I	None	0
TCGA-NI-A4U2-01	59.7	1	0	cluster A	71	MALE	G1	MX	NX	T3	Stage IIIA	None	NA
TCGA-NI-A8LF-01	26.6333	0	0	cluster A	74	MALE	G3	MX	NX	T1	Stage I	None	0
TCGA-O8-A75V-01	17.9333	0	0	cluster A	54	MALE	G2	MX	NX	T1	Stage I	None	0
TCGA-PD-A5DF-01	21.3	1	0	cluster A	58	FEMALE	G2	M0	N0	T4	Stage IIIB	NA	0
TCGA-RC-A6M4-01	0.733333	0	0	cluster A	74	FEMALE	G2	MX	NX	T3	Stage IIIA	None	NA
TCGA-RC-A6M5-01	0.5	0	0	cluster A	20	FEMALE	G2	M0	N1	T1	Stage IVA	None	NA
TCGA-RC-A7S9-01	21.3333	0	0	cluster A	47	FEMALE	G3	M0	N0	T1	Stage I	None	0
TCGA-RC-A7SB-01	19.6	0	0	cluster A	53	MALE	G2	M0	N0	T2	Stage II	None	0
TCGA-RC-A7SF-01	19.3	0	0	cluster A	66	MALE	G2	M0	N0	T1	Stage I	None	NA
TCGA-RC-A7SK-01	15.7333	0	0	cluster A	59	MALE	G3	M0	N0	T1	Stage I	Micro	NA
TCGA-T1-A6J8-01	0.766667	0	0	cluster A	68	MALE	G2	M0	NX	T1	NA	None	NA
TCGA-UB-A7MB-01	20.0333	0	0	cluster A	24	MALE	G3	MX	NX	T2	Stage II	Micro	1
TCGA-UB-A7MC-01	16.6667	0	0	cluster A	59	MALE	G3	MX	N0	T3a	Stage IIIA	Micro	1
TCGA-UB-A7MD-01	1.73333	1	0	cluster A	67	MALE	G3	MX	N0	T1	Stage I	Micro	0
TCGA-UB-A7ME-01	16.2	0	0	cluster A	51	MALE	G2	MX	NX	T1	Stage I	None	0
TCGA-UB-A7MF-01	7.13333	1	0	cluster A	56	MALE	G2	MX	NX	T3a	Stage IIIA	Micro	NA
TCGA-UB-AA0U-01	10.9	0	0	cluster A	60	MALE	G2	MX	NX	T2	Stage II	None	1
TCGA-UB-AA0V-01	10.4667	0	0	cluster A	69	FEMALE	G1	MX	NX	[Discrepancy]	Stage I	None	0
TCGA-WJ-A86L-01	11.5	0	0	cluster A	68	FEMALE	G2	MX	NX	T1	Stage I	None	0
TCGA-WQ-AB4B-01	13.1667	0	0	cluster A	62	MALE	G2	M0	NX	T2	Stage II	Micro	1
TCGA-WX-AA44-01	20.5	0	0	cluster A	64	FEMALE	G3	MX	NX	T1	Stage I	None	NA
TCGA-WX-AA46-01	25.2	0	0	cluster A	61	MALE	G1	MX	NX	T2	Stage II	Macro	0
TCGA-WX-AA47-01	18.5333	1	0	cluster A	33	FEMALE	G2	MX	NX	T3a	Stage IIIA	Macro	NA
TCGA-XR-A8TC-01	44.6333	0	0	cluster A	43	FEMALE	G2	MX	NX	T1	Stage I	None	0
TCGA-XR-A8TD-01	34.3333	0	0	cluster A	49	FEMALE	G3	M0	N0	T3	Stage IIIB	None	0
TCGA-XR-A8TE-01	30.8333	0	0	cluster A	16	MALE	G1	MX	N0	T3	Stage IIIA	None	1
TCGA-XR-A8TF-01	23.1	1	0	cluster A	74	MALE	G1	MX	NX	T1	Stage I	None	1
TCGA-XR-A8TG-01	29.9333	0	0	cluster A	58	MALE	G2	M0	NX	T1	Stage I	None	1
TCGA-ZP-A9CV-01	36.2667	1	0	cluster A	59	MALE	G1	MX	NX	T1	NA	None	0
TCGA-ZP-A9CY-01	26.0667	0	0	cluster A	66	FEMALE	G1	MX	NX	T1	NA	None	0
TCGA-ZP-A9CZ-01	23.5333	0	0	cluster A	72	MALE	G1	MX	NX	T1	NA	None	0
TCGA-ZP-A9D0-01	36.3667	0	0	cluster A	67	FEMALE	G1	MX	NX	T1	NA	None	0
TCGA-ZP-A9D1-01	0.7	0	0	cluster A	56	FEMALE	G2	MX	NX	T1	NA	None	0
TCGA-ZS-A9CD-01	46.2	1	0	cluster A	73	MALE	G2	MX	NX	T2	Stage II	None	NA
TCGA-ZS-A9CE-01	41.3667	0	0	cluster A	79	FEMALE	G1	MX	NX	T2	Stage II	Micro	1
TCGA-ZS-A9CG-01	11.3667	0	0	cluster A	55	MALE	G2	MX	NX	T2	Stage II	Micro	0
TCGA-2Y-A9GY-01	25.2333	1	1	cluster B	64	FEMALE	G3	MX	NX	T2	Stage II	NA	NA
TCGA-2Y-A9H2-01	57.7	0	1	cluster B	64	FEMALE	G3	MX	N0	T1	Stage I	None	0
TCGA-5C-A9VG-01	10.9333	0	1	cluster B	58	MALE	G2	M0	N0	T2	Stage II	Micro	0
TCGA-BC-4072-01	49.6667	1	1	cluster B	74	FEMALE	G3	M0	N0	T3	Stage IIIA	Macro	1
TCGA-BC-A10Q-01	37.8333	1	1	cluster B	72	FEMALE	NA	MX	NX	T2	NA	None	1
TCGA-BC-A112-01	5.1	1	1	cluster B	80	MALE	G2	MX	NX	T3	NA	None	0
TCGA-BC-A217-01	46.5667	1	1	cluster B	75	FEMALE	G3	M0	NX	T2	Stage II	Micro	0
TCGA-BC-A3KG-01	22.6667	0	1	cluster B	68	FEMALE	G3	M0	N0	T2	Stage II	Micro	1
TCGA-BC-A8YO-01	18.7333	0	1	cluster B	66	FEMALE	G3	M0	N0	T4	Stage IIIC	Macro	NA
TCGA-CC-5258-01	4.3	1	1	cluster B	48	MALE	G2	M0	N0	T2	Stage II	None	0
TCGA-CC-5260-01	2.9	1	1	cluster B	61	FEMALE	G1	M0	N0	T4	Stage IIIC	None	0
TCGA-CC-5261-01	3.23333	1	1	cluster B	44	MALE	G2	M0	N0	T2	Stage II	None	0
TCGA-CC-5263-01	4.3	1	1	cluster B	35	MALE	G1	M0	N0	T3	Stage IIIA	None	0
TCGA-CC-A1HT-01	3.36667	1	1	cluster B	50	MALE	G3	M0	N0	T3	Stage IIIA	NA	0
TCGA-CC-A3M9-01	10	1	1	cluster B	45	MALE	G3	M0	N0	T3	Stage IIIA	NA	1
TCGA-CC-A3MA-01	10.1	1	1	cluster B	61	MALE	G2	M0	N0	T3	Stage IIIA	NA	1
TCGA-CC-A5UC-01	11.5667	1	1	cluster B	63	MALE	G3	M0	N0	T3	Stage IIIA	NA	1
TCGA-CC-A5UD-01	10.1333	1	1	cluster B	45	MALE	G2	M0	N0	T3	Stage IIIA	NA	1
TCGA-CC-A7IE-01	7.23333	1	1	cluster B	57	MALE	G2	M0	N0	T3	Stage IIIA	NA	1
TCGA-CC-A7IF-01	21.6333	1	1	cluster B	59	MALE	G1	M0	N0	T3	Stage IIIA	NA	1
TCGA-CC-A7IG-01	9.96667	1	1	cluster B	47	MALE	G2	M0	N0	T2	Stage II	NA	1
TCGA-CC-A7II-01	13.3	0	1	cluster B	54	MALE	G3	M0	N0	T3	Stage IIIA	NA	1
TCGA-CC-A7IJ-01	12.7333	0	1	cluster B	56	MALE	G3	M0	N0	T2	Stage II	NA	0
TCGA-CC-A8HS-01	10	1	1	cluster B	18	MALE	G1	M0	N1	T3	Stage IIIC	NA	1
TCGA-CC-A8HT-01	4.66667	1	1	cluster B	74	MALE	G2	M0	N0	T3	Stage IIIA	NA	1
TCGA-CC-A8HU-01	11.4667	1	1	cluster B	39	FEMALE	G3	M0	N0	T3	Stage IIIA	NA	1
TCGA-CC-A8HV-01	9.3	1	1	cluster B	51	FEMALE	G2	M0	N0	T2	Stage II	NA	1
TCGA-CC-A9FW-01	8.26667	0	1	cluster B	68	MALE	G2	M0	N0	T3	Stage IIIA	NA	1
TCGA-DD-A1EF-01	13.1333	1	1	cluster B	57	FEMALE	G3	M0	N0	T1	Stage I	None	NA
TCGA-DD-A1EL-01	13.8333	1	1	cluster B	23	MALE	G3	M0	N0	T2	Stage II	None	NA
TCGA-DD-A3A6-01	108.6	1	1	cluster B	72	FEMALE	G2	M0	N0	T2	Stage II	Micro	0
TCGA-DD-A4NA-01	33.6	0	1	cluster B	67	FEMALE	G3	M0	N1	T2	Stage IIIC	NA	0
TCGA-DD-A4ND-01	91.5333	0	1	cluster B	56	FEMALE	G3	M0	N0	T1	Stage I	None	0
TCGA-DD-A4NH-01	30.5667	0	1	cluster B	65	FEMALE	G3	M0	N0	T3b	Stage IIIB	Macro	1
TCGA-DD-A4NJ-01	30.9333	0	1	cluster B	54	FEMALE	G2	M0	N0	T2	Stage II	None	1
TCGA-DD-A4NR-01	0.3	1	1	cluster B	85	FEMALE	G3	M0	N0	T1	Stage I	None	0
TCGA-DD-AA3A-01	13.6667	1	1	cluster B	81	FEMALE	G4	MX	N0	T1	Stage I	None	NA
TCGA-DD-AACJ-01	70.0667	0	1	cluster B	75	MALE	G2	M0	N0	T2	Stage II	Micro	1
TCGA-DD-AACL-01	3.56667	1	1	cluster B	66	FEMALE	G3	M0	N0	T1	Stage I	None	NA
TCGA-DD-AACP-01	13.8333	0	1	cluster B	64	MALE	G3	M0	N0	T1	Stage I	None	0
TCGA-DD-AACQ-01	14.4	1	1	cluster B	50	MALE	G3	M0	N0	T2	Stage II	None	1
TCGA-DD-AACW-01	47.4667	0	1	cluster B	43	MALE	G3	M0	N0	T1	Stage I	None	0
TCGA-DD-AACZ-01	5.7	1	1	cluster B	63	FEMALE	G4	M0	N0	T1	Stage I	Macro	NA
TCGA-DD-AAD5-01	44.8333	0	1	cluster B	54	MALE	G3	M0	N0	T1	Stage I	None	1
TCGA-DD-AADB-01	41.4	0	1	cluster B	51	MALE	G4	M0	N0	T1	Stage I	None	0
TCGA-DD-AADC-01	14.1667	1	1	cluster B	53	MALE	G3	M0	N0	T1	Stage I	Macro	NA
TCGA-DD-AADD-01	41.0333	0	1	cluster B	51	MALE	G4	M0	N0	T1	Stage I	None	0
TCGA-DD-AADW-01	19.5667	0	1	cluster B	48	MALE	G3	M0	N0	T1	Stage I	None	1
TCGA-DD-AAE0-01	18.5	0	1	cluster B	45	FEMALE	G4	M0	N0	T3a	Stage IIIA	None	0
TCGA-DD-AAED-01	25.4333	0	1	cluster B	51	MALE	G3	M0	N0	T1	Stage I	None	1
TCGA-ED-A5KG-01	28.4667	0	1	cluster B	60	FEMALE	G2	M0	N0	T2	Stage II	Micro	0
TCGA-ED-A66X-01	13.5333	0	1	cluster B	35	MALE	G3	M0	N0	T3a	Stage IIIA	Micro	1
TCGA-ED-A66Y-01	9.86667	1	1	cluster B	51	FEMALE	G3	M0	N0	T3a	Stage IIIA	Micro	0
TCGA-ED-A7PX-01	0.2	0	1	cluster B	48	FEMALE	G3	M0	NX	T2	Stage II	Micro	0
TCGA-ED-A7PZ-01	0.2	0	1	cluster B	61	MALE	G2	M0	NX	T2	Stage II	Micro	0
TCGA-ED-A82E-01	13.6	0	1	cluster B	60	FEMALE	G2	M0	N0	T3a	Stage IIIA	Micro	0
TCGA-ED-A8O5-01	13.5333	0	1	cluster B	59	FEMALE	G3	M0	N0	T3a	Stage IIIA	Micro	0
TCGA-ED-A8O6-01	1.86667	1	1	cluster B	50	FEMALE	G3	M0	N0	T3a	Stage IIIA	Micro	0
TCGA-ED-A97K-01	0.2	0	1	cluster B	54	MALE	G2	M0	N0	T3a	Stage IIIA	Micro	0
TCGA-EP-A2KB-01	19.8667	1	1	cluster B	46	FEMALE	G2	MX	NX	T1	Stage I	None	1
TCGA-EP-A2KC-01	0.633333	1	1	cluster B	62	MALE	G3	MX	NX	T1	Stage I	None	0
TCGA-FV-A3I0-01	28.2667	0	1	cluster B	76	FEMALE	G2	M0	NX	T2	Stage II	Micro	1
TCGA-FV-A4ZQ-01	0.4	0	1	cluster B	52	MALE	G2	M0	NX	T1	Stage I	None	0
TCGA-G3-A25T-01	51.7667	0	1	cluster B	45	FEMALE	G2	M0	N0	T3	Stage IIIA	None	1
TCGA-G3-A7M6-01	21.0667	0	1	cluster B	60	FEMALE	G3	MX	NX	T1	Stage I	None	1
TCGA-G3-A7M9-01	1.86667	1	1	cluster B	70	MALE	G2	MX	NX	T3b	Stage IIIB	Macro	0
TCGA-G3-AAV6-01	2.16667	1	1	cluster B	53	FEMALE	G3	M0	N0	T3a	Stage IIIA	Micro	1
TCGA-G3-AAV7-01	12.0333	0	1	cluster B	38	MALE	G2	M0	N0	T2	Stage II	Micro	0
TCGA-GJ-A3OU-01	29.3	0	1	cluster B	59	MALE	G2	MX	NX	T1	Stage I	None	1
TCGA-K7-AAU7-01	11.9667	0	1	cluster B	61	MALE	G2	MX	NX	T2a	Stage II	Micro	1
TCGA-QA-A7B7-01	3.13333	0	1	cluster B	48	MALE	G2	MX	NX	T2	Stage II	Micro	1
TCGA-RC-A6M6-01	0.3	0	1	cluster B	75	MALE	G3	M0	NX	T2	Stage II	None	NA
TCGA-RC-A7SH-01	15.6	0	1	cluster B	42	MALE	G3	M0	N0	T2	Stage II	Micro	NA
TCGA-RG-A7D4-01	36.6	0	1	cluster B	69	MALE	G2	M0	N0	T2	Stage II	NA	0
TCGA-UB-A7MA-01	28.2667	0	1	cluster B	62	FEMALE	G2	M0	N0	T2b	Stage II	Micro	1
TCGA-WQ-A9G7-01	1	0	1	cluster B	71	FEMALE	G3	M0	NX	T3a	NA	None	0
TCGA-YA-A8S7-01	13.7333	1	1	cluster B	68	MALE	G3	MX	N0	T3a	Stage IIIA	None	NA
TCGA-ZP-A9D2-01	25.5	1	1	cluster B	51	MALE	G2	MX	NX	T2	NA	Micro	0
TCGA-ZP-A9D4-01	13.1667	0	1	cluster B	64	FEMALE	G1	MX	NX	T1	NA	None	0
TCGA-ZS-A9CF-01	80.4	0	1	cluster B	64	MALE	G2	MX	NX	T2	Stage II	Micro	1
