# Supplementary material for: Investigation of Hippo pathway-related prognostic lncRNAs and molecular subtypes in liver hepatocellular carcinoma
Source: Sci Rep. 2023 Mar 20;13:4521. doi: 10.1038/s41598-023-31754-x (PMC10027880; doi:10.1038/s41598-023-31754-x)
Supplement: Supplementary file 3 — Supplementary Information 3. [file 41598_2023_31754_MOESM3_ESM.zip › Supplementary Raw data 5.xlsx]

## Sheet: CIBERSORT-estimate-zhuan-test
cell_type	pvalue	TCGA-2Y-A9GS-01	TCGA-2Y-A9GT-01	TCGA-2Y-A9GU-01	TCGA-2Y-A9GV-01	TCGA-2Y-A9GW-01	TCGA-2Y-A9GX-01	TCGA-2Y-A9GZ-01	TCGA-2Y-A9H0-01	TCGA-2Y-A9H1-01	TCGA-2Y-A9H3-01	TCGA-2Y-A9H4-01	TCGA-2Y-A9H5-01	TCGA-2Y-A9H6-01	TCGA-2Y-A9H7-01	TCGA-2Y-A9H8-01	TCGA-2Y-A9H9-01	TCGA-2Y-A9HA-01	TCGA-2Y-A9HB-01	TCGA-3K-AAZ8-01	TCGA-4R-AA8I-01	TCGA-5C-A9VH-01	TCGA-5C-AAPD-01	TCGA-5R-AA1C-01	TCGA-5R-AA1D-01	TCGA-5R-AAAM-01	TCGA-BC-4073-01	TCGA-BC-A10R-01	TCGA-BC-A10S-01	TCGA-BC-A10T-01	TCGA-BC-A10U-01	TCGA-BC-A10W-01	TCGA-BC-A10X-01	TCGA-BC-A10Y-01	TCGA-BC-A10Z-01	TCGA-BC-A110-01	TCGA-BC-A216-01	TCGA-BC-A3KF-01	TCGA-BC-A5W4-01	TCGA-BC-A69H-01	TCGA-BC-A69I-01	TCGA-BD-A2L6-01	TCGA-BD-A3EP-01	TCGA-BD-A3ER-01	TCGA-BW-A5NO-01	TCGA-CC-5259-01	TCGA-CC-5262-01	TCGA-CC-5264-01	TCGA-CC-A123-01
		cluster1	cluster1	cluster1	cluster1	cluster1	cluster1	cluster1	cluster1	cluster1	cluster1	cluster1	cluster1	cluster1	cluster1	cluster1	cluster1	cluster1	cluster1	cluster1	cluster1	cluster1	cluster1	cluster1	cluster1	cluster1	cluster1	cluster1	cluster1	cluster1	cluster1	cluster1	cluster1	cluster1	cluster1	cluster1	cluster1	cluster1	cluster1	cluster1	cluster1	cluster1	cluster1	cluster1	cluster1	cluster1	cluster1	cluster1	cluster1
B cell naive	0.0313971	0.11787	0.1142	0.215459	0.16138	0.0378575	0.0787576	0.298027	0	0.062374	0	0.166865	0.332223	0.103904	0.183739	0.141148	0.339333	0.0194671	0.110158	0.278614	0.0801441	0.371045	0	0	0.0799925	0.0344306	0.0845521	0.212425	0.119465	0.144837	0.133208	0.111088	0.158394	0.189909	0.143832	0.109436	0.0641406	0.176301	0.0160819	0.0349026	0.138688	0.0875743	0	0.111065	0.143738	0	0.0726296	0.235653	0
B cell memory	0.67659	0	0	0	0	0	0	0	0	0	0.0678968	0	0	0	0	0	0	0	0	0	0	0	0	0	0	0	0	0	0	0	0	0	0	0	0	0	0	0	0	0	0	0	0.0167982	0	0	0	0	0	0.146561
B cell plasma	0.588891	0	0	0	0	0	0.00797724	0	0.131235	0.0864555	0.00443168	0.0615329	0	0	0	0.0568405	0.168243	0.134037	0.0212525	0	0	0	0.0913468	0.171685	0.331692	0.121218	0.261389	0.10058	0.0727649	0	0.461562	0	0	0.019589	0	0	0.0122371	0.0238421	0.242243	0.124064	0.138701	0	0	0	0.0442013	0.0865754	0.0853684	0.371826	0
T cell CD8+	0.616508	0	0	0.0025517	0	0.0382877	0.045068	0	0.0202745	0.0742003	0.0731198	0	0	0.127622	0.0365483	0.012869	0	0	0.0803585	0.0421606	0.0100879	0.0326742	0.0399173	0.068427	0.000501265	0.105755	0.0474314	0.0507347	0.124657	0	0.0474249	0	0.0180242	0	0	0	0.193752	0	0	0.0045466	0	0.0702152	0.0122534	0	0.0925164	0.17029	0.19591	0	0
T cell CD4+ naive	0.622092	0	0	0	0	0	0	0.0172802	0	0	0	0	0.0636411	0.00705169	0	0	0	0.0849042	0.0499271	0	0	0	0	0.145274	0	0.0408734	0.0120978	0.105638	0	0	0.029541	0	0	0.0391993	0.0395154	0	0	0.00326146	0.124785	0.0208584	0	0	0	0	0	0	0	0.0632492	0.05367
T cell CD4+ memory resting	0.0592026	0.10783	0.144008	0.148093	0.149317	0.0936177	0.191569	0.125921	0.0568583	0	0.0815814	0.175647	0.167943	0.193419	0.150401	0.0925932	0.0483437	0.0059111	0.103539	0.190365	0.128224	0.0627489	0	0.0640739	0.124415	0.0795661	0	0.133898	0.0661921	0.184515	0	0.114974	0.0918033	0.0732029	0.173692	0.102449	0.0408509	0.164403	0	0.089392	0.0860272	0.163384	0.215428	0.133544	0.108721	0	0.0011196	0	0.0772105
T cell CD4+ memory activated	0.0011091	0.251394	0.0767668	0.190342	0.212746	0.112813	0.237168	0.0973509	0.305983	0.133704	0	0.0914099	0.145595	0.0510025	0	0.135948	0.0124116	0	0.18301	0.075122	0.144095	0.237009	0.0805935	0.0507014	0	0.136188	0.134139	0.0289742	0.156306	0.0631022	0	0.370694	0.160199	0.103597	0.0230798	0.198659	0.239553	0.134812	0	0	0.0660871	0.207454	0.339758	0.305833	0.0650027	0.0265047	0.150996	0.0742915	0
T cell follicular helper	0.442708	0	0	0	0	0	0	0	0	0	0	0	0	0	0.0603776	0	0	0	0	0	0	0	0.0304235	0	0	0	0	0	0	0	0.116593	0	0	0	0	0	0	0	0.199207	0	0.044791	0	0	0	0.00834435	0.0940327	0	0	0
T cell regulatory (Tregs)	0.00208537	0	0.0388626	0	0	0.062566	0	0	0.0499179	0.0913166	0.0810187	0.0603979	0.046695	0.0540067	0.222304	0.108375	0.0878081	0	0	0	0	0.0129681	0.21458	0	0.0400336	0	0.0410646	0	0.0657228	0.0234501	0	0	0.00629791	0.121509	0	0.00282981	0.0355195	0	0.00635707	0.157284	0	0	0	0	0	0.152434	0	0.0324438	0.137126
T cell gamma delta	0.451261	0	0.0867808	0	0	0	0	0	0	0.0652418	0.0722593	0	0	0	0	0.0700759	0.051581	0	0	0	0	0	0.0341939	0	0	0	0.00829002	0	0	0	0	0	0	0.0432789	0	0.00482407	0	0	0.080334	0.0446472	0	0	0	0	0	0	0	0.0801088	0
NK cell resting	0.479048	0.0394178	0	0.0788271	0.0198596	0	0	0.0201116	0.01357	0	0	0.0444103	0	0	0	0	0	0.125243	0	0.0181519	0	0	0	0.0734118	0	0.00399251	0.00753196	0	0.0189315	0.0115819	0	0.0290615	0	0	0.0345412	0	0.0020355	0	0	0	0.0149185	0	0.0229034	0.00251915	0.13658	0	0	0	0.153478
NK cell activated	0.326861	0.0127748	0.04377	0	0.0154443	0.00880582	0.0163465	0.0185961	0.0319671	0.0425736	0.06098	0.0156263	0	0.0474941	0.0576897	0.0407775	0.026713	0	0.0321796	0.00883736	0.0569516	0.031906	0	0	0.0371253	0.0102512	0	0.0229224	0.00455374	0	0.037219	0.00185154	0.0309059	0.0167767	0.0766483	0.022404	0.0191513	0.0511142	0.0499464	0.0189251	0.044001	0.049785	0.00642636	0.00786537	0	0.0552537	0.0434346	0.0188175	0
Monocyte	0.045893	0	0.117492	0.0476562	0.0507865	0	0.0462145	0.0763346	0.0983763	0	0.0135256	0.203733	0	0.0434331	0.0576621	0.0845629	0.0331314	0.277494	0	0.0513666	0.205098	0	0	0.146468	0.124186	0.109342	0	0.1201	0.0354992	0.278166	0.0362048	0.0372215	0.171789	0.103847	0.158403	0.115101	0.101621	0.14177	0.122884	0	0.111144	0.101409	0.0862581	0	0.0551914	0	0	0	0.169693
Macrophage M0	0.00763629	0.0154254	0.128022	0.0282653	0	0.25299	0.0423725	0.0308676	0.0987261	0.0316139	0.00183819	0.0462232	0	0.0223233	0.000971869	0.122879	0.0193033	0.151588	0.0238424	0.00931747	0.0460627	0	0.0896421	0.0174507	0.0233001	0.0156603	0.0546164	0.0148328	0	0.0781524	0	0.0493025	0.00916512	0.0561506	0.136164	0.00341953	0.0732809	0.0501975	0.0373126	0.23765	0.0326399	0.0589374	0.0730868	0.0312806	0.118539	0	0	0.0307262	0.00144392
Macrophage M1	0.121537	0.0474717	0.137027	0.0063368	0.00123228	0.0612807	0.0427584	0	0.0281841	0.0122883	0.0353702	0.00834632	0.0172637	0.000226771	0	0.0163386	0.0823864	0.00691467	0.114079	0.0192294	0.00961435	0.00224427	0.250673	0.0508223	0.000808993	0.026737	0.0446964	0	0	0	0	0	0.00690329	0.0617044	0	0.00134194	0.00635657	0	0.0693768	0.00888551	0.00323818	0.0250814	0.0267336	0.0273723	0.0173441	0	0.0196591	0	0
Macrophage M2	0.00496671	0.0181796	0	0	0.0791353	0.0885014	0.0351407	0	0	0.0199483	0.0654985	0	0.00957164	0.00217017	0	0	0	0	0.0405146	0.00287577	0	0.0126865	0.0475866	0	0	0.0195013	0.0823259	0	0.18233	0	0	0	0.00946942	0	0	0.0381871	0	0	0	0.0131359	0	0	0.00296531	0.00526199	0	0	0.064533	0	0
Myeloid dendritic cell resting	0.520751	0.0629195	0	0.0295927	0	0	0.0223591	0	0.0351674	0.0162086	0.105745	0	0	0.0711558	0.00316252	0.0718312	0	0.0145359	0.0297093	0	0.0286774	0	0.116224	0	0.0292918	0.0359288	0.0273975	0.00599837	0.0494888	0	0	0.0046436	0.0195681	0	0	0	0	0	0	0.0205264	0	0	0	0.0116931	0	0	0.0288323	0	0.0890075
Myeloid dendritic cell activated	0.2162	0	0	0	0.0455741	0	0.045446	0.00519204	0	0.00450374	0	0.0243086	0	0	0.0382982	0	0.0679375	0	0	0.00145525	0.0468719	0.0198727	0	0	0.00321054	0	0.0963436	0.00484445	0	0.0257623	0.030054	0.0241859	0.0300059	0.057865	0	0.134136	0.0738865	0	0	0	0.000930981	0	0	0.00302912	0	0.0671046	0.0486221	0.0515937	0
Mast cell activated	1.71e-05	0.147998	0.11307	0.252876	0.218165	0.141143	0.188823	0.310318	0.12974	0.242616	0.329105	0.101499	0.115014	0.270484	0.129956	0.0457618	0.0628078	0.179904	0.195063	0.26401	0.244173	0.0317844	0	0.211685	0.205443	0.260556	0.0369197	0.199052	0.0954188	0.190433	0	0.256978	0.287476	0.113372	0.185915	0.267213	0.118373	0.254298	0	0.21791	0.318833	0.23616	0.197388	0.251894	0.204435	0.106236	0.185984	0	0
Mast cell resting	0.125515	0	0	0	0	0	0	0	0	0	0	0	0	0	0	0	0	0	0	0.00387786	0	0	0	0	0	0	0	0	0	0	0	0	0	0	0	0	0	0	0.0514711	0.00727193	0	0	0	0	0	0	0	0	0.17181
Eosinophil	0.306025	0	0	0	0	0	0	0	0	0	0	0	0	0	0	0	0	0	0	0	0	0	0	0	0	0	0	0	0	0	0.0243305	0	0	0	0	0	0.00768147	0	0	0	0	0	0	0	0	0	0	0	0
Neutrophil	0.182843	0.178719	0	0	0.0463594	0.102137	0	0	0	0.116955	0.00762933	0	0.102053	0.00570611	0.0588905	0	0	0	0.0163672	0.0346168	0	0.185061	0.00481946	0	0	0	0.0612046	0	0.00867006	0	0.0838623	0	0	0	0.0282091	0	0.0115617	0	0	0	0	0	0	0.108642	0.00538743	0.241569	0.102912	0.0412904	0
[truncated: 317 more columns]
