# Supplementary material for: Investigation of Hippo pathway-related prognostic lncRNAs and molecular subtypes in liver hepatocellular carcinoma
Source: Sci Rep. 2023 Mar 20;13:4521. doi: 10.1038/s41598-023-31754-x (PMC10027880; doi:10.1038/s41598-023-31754-x)
Supplement: Supplementary file 3 — Supplementary Information 3. [file 41598_2023_31754_MOESM3_ESM.zip › Supplementary Raw data 6.xlsx]

## Sheet: multicox-infor-sig
ID	coef	Pr(>|z|)	Hazard Ratio	lower .95	upper .95
RBM5-AS1	-0.963812	0.000182	0.3814	0.2303	0.6319
PTOV1-AS1	-0.217059	0.000478	0.8049	0.7126	0.9091
FAM225A	0.533557	0.002997	1.705	1.1987	2.4251
SAP30L-AS1	0.593494	0.010189	1.8103	1.1511	2.8469
TMEM220-AS1	-0.064947	0.011984	0.9371	0.8908	0.9858
RHPN1-AS1	0.100124	0.016401	1.1053	1.0185	1.1995
LINC01410	0.243977	0.017463	1.2763	1.0437	1.5607
JMJD1C-AS1	0.197185	0.01961	1.218	1.0321	1.4373
STAM-AS1	-0.60186	0.026823	0.5478	0.3215	0.9333
LINC01503	0.046274	0.029992	1.0474	1.0045	1.0921
LIFR-AS1	0.411561	0.037399	1.5092	1.0243	2.2236
LINC00941	-0.094104	0.048407	0.9102	0.829	0.9993
