# Supplementary material for: Investigation of Hippo pathway-related prognostic lncRNAs and molecular subtypes in liver hepatocellular carcinoma
Source: Sci Rep. 2023 Mar 20;13:4521. doi: 10.1038/s41598-023-31754-x (PMC10027880; doi:10.1038/s41598-023-31754-x)
Supplement: Supplementary file 3 — Supplementary Information 3. [file 41598_2023_31754_MOESM3_ESM.zip › Supplementary Raw data 7.xlsx]

## Sheet: TCGA-PS
sampleID	time	OS	status	PS
TCGA-2Y-A9GU-01	64.6333	0	Low	-0.88
TCGA-ZP-A9D0-01	36.3667	0	Low	-0.82954
TCGA-DD-AAVS-01	60.7667	0	Low	-0.804092
TCGA-DD-AADP-01	15.2667	0	Low	-0.782399
TCGA-5C-A9VG-01	10.9333	0	Low	-0.748814
TCGA-2Y-A9GZ-01	28.2667	1	Low	-0.739617
TCGA-MR-A520-01	7.63333	0	Low	-0.737334
TCGA-XR-A8TF-01	23.1	1	Low	-0.736109
TCGA-5R-AA1C-01	17.3333	0	Low	-0.730739
TCGA-FV-A496-01	0.333333	0	Low	-0.728467
TCGA-ED-A8O5-01	13.5333	0	Low	-0.728312
TCGA-ZS-A9CF-01	80.4	0	Low	-0.727021
TCGA-G3-A7M8-01	14.3333	0	Low	-0.712138
TCGA-DD-A4NK-01	40.3333	1	Low	-0.710115
TCGA-DD-AAE3-01	18.8667	0	Low	-0.692348
TCGA-DD-A3A2-01	71.0333	1	Low	-0.683697
TCGA-DD-AACW-01	47.4667	0	Low	-0.682739
TCGA-DD-AADA-01	41.1	0	Low	-0.676389
TCGA-DD-AAED-01	25.4333	0	Low	-0.666287
TCGA-G3-A6UC-01	22.3667	0	Low	-0.662605
TCGA-WX-AA46-01	25.2	0	Low	-0.657402
TCGA-DD-A4NI-01	27.2	0	Low	-0.65376
TCGA-G3-A5SL-01	20.7	0	Low	-0.642672
TCGA-DD-A4NP-01	110.267	0	Low	-0.642546
TCGA-2Y-A9H6-01	11.9	0	Low	-0.638642
TCGA-DD-AAE2-01	21.2667	0	Low	-0.591507
TCGA-UB-AA0V-01	10.4667	0	Low	-0.590013
TCGA-DD-AACK-01	0.3	0	Low	-0.580696
TCGA-DD-AADJ-01	35.5333	0	Low	-0.580564
TCGA-DD-AAVZ-01	63.3333	0	Low	-0.578166
TCGA-DD-AAEH-01	26.1333	0	Low	-0.577667
TCGA-DD-A11B-01	0.466667	1	Low	-0.577051
TCGA-EP-A2KB-01	19.8667	1	Low	-0.576078
TCGA-ED-A4XI-01	27.3	0	Low	-0.569686
TCGA-G3-A3CI-01	6	0	Low	-0.567256
TCGA-2Y-A9HB-01	8.66667	0	Low	-0.566888
TCGA-DD-AAE7-01	21.4667	0	Low	-0.561126
TCGA-DD-AAD8-01	40.6333	0	Low	-0.551126
TCGA-G3-AAV2-01	12.4	0	Low	-0.550759
TCGA-XR-A8TE-01	30.8333	0	Low	-0.540835
TCGA-FV-A3R3-01	12.2	1	Low	-0.539293
TCGA-LG-A6GG-01	12.9	0	Low	-0.535237
TCGA-K7-A5RF-01	21.0333	0	Low	-0.52306
TCGA-BC-A10X-01	25.6667	1	Low	-0.518236
TCGA-BW-A5NO-01	0.666667	0	Low	-0.512253
TCGA-DD-AADS-01	15.8	0	Low	-0.508425
TCGA-CC-A9FS-01	7.03333	0	Low	-0.500764
TCGA-DD-AACV-01	51.0333	0	Low	-0.496976
TCGA-DD-A4NL-01	57.0333	0	Low	-0.496281
TCGA-DD-A1ED-01	76.7	0	Low	-0.490528
TCGA-DD-A3A9-01	31.0333	1	Low	-0.489023
TCGA-DD-A3A5-01	104.167	1	Low	-0.485798
TCGA-G3-AAV0-01	15.8667	0	Low	-0.48489
TCGA-G3-A7M5-01	14.9	0	Low	-0.484685
TCGA-DD-A4ND-01	91.5333	0	Low	-0.484144
TCGA-MI-A75H-01	24.9	0	Low	-0.483774
TCGA-DD-AACF-01	12.1667	1	Low	-0.482505
TCGA-DD-AAVX-01	52.3333	0	Low	-0.481062
TCGA-ED-A7PY-01	13	0	Low	-0.479901
TCGA-MI-A75G-01	23.2667	0	Low	-0.472551
TCGA-DD-A73C-01	23.3667	0	Low	-0.469426
TCGA-2Y-A9H3-01	50.5333	0	Low	-0.466991
TCGA-ZP-A9CY-01	26.0667	0	Low	-0.465395
TCGA-UB-A7MB-01	20.0333	0	Low	-0.463798
TCGA-DD-A73F-01	36.1667	0	Low	-0.462781
TCGA-BC-A69I-01	12.9	0	Low	-0.459505
TCGA-DD-AACO-01	62.5333	0	Low	-0.454584
TCGA-DD-AAE4-01	20.2667	0	Low	-0.442243
TCGA-DD-AAVY-01	65.6667	0	Low	-0.438048
TCGA-DD-AACT-01	52.0667	0	Low	-0.436718
TCGA-2Y-A9GT-01	54.1333	1	Low	-0.436049
TCGA-4R-AA8I-01	8.73333	1	Low	-0.434229
TCGA-DD-AACA-01	76.7	0	Low	-0.430995
TCGA-DD-AADY-01	18.5	0	Low	-0.43085
TCGA-CC-A7IH-01	12.1667	0	Low	-0.42528
TCGA-BD-A3ER-01	37.1667	0	Low	-0.420493
TCGA-DD-AADU-01	18.4667	0	Low	-0.414401
TCGA-DD-AAE1-01	18.4	0	Low	-0.413741
TCGA-2Y-A9H7-01	38.9333	0	Low	-0.411124
TCGA-DD-AADM-01	0.4	1	Low	-0.411017
TCGA-DD-AAC9-01	11.5667	0	Low	-0.403254
TCGA-G3-A3CK-01	19.5	0	Low	-0.393073
TCGA-DD-AACQ-01	14.4	1	Low	-0.389721
TCGA-DD-AACN-01	43.4	0	Low	-0.388936
TCGA-DD-AAW0-01	67.1667	0	Low	-0.384519
TCGA-2Y-A9H5-01	18.5	1	Low	-0.383717
TCGA-DD-A73A-01	24.2667	0	Low	-0.382989
TCGA-DD-AADI-01	36.1667	0	Low	-0.381525
TCGA-DD-A4NE-01	22	1	Low	-0.381132
TCGA-KR-A7K8-01	30.2	0	Low	-0.379807
TCGA-HP-A5N0-01	38.2333	1	Low	-0.377306
TCGA-G3-A25Z-01	21.8333	0	Low	-0.357955
TCGA-ED-A7XO-01	14.2333	0	Low	-0.351312
TCGA-RC-A7SK-01	15.7333	0	Low	-0.346238
TCGA-DD-AACI-01	53.9333	0	Low	-0.339958
TCGA-DD-AACU-01	52.2333	0	Low	-0.337846
TCGA-DD-A1EC-01	20.0667	0	Low	-0.33762
TCGA-XR-A8TC-01	44.6333	0	Low	-0.336699
TCGA-DD-A115-01	84.7333	1	Low	-0.332709
TCGA-LG-A9QD-01	12.2	0	Low	-0.323063
TCGA-DD-A4NF-01	31.4	0	Low	-0.321223
TCGA-G3-A5SK-01	24.8	0	Low	-0.319453
TCGA-FV-A2QQ-01	24.3	0	Low	-0.3142
TCGA-BC-A3KF-01	0.266667	0	Low	-0.311194
TCGA-NI-A4U2-01	59.7	1	Low	-0.309261
TCGA-DD-AAVW-01	77.2333	0	Low	-0.306703
TCGA-DD-AACE-01	72.8	0	Low	-0.305748
TCGA-ED-A627-01	14.1	0	Low	-0.305659
TCGA-DD-A11D-01	52	1	Low	-0.300789
TCGA-DD-A1EB-01	67.2333	0	Low	-0.300772
TCGA-DD-A3A4-01	20.4	1	Low	-0.298781
TCGA-RC-A7SH-01	15.6	0	Low	-0.297233
TCGA-BC-A10T-01	27.9	1	Low	-0.294659
TCGA-DD-AACY-01	48.3333	0	Low	-0.28863
TCGA-G3-A3CG-01	22.4333	0	Low	-0.288196
TCGA-EP-A26S-01	20.2667	0	Low	-0.284803
TCGA-2Y-A9GV-01	84.4	1	Low	-0.284548
TCGA-BC-A110-01	70.5333	1	Low	-0.279415
TCGA-DD-A73D-01	23.1	0	Low	-0.278083
TCGA-DD-A73G-01	115.933	0	Low	-0.276258
TCGA-DD-AADQ-01	14.5333	0	Low	-0.275154
TCGA-DD-AAE9-01	24.0667	0	Low	-0.271119
TCGA-MI-A75E-01	16.9	0	Low	-0.267859
TCGA-G3-A5SM-01	17.3333	0	Low	-0.266937
TCGA-WQ-AB4B-01	13.1667	0	Low	-0.266796
TCGA-ZP-A9D4-01	13.1667	0	Low	-0.266582
TCGA-RC-A7SB-01	19.6	0	Low	-0.266364
TCGA-2Y-A9GX-01	81.4	0	Low	-0.263042
TCGA-G3-A3CH-01	26	0	Low	-0.262545
TCGA-ZP-A9D1-01	0.7	0	Low	-0.259003
TCGA-CC-A7IL-01	9.26667	1	Low	-0.257517
TCGA-G3-AAV3-01	13.7333	0	Low	-0.25466
TCGA-DD-AAW2-01	61.8333	0	Low	-0.254528
TCGA-FV-A23B-01	61.7333	1	Low	-0.252765
TCGA-ZP-A9CV-01	36.2667	1	Low	-0.248936
TCGA-BC-A10Y-01	23.7	1	Low	-0.247937
TCGA-BC-A10R-01	10.2667	1	Low	-0.243108
TCGA-DD-AAVP-01	91.7333	0	Low	-0.241481
TCGA-XR-A8TG-01	29.9333	0	Low	-0.240365
TCGA-DD-A4NV-01	79.9333	0	Low	-0.237782
TCGA-G3-A25V-01	28.6667	0	Low	-0.235902
TCGA-DD-AAVU-01	73.4	0	Low	-0.226433
TCGA-CC-A3MB-01	10.5	1	Low	-0.224611
TCGA-2Y-A9GS-01	24.1333	1	Low	-0.219209
TCGA-DD-A39W-01	27.5667	1	Low	-0.217415
TCGA-2Y-A9H8-01	21.1	1	Low	-0.215903
TCGA-DD-AAEA-01	19.1667	0	Low	-0.2155
TCGA-ZS-A9CG-01	11.3667	0	Low	-0.215452
TCGA-5C-A9VH-01	10.7333	0	Low	-0.215434
TCGA-DD-A11C-01	22.0667	0	Low	-0.214122
TCGA-DD-AAW1-01	66.3	0	Low	-0.214031
TCGA-DD-A3A8-01	0.366667	1	Low	-0.214029
TCGA-2Y-A9H9-01	23.2333	0	Low	-0.213827
TCGA-DD-AAVR-01	83.7667	0	Low	-0.210343
TCGA-G3-A25U-01	54.5333	0	Low	-0.20602
TCGA-T1-A6J8-01	0.766667	0	Low	-0.205831
TCGA-DD-AAD3-01	43.1667	0	Low	-0.204647
TCGA-DD-AAEG-01	23.9667	0	Low	-0.201073
TCGA-RC-A6M5-01	0.5	0	Low	-0.199517
TCGA-FV-A3R2-01	6.46667	1	Low	-0.198954
TCGA-FV-A495-01	0.0333333	0	Low	-0.196914
TCGA-3K-AAZ8-01	13.2	0	Low	-0.196198
TCGA-EP-A2KA-01	20.9	1	Low	-0.195816
TCGA-UB-A7MC-01	16.6667	0	Low	-0.193386
TCGA-DD-AADF-01	3.83333	1	Low	-0.193044
TCGA-DD-A73B-01	9.43333	1	Low	-0.190311
TCGA-DD-A4NO-01	74.8333	0	Low	-0.189977
TCGA-DD-A1EH-01	49.8333	0	Low	-0.188737
TCGA-G3-AAV4-01	0.9	1	Low	-0.186293
TCGA-BD-A2L6-01	45.4333	0	Low	-0.1854
TCGA-DD-A4NB-01	32.9667	0	Low	-0.18157
TCGA-ED-A66Y-01	9.86667	1	Low	-0.179031
TCGA-5R-AA1D-01	14.9667	0	Low	-0.177282
TCGA-ZS-A9CE-01	41.3667	0	Low	-0.173621
TCGA-ES-A2HT-01	14.6	1	Low	-0.171728
TCGA-KR-A7K0-01	2.16667	1	Low	-0.169858
TCGA-DD-A39Z-01	20.0333	1	Low	-0.165104
TCGA-DD-AACC-01	56.1667	1	Low	-0.16188
TCGA-RC-A7S9-01	21.3333	0	Low	-0.161877
TCGA-DD-A1EF-01	13.1333	1	Low	-0.161765
TCGA-DD-AACG-01	15.6333	1	Low	-0.161417
TCGA-DD-A11A-01	2.63333	0	Low	-0.161366
TCGA-DD-A39V-01	21.4333	1	High	-0.153918
TCGA-DD-A4NQ-01	12.4333	1	High	-0.146925
TCGA-DD-AADV-01	19.1333	0	High	-0.142846
TCGA-CC-5264-01	3.4	1	High	-0.1424
TCGA-DD-AACX-01	5.66667	0	High	-0.140951
TCGA-DD-AADK-01	34.9667	0	High	-0.14029
TCGA-BC-A216-01	45.0333	0	High	-0.139553
TCGA-DD-A119-01	7.43333	1	High	-0.13628
TCGA-BC-A10U-01	27.9	1	High	-0.132132
TCGA-DD-AAVV-01	81.8333	0	High	-0.128024
TCGA-CC-A9FW-01	8.26667	0	High	-0.127942
TCGA-G3-A7M7-01	12.0333	0	High	-0.127713
TCGA-DD-AAEI-01	51.0333	0	High	-0.127521
TCGA-DD-AAD6-01	22.4	0	High	-0.126455
TCGA-DD-AAEB-01	15.9333	0	High	-0.124261
TCGA-NI-A8LF-01	26.6333	0	High	-0.122164
TCGA-BC-A5W4-01	18.2333	1	High	-0.121218
TCGA-GJ-A9DB-01	2.23333	1	High	-0.120313
TCGA-G3-A5SI-01	25.6	1	High	-0.120054
TCGA-DD-A118-01	114.567	0	High	-0.118308
TCGA-DD-A113-01	80.8333	0	High	-0.1142
TCGA-DD-A1EA-01	80.5	0	High	-0.112425
TCGA-DD-AACJ-01	70.0667	0	High	-0.107529
TCGA-DD-A73E-01	1.46667	0	High	-0.105289
TCGA-DD-AAE6-01	4.7	0	High	-0.0948591
TCGA-DD-AAEK-01	35.5667	0	High	-0.0898887
TCGA-CC-5262-01	3.43333	1	High	-0.0891878
TCGA-DD-AAVQ-01	90.9333	0	High	-0.0797923
TCGA-DD-A4NS-01	81.8667	1	High	-0.0795139
TCGA-EP-A12J-01	19	0	High	-0.0784518
TCGA-DD-AADG-01	38.1667	0	High	-0.0773865
TCGA-DD-AAD2-01	21.9333	0	High	-0.068541
TCGA-CC-5259-01	8.33333	0	High	-0.0669001
TCGA-ED-A66X-01	13.5333	0	High	-0.0605139
TCGA-DD-A3A1-01	7.76667	1	High	-0.0595129
TCGA-HP-A5MZ-01	3.03333	1	High	-0.0592811
TCGA-KR-A7K2-01	27.6333	0	High	-0.0583162
TCGA-DD-AACS-01	60.1333	0	High	-0.053179
TCGA-EP-A3JL-01	10.1	0	High	-0.0507487
TCGA-BC-A10S-01	47.4333	1	High	-0.0462214
TCGA-BC-A8YO-01	18.7333	0	High	-0.0456362
TCGA-BC-A10Z-01	1.13333	1	High	-0.0419039
TCGA-K7-A6G5-01	17.0667	0	High	-0.0407113
TCGA-ZS-A9CD-01	46.2	1	High	-0.0402465
TCGA-WX-AA47-01	18.5333	1	High	-0.0393724
TCGA-ES-A2HS-01	22.9333	1	High	-0.0362545
TCGA-BD-A3EP-01	13.6333	0	High	-0.0339183
TCGA-QA-A7B7-01	3.13333	0	High	-0.0338829
TCGA-2Y-A9H1-01	40.9667	1	High	-0.0312838
TCGA-G3-AAUZ-01	16	0	High	-0.0304402
TCGA-ZP-A9CZ-01	23.5333	0	High	-0.0273049
TCGA-DD-AADR-01	67.6	0	High	-0.0265597
TCGA-5R-AAAM-01	1.53333	1	High	-0.0222096
TCGA-CC-A7IK-01	8.73333	1	High	-0.0137864
TCGA-G3-AAV1-01	11.9667	1	High	-0.00789783
TCGA-RC-A7SF-01	19.3	0	High	-0.00748843
TCGA-DD-AADO-01	15.1	0	High	-0.00630154
TCGA-G3-A3CJ-01	19.8	0	High	-0.00424434
TCGA-DD-A1EE-01	11.6333	1	High	-0.00298799
TCGA-DD-AADL-01	21.2	0	High	0.0178855
TCGA-DD-AAEE-01	27	0	High	0.0213963
TCGA-DD-AACD-01	12.7	1	High	0.0227425
TCGA-FV-A3I1-01	8.23333	1	High	0.0256959
TCGA-CC-A5UC-01	11.5667	1	High	0.03192
TCGA-2Y-A9H0-01	122.5	0	High	0.0382064
TCGA-DD-A1EG-01	45.7333	1	High	0.0385325
TCGA-DD-A1EI-01	6.1	0	High	0.0474547
TCGA-EP-A3RK-01	12.1	0	High	0.0480463
TCGA-KR-A7K7-01	31.7	0	High	0.0513373
TCGA-DD-AAD0-01	4.56667	0	High	0.0536516
TCGA-CC-A7IF-01	21.6333	1	High	0.0558277
TCGA-G3-A25Y-01	15.0667	1	High	0.0580107
TCGA-DD-A39X-01	56.4667	1	High	0.0584146
TCGA-O8-A75V-01	17.9333	0	High	0.0704699
TCGA-RC-A6M4-01	0.733333	0	High	0.0770201
TCGA-DD-A4NG-01	26.7333	1	High	0.0806485
TCGA-DD-A116-01	54.0667	1	High	0.0856082
TCGA-LG-A9QC-01	14.1667	0	High	0.0905424
TCGA-G3-A25S-01	13.8667	1	High	0.0988694
TCGA-2Y-A9GW-01	42.3667	1	High	0.0989114
TCGA-EP-A2KC-01	0.633333	1	High	0.106678
TCGA-PD-A5DF-01	21.3	1	High	0.124893
TCGA-DD-AADC-01	14.1667	1	High	0.127777
TCGA-DD-AAC8-01	0.533333	1	High	0.131669
TCGA-DD-A114-01	38.3	1	High	0.141872
TCGA-BC-A217-01	46.5667	1	High	0.161316
TCGA-WQ-A9G7-01	1	0	High	0.162496
TCGA-G3-AAV6-01	2.16667	1	High	0.162589
TCGA-ED-A7PX-01	0.2	0	High	0.179453
TCGA-MR-A8JO-01	11	0	High	0.185404
TCGA-K7-A5RG-01	17.3	0	High	0.187163
TCGA-UB-A7MD-01	1.73333	1	High	0.188415
TCGA-ED-A5KG-01	28.4667	0	High	0.18971
TCGA-CC-A3MC-01	12.1	0	High	0.195055
TCGA-DD-AACP-01	13.8333	0	High	0.200368
TCGA-2Y-A9H4-01	48.4	0	High	0.200406
TCGA-DD-AAD1-01	18.8	0	High	0.203852
TCGA-DD-AAW3-01	54.4333	0	High	0.20528
TCGA-DD-AADW-01	19.5667	0	High	0.216103
TCGA-FV-A4ZQ-01	0.4	0	High	0.21756
TCGA-CC-A123-01	7.3	0	High	0.218865
TCGA-DD-A1EL-01	13.8333	1	High	0.219761
TCGA-UB-A7MF-01	7.13333	1	High	0.22472
TCGA-FV-A2QR-01	19.3667	1	High	0.227692
TCGA-DD-A3A7-01	13.9667	1	High	0.228539
TCGA-DD-AACH-01	6.5	1	High	0.234461
TCGA-MI-A75I-01	21	0	High	0.235825
TCGA-BC-4073-01	28.3	0	High	0.238663
TCGA-DD-A1EK-01	18.6	1	High	0.243544
TCGA-BC-A112-01	5.1	1	High	0.243794
TCGA-5C-AAPD-01	0.666667	0	High	0.244963
TCGA-ED-A7XP-01	13.3333	0	High	0.249303
TCGA-GJ-A6C0-01	1.03333	1	High	0.260335
TCGA-ED-A459-01	30.3333	0	High	0.267604
TCGA-DD-A4NN-01	29.9667	1	High	0.269505
TCGA-CC-5263-01	4.3	1	High	0.269853
TCGA-UB-A7MA-01	28.2667	0	High	0.272456
TCGA-DD-A4NA-01	33.6	0	High	0.28324
TCGA-WJ-A86L-01	11.5	0	High	0.300071
TCGA-G3-AAV5-01	11.8	0	High	0.306528
TCGA-BC-A10Q-01	37.8333	1	High	0.3149
TCGA-DD-A1EJ-01	33.5	1	High	0.323548
TCGA-XR-A8TD-01	34.3333	0	High	0.323993
TCGA-UB-AA0U-01	10.9	0	High	0.325093
TCGA-BC-A3KG-01	22.6667	0	High	0.325406
TCGA-CC-A8HU-01	11.4667	1	High	0.331464
TCGA-YA-A8S7-01	13.7333	1	High	0.342589
TCGA-DD-AADD-01	41.0333	0	High	0.354077
TCGA-ED-A7PZ-01	0.2	0	High	0.358471
TCGA-CC-A5UD-01	10.1333	1	High	0.363763
TCGA-DD-A4NH-01	30.5667	0	High	0.363875
TCGA-DD-A4NJ-01	30.9333	0	High	0.379453
TCGA-DD-AACB-01	77.4667	0	High	0.380657
TCGA-DD-AAE0-01	18.5	0	High	0.387729
TCGA-CC-A3MA-01	10.1	1	High	0.39086
TCGA-FV-A3I0-01	28.2667	0	High	0.395766
TCGA-CC-A8HS-01	10	1	High	0.401392
TCGA-2Y-A9HA-01	1.2	1	High	0.403025
TCGA-WX-AA44-01	20.5	0	High	0.403052
TCGA-MI-A75C-01	9.7	0	High	0.404738
TCGA-DD-AADB-01	41.4	0	High	0.417903
TCGA-UB-A7ME-01	16.2	0	High	0.418459
TCGA-DD-AACL-01	3.56667	1	High	0.419655
TCGA-DD-AACZ-01	5.7	1	High	0.420179
TCGA-CC-5261-01	3.23333	1	High	0.422837
TCGA-CC-A8HV-01	9.3	1	High	0.423842
TCGA-ED-A97K-01	0.2	0	High	0.433453
TCGA-ED-A82E-01	13.6	0	High	0.457039
TCGA-CC-A5UE-01	9.06667	1	High	0.473257
TCGA-FV-A4ZP-01	82.8667	1	High	0.47473
TCGA-BC-A10W-01	3.03333	1	High	0.477634
TCGA-GJ-A3OU-01	29.3	0	High	0.480758
TCGA-DD-A4NR-01	0.3	1	High	0.493368
TCGA-DD-A3A6-01	108.6	1	High	0.516688
TCGA-RG-A7D4-01	36.6	0	High	0.519019
TCGA-BC-A69H-01	14.8	0	High	0.526351
TCGA-BC-4072-01	49.6667	1	High	0.551411
TCGA-K7-AAU7-01	11.9667	0	High	0.577391
TCGA-G3-A25X-01	59.3	0	High	0.624079
TCGA-CC-A7IE-01	7.23333	1	High	0.629618
TCGA-CC-A8HT-01	4.66667	1	High	0.638909
TCGA-CC-5260-01	2.9	1	High	0.641461
TCGA-G3-A5SJ-01	23.2667	0	High	0.654249
TCGA-G3-A25T-01	51.7667	0	High	0.6895
TCGA-G3-A7M6-01	21.0667	0	High	0.69875
TCGA-G3-AAV7-01	12.0333	0	High	0.716358
TCGA-2Y-A9GY-01	25.2333	1	High	0.716469
TCGA-DD-A39Y-01	5.7	1	High	0.725376
TCGA-CC-A7IJ-01	12.7333	0	High	0.744317
TCGA-DD-A3A3-01	17.8333	1	High	0.77381
TCGA-CC-A7IG-01	9.96667	1	High	0.774843
TCGA-ZP-A9D2-01	25.5	1	High	0.780699
TCGA-DD-AA3A-01	13.6667	1	High	0.825741
TCGA-CC-A3M9-01	10	1	High	0.866383
TCGA-2Y-A9H2-01	57.7	0	High	0.88825
TCGA-DD-AAD5-01	44.8333	0	High	0.972366
TCGA-CC-A1HT-01	3.36667	1	High	1.04157
TCGA-DD-AADN-01	29.9333	0	High	1.05426
TCGA-CC-5258-01	4.3	1	High	1.06268
TCGA-G3-A7M9-01	1.86667	1	High	1.24851
TCGA-CC-A7II-01	13.3	0	High	1.30812
TCGA-ED-A8O6-01	1.86667	1	High	1.34355
TCGA-RC-A6M6-01	0.3	0	High	1.79552

## Sheet: E-TABM-36-PS
ID	time	OS	status	PS
CHC154	60	0	Low	-38.0689
ZR59	39	0	Low	-29.2202
CHC016	60	0	Low	-27.7665
ZR25	60	0	Low	-23.1512
ZR63_2	60	0	Low	-20.3622
ZR66_2	59	0	Low	-19.9537
ZR92	15	1	Low	-17.8732
ZR44	22	1	Low	-17.5758
ZR37	60	0	Low	-16.2578
ZR54	60	0	Low	-13.5564
ZR67	60	0	Low	-13.5368
ZR31	59	1	Low	-13.0429
CHC164	30	0	Low	-12.7924
ZR4	50	1	Low	-12.5769
ZR9	60	0	Low	-11.7771
ZR64	21	1	Low	-11.4566
CHC124	27	1	Low	-11.0802
ZR56	60	0	Low	-9.8871
ZR5	60	0	Low	-6.96441
CHC155_2	34	1	Low	-6.95031
ZR47	16	1	High	-1.94775
CHC170	13	1	High	-1.93363
CHC81	17	1	High	-1.37706
ZR43_1	3	1	High	-1.26526
ZR80	9	1	High	-1.03827
ZR2	38	0	High	-0.937031
ZR71	60	0	High	-0.553588
CHC107	49	0	High	-0.241101
ZR62	22	1	High	0.429926
ZR36	17	1	High	0.746992
ZR79	7	1	High	1.47464
ZR85	11	0	High	1.53806
CHC340	24	1	High	2.8252
ZR84	20	0	High	3.39669
ZR82	32	0	High	4.14541
CHC168	11	1	High	5.49688
CHC99	35	1	High	6.04397
ZR81	60	0	High	7.30431
ZR86	15	1	High	12.703
CHC18	59	0	High	13.6738
ZR58	36	1	High	13.8515
