# Supplementary material for: Investigation of Hippo pathway-related prognostic lncRNAs and molecular subtypes in liver hepatocellular carcinoma
Source: Sci Rep. 2023 Mar 20;13:4521. doi: 10.1038/s41598-023-31754-x (PMC10027880; doi:10.1038/s41598-023-31754-x)
Supplement: Supplementary file 3 — Supplementary Information 3. [file 41598_2023_31754_MOESM3_ESM.zip › Supplementary Raw data 8.xlsx]

## Sheet: Sheet1
Symbol	Ensembl_ID	Type	LogFC	Pvalue	FDR
NOS1	ENSG00000089250.17	mRNA	-2.1426	0.0187166	0.0284431
ASB15	ENSG00000146809.11	mRNA	-2.04599	0.0209184	0.0315086
CCDC177	ENSG00000267909.2	mRNA	-1.87639	4.47e-08	2.11e-07
CD300LG	ENSG00000161649.11	mRNA	-1.78329	4.34e-10	3.11e-09
SPACA7	ENSG00000153498.10	mRNA	-1.69258	6.02e-07	2.27e-06
CLEC4M	ENSG00000104938.15	mRNA	-1.6118	0.00245874	0.00448314
CTNNA3	ENSG00000183230.15	mRNA	-1.56954	1.97e-05	5.45e-05
LMOD2	ENSG00000170807.11	mRNA	-1.53973	0.00514722	0.00882024
CLEC1B	ENSG00000165682.13	mRNA	-1.49186	0.000924742	0.00183711
GLS2	ENSG00000135423.11	mRNA	-1.47858	7.97e-15	1.67e-13
DLGAP2	ENSG00000198010.10	mRNA	-1.47649	0.00080282	0.00161632
CYP2A13	ENSG00000197838.4	mRNA	-1.44831	1.62e-08	8.32e-08
CNDP1	ENSG00000150656.13	mRNA	-1.39792	1.8e-09	1.12e-08
GLYATL3	ENSG00000203972.8	mRNA	-1.39081	7.89e-05	0.000193474
PCDH20	ENSG00000280165.1	mRNA	-1.36409	0.00108283	0.00212092
SYT9	ENSG00000170743.15	mRNA	-1.35332	0.000244539	0.000545806
PEBP4	ENSG00000134020.7	mRNA	-1.33168	0.000452738	0.000957367
GNRH2	ENSG00000125787.10	mRNA	-1.31194	0.000452316	0.000956985
SEC14L3	ENSG00000100012.10	mRNA	-1.30026	1.09e-07	4.76e-07
DEFB132	ENSG00000186458.4	mRNA	-1.22875	2.42e-06	8.03e-06
PADI1	ENSG00000142623.9	mRNA	-1.21366	0.00801513	0.0132116
ADRA1A	ENSG00000120907.16	mRNA	-1.2067	1.25e-12	1.57e-11
NLRP14	ENSG00000158077.4	mRNA	-1.17923	3.29e-07	1.31e-06
HORMAD2	ENSG00000176635.16	mRNA	-1.16866	3.9e-09	2.28e-08
DNAAF1	ENSG00000154099.16	mRNA	-1.14247	0.000303757	0.000665726
CGA	ENSG00000135346.7	mRNA	-1.11055	0.01127	0.0179707
MEP1B	ENSG00000141434.10	mRNA	-1.1105	0.00291083	0.00523653
CYP2A7	ENSG00000198077.9	mRNA	-1.10388	2.17e-10	1.67e-09
GPR182	ENSG00000166856.2	mRNA	-1.10112	3.74e-07	1.47e-06
ESR1	ENSG00000091831.20	mRNA	-1.09516	1.95e-09	1.21e-08
UPP2	ENSG00000007001.11	mRNA	-1.09215	7.09e-08	3.2e-07
CA4	ENSG00000167434.8	mRNA	-1.08862	6.59e-06	2e-05
IRGM	ENSG00000237693.4	mRNA	-1.07758	0.00290509	0.00522916
TTC36	ENSG00000172425.9	mRNA	-1.07027	2.19e-17	9.64e-16
CRHBP	ENSG00000145708.9	mRNA	-1.04958	5.09e-07	1.95e-06
FNDC5	ENSG00000160097.14	mRNA	-1.0493	2.58e-14	4.8e-13
G6PC2	ENSG00000152254.9	mRNA	-1.04109	0.00110722	0.00216458
IDO2	ENSG00000188676.12	mRNA	-1.03964	0.000185205	0.00042191
GCGR	ENSG00000215644.8	mRNA	-1.02526	7.4e-16	2.06e-14
CHRNA4	ENSG00000101204.14	mRNA	-1.02092	9.85e-07	3.55e-06
GOLGA6A	ENSG00000159289.6	mRNA	-0.989054	0.00280571	0.00506395
TPPP2	ENSG00000179636.13	mRNA	-0.960117	5.12e-10	3.62e-09
TDRD15	ENSG00000218819.4	mRNA	-0.958319	0.000650174	0.00133282
MIP	ENSG00000135517.6	mRNA	-0.940544	3.36e-09	2e-08
VIPR1	ENSG00000114812.11	mRNA	-0.938966	3.56e-08	1.71e-07
GOLGA6B	ENSG00000215186.6	mRNA	-0.919149	0.00322445	0.005748
GDPD4	ENSG00000178795.8	mRNA	-0.919091	5.79e-05	0.00014613
MFSD2A	ENSG00000168389.16	mRNA	-0.917872	4.13e-12	4.61e-11
GABBR2	ENSG00000136928.4	mRNA	-0.914615	0.00594212	0.0100662
CLEC4G	ENSG00000182566.11	mRNA	-0.906367	0.00218303	0.00401861
TMEM252	ENSG00000181778.4	mRNA	-0.903171	0.0119432	0.0189212
NXF5	ENSG00000126952.15	mRNA	-0.894889	0.000825305	0.00165676
CYP26A1	ENSG00000095596.10	mRNA	-0.887166	0.000137479	0.000322435
CYP3A43	ENSG00000021461.15	mRNA	-0.875259	3.1e-08	1.5e-07
GPM6A	ENSG00000150625.15	mRNA	-0.87143	0.00102835	0.00202646
GALNT15	ENSG00000131386.16	mRNA	-0.86517	2.39e-12	2.82e-11
UROC1	ENSG00000159650.7	mRNA	-0.863087	1.43e-12	1.77e-11
MTRNR2L1	ENSG00000256618.2	mRNA	-0.857532	0.00157767	0.00298955
DIO2	ENSG00000211448.10	mRNA	-0.850694	0.00949851	0.0154155
TNMD	ENSG00000000005.5	mRNA	-0.850589	0.00498304	0.00857125
SLC9C2	ENSG00000162753.11	mRNA	-0.849582	0.0252626	0.0373717
HMCN2	ENSG00000148357.15	mRNA	-0.849352	6.14e-05	0.000153912
C9orf57	ENSG00000204669.8	mRNA	-0.848977	0.0265284	0.0390369
CXorf66	ENSG00000203933.2	mRNA	-0.847996	0.0162391	0.0249813
REN	ENSG00000143839.13	mRNA	-0.843794	2.4e-06	7.97e-06
AVPR1A	ENSG00000166148.3	mRNA	-0.841628	3.9e-06	1.24e-05
COL25A1	ENSG00000188517.13	mRNA	-0.841312	0.00109911	0.00214991
GCK	ENSG00000106633.14	mRNA	-0.840751	0.00707457	0.0118008
CBS	ENSG00000274276.3	mRNA	-0.839352	0.000283024	0.000624075
PRH2	ENSG00000134551.11	mRNA	-0.834109	0.000650674	0.00133367
C16orf96	ENSG00000205832.7	mRNA	-0.830691	0.000406643	0.000868485
DRD1	ENSG00000184845.3	mRNA	-0.829061	0.0119092	0.0188781
MYH4	ENSG00000264424.1	mRNA	-0.828437	0.00159609	0.00302048
ROPN1B	ENSG00000114547.8	mRNA	-0.824836	0.000102582	0.000246672
AASS	ENSG00000008311.13	mRNA	-0.822202	4.19e-15	9.33e-14
GPLD1	ENSG00000112293.13	mRNA	-0.821476	8.19e-17	3.04e-15
COLEC10	ENSG00000184374.2	mRNA	-0.81962	8.28e-06	2.46e-05
MROH7	ENSG00000184313.18	mRNA	-0.810194	0.00670962	0.0112607
PRODH	ENSG00000100033.15	mRNA	-0.809354	0.000144357	0.000336826
CCDC38	ENSG00000165972.11	mRNA	-0.808952	3.34e-09	1.99e-08
RANBP3L	ENSG00000164188.7	mRNA	-0.807735	0.000154489	0.000358518
HSD17B13	ENSG00000170509.10	mRNA	-0.802005	7.84e-11	6.65e-10
LINGO4	ENSG00000213171.2	mRNA	-0.797806	1.46e-05	4.15e-05
HDC	ENSG00000140287.9	mRNA	-0.79398	9.18e-06	2.7e-05
PAPPA2	ENSG00000116183.9	mRNA	-0.790562	9.02e-05	0.000218852
IYD	ENSG00000009765.13	mRNA	-0.788137	1.44e-14	2.85e-13
SLCO1B7	ENSG00000205754.9	mRNA	-0.785884	0.0120618	0.0190914
ADCY1	ENSG00000164742.13	mRNA	-0.784924	3.9e-05	0.000101944
CFHR4	ENSG00000134365.11	mRNA	-0.779429	3.61e-19	2.94e-17
SLC10A1	ENSG00000100652.4	mRNA	-0.771742	3.75e-23	1.32e-20
CNGA1	ENSG00000198515.12	mRNA	-0.770944	2.2e-14	4.18e-13
DBH	ENSG00000123454.9	mRNA	-0.770461	8.03e-11	6.8e-10
GYS2	ENSG00000111713.2	mRNA	-0.766424	1.47e-17	6.97e-16
ABCA9	ENSG00000154258.15	mRNA	-0.760784	2.18e-11	2.08e-10
CRYAA	ENSG00000160202.6	mRNA	-0.760631	0.0231231	0.0344698
ABCA8	ENSG00000141338.12	mRNA	-0.755127	2.63e-11	2.47e-10
DNMT3L	ENSG00000142182.7	mRNA	-0.750225	0.000353157	0.000764604
PRAMEF10	ENSG00000187545.5	mRNA	-0.749636	0.00291047	0.00523647
ANXA10	ENSG00000109511.9	mRNA	-0.748489	8.92e-17	3.27e-15
FCN2	ENSG00000160339.14	mRNA	-0.744189	0.000281961	0.000622163
OGN	ENSG00000106809.9	mRNA	-0.739462	0.000725729	0.00147356
GREM2	ENSG00000180875.4	mRNA	-0.732992	2.15e-06	7.24e-06
USH2A	ENSG00000042781.11	mRNA	-0.730361	0.000103796	0.000249214
DSG1	ENSG00000134760.5	mRNA	-0.723338	2.39e-06	7.94e-06
ELFN1	ENSG00000225968.6	mRNA	-0.723322	7.67e-11	6.53e-10
STAB2	ENSG00000136011.13	mRNA	-0.722272	0.0144227	0.0224502
SRD5A2	ENSG00000277893.1	mRNA	-0.719305	7e-08	3.16e-07
BTNL9	ENSG00000165810.15	mRNA	-0.717074	1.24e-14	2.48e-13
FAM163B	ENSG00000196990.7	mRNA	-0.716623	0.00215337	0.00396917
ZBTB16	ENSG00000109906.12	mRNA	-0.714845	7.23e-11	6.2e-10
GSTM1	ENSG00000134184.11	mRNA	-0.713437	0.000139965	0.000327685
ABCB11	ENSG00000073734.8	mRNA	-0.710601	9.21e-12	9.52e-11
GRIN2B	ENSG00000273079.3	mRNA	-0.71048	0.00359828	0.0063559
SLC23A3	ENSG00000213901.9	mRNA	-0.703027	0.000185592	0.000422731
ACAD11	ENSG00000240303.6	mRNA	-0.70046	3.43e-09	2.04e-08
TRIM73	ENSG00000178809.10	mRNA	-0.697357	0.0150073	0.0232689
C11orf97	ENSG00000257057.1	mRNA	-0.693457	8.21e-05	0.00020064
TCP11	ENSG00000124678.16	mRNA	-0.687466	0.00240014	0.00438536
PACRG	ENSG00000112530.10	mRNA	-0.68721	6.8e-06	2.06e-05
DNASE1L3	ENSG00000163687.12	mRNA	-0.68103	4.71e-15	1.03e-13
CYP2A6	ENSG00000255974.5	mRNA	-0.674074	2.03e-13	3.01e-12
MROH2A	ENSG00000185038.13	mRNA	-0.671253	0.0105984	0.0170021
PLCH2	ENSG00000149527.16	mRNA	-0.668934	0.000829686	0.00166472
SCN4A	ENSG00000007314.10	mRNA	-0.662481	2.36e-08	1.18e-07
P2RX3	ENSG00000109991.7	mRNA	-0.662283	0.000334268	0.000727277
ASXL3	ENSG00000141431.8	mRNA	-0.659377	0.000923456	0.00183478
TAT	ENSG00000198650.9	mRNA	-0.658632	1.5e-19	1.44e-17
AQP8	ENSG00000103375.9	mRNA	-0.653962	0.00074044	0.0015012
KCNN2	ENSG00000080709.13	mRNA	-0.652153	0.00878618	0.01435
CCL14	ENSG00000276409.3	mRNA	-0.651843	3.99e-13	5.49e-12
JAKMIP2	ENSG00000176049.14	mRNA	-0.651486	0.000412194	0.000879358
NAT2	ENSG00000156006.4	mRNA	-0.650508	6.92e-08	3.13e-07
GLYATL1	ENSG00000166840.12	mRNA	-0.649662	3.14e-22	7.75e-20
BCO2	ENSG00000197580.10	mRNA	-0.649453	3.32e-05	8.79e-05
KRT27	ENSG00000171446.6	mRNA	-0.648006	0.00444607	0.00771698
APBA1	ENSG00000107282.6	mRNA	-0.646427	9.58e-10	6.35e-09
KBTBD11	ENSG00000176595.3	mRNA	-0.646101	5.25e-05	0.000133498
NLRP6	ENSG00000174885.11	mRNA	-0.645669	2.05e-05	5.65e-05
GPR17	ENSG00000144230.15	mRNA	-0.644872	0.00096464	0.00190897
CYP39A1	ENSG00000146233.6	mRNA	-0.642933	6.72e-08	3.05e-07
SLC25A47	ENSG00000140107.10	mRNA	-0.636732	2.79e-10	2.08e-09
RNF125	ENSG00000101695.7	mRNA	-0.636199	6.96e-13	9.22e-12
WNK3	ENSG00000196632.9	mRNA	-0.635487	4.71e-10	3.35e-09
ASPG	ENSG00000166183.14	mRNA	-0.635087	9.65e-07	3.49e-06
APOC4	ENSG00000267467.3	mRNA	-0.632598	1.69e-07	7.1e-07
LRRTM2	ENSG00000146006.7	mRNA	-0.63203	0.000575404	0.00119356
TMEM100	ENSG00000166292.10	mRNA	-0.631228	0.0012456	0.00240827
MOGAT2	ENSG00000166391.13	mRNA	-0.631208	3.8e-08	1.81e-07
GLYAT	ENSG00000149124.9	mRNA	-0.631078	2.72e-11	2.55e-10
SLC22A1	ENSG00000175003.11	mRNA	-0.628072	2.64e-12	3.09e-11
ARID3C	ENSG00000205143.2	mRNA	-0.626696	3.53e-12	4.01e-11
GFRA1	ENSG00000151892.13	mRNA	-0.625544	2.41e-08	1.2e-07
LOXHD1	ENSG00000167210.15	mRNA	-0.622282	0.00188439	0.00352036
PPARGC1A	ENSG00000109819.7	mRNA	-0.622072	2.1e-12	2.51e-11
HAO2	ENSG00000116882.13	mRNA	-0.621231	3.77e-09	2.21e-08
CYP3A4	ENSG00000160868.13	mRNA	-0.617483	3.03e-08	1.47e-07
MYH3	ENSG00000109063.13	mRNA	-0.617342	0.00328693	0.00585017
KCNB1	ENSG00000158445.7	mRNA	-0.615688	0.000708749	0.00144173
PFKFB1	ENSG00000158571.9	mRNA	-0.612454	2.69e-15	6.31e-14
GOLGA8M	ENSG00000188626.6	mRNA	-0.60991	8.13e-05	0.000198899
STEAP4	ENSG00000127954.11	mRNA	-0.609158	2.2e-06	7.38e-06
PDE2A	ENSG00000186642.14	mRNA	-0.608909	5.24e-14	9.02e-13
CYP1A2	ENSG00000140505.6	mRNA	-0.607256	0.00106312	0.00208772
DNAH6	ENSG00000115423.17	mRNA	-0.603616	0.00283699	0.00511586
FABP4	ENSG00000170323.7	mRNA	-0.60168	2.51e-08	1.24e-07
ACADL	ENSG00000115361.6	mRNA	-0.600256	7.4e-08	3.33e-07
SPP2	ENSG00000072080.9	mRNA	-0.594743	5.24e-16	1.52e-14
NR1I2	ENSG00000144852.15	mRNA	-0.594284	2.96e-12	3.42e-11
ETNPPL	ENSG00000164089.7	mRNA	-0.593191	1.28e-15	3.33e-14
SLC1A2	ENSG00000110436.10	mRNA	-0.591933	2.24e-06	7.5e-06
LPA	ENSG00000198670.10	mRNA	-0.584455	2.13e-10	1.64e-09
CYP8B1	ENSG00000180432.5	mRNA	-0.584082	2.27e-11	2.16e-10
STARD5	ENSG00000172345.12	mRNA	-0.580044	1.88e-11	1.82e-10
SLC10A6	ENSG00000145283.7	mRNA	-0.576059	0.000765107	0.00154726
LCN6	ENSG00000267206.4	mRNA	-0.573302	0.00313936	0.0056089
PTCHD4	ENSG00000244694.6	mRNA	-0.572756	0.0208562	0.0314208
NCBP2L	ENSG00000170935.6	mRNA	-0.56211	0.0329396	0.0475333
LIPJ	ENSG00000204022.8	mRNA	-0.561813	0.0156548	0.024188
GMNC	ENSG00000205835.7	mRNA	-0.559154	9.23e-05	0.00022347
ACKR2	ENSG00000144648.13	mRNA	-0.558641	3.56e-09	2.1e-08
KMO	ENSG00000117009.10	mRNA	-0.557663	2.79e-09	1.69e-08
GBA3	ENSG00000249948.5	mRNA	-0.556461	2.47e-09	1.51e-08
UBXN10	ENSG00000162543.5	mRNA	-0.555934	1.82e-05	5.07e-05
CLCN1	ENSG00000188037.9	mRNA	-0.555878	0.0344272	0.0495224
MPPED1	ENSG00000186732.12	mRNA	-0.554669	1.81e-05	5.05e-05
RTP3	ENSG00000163825.3	mRNA	-0.554464	5.89e-12	6.34e-11
PCK1	ENSG00000124253.10	mRNA	-0.553944	5.96e-17	2.3e-15
OMD	ENSG00000127083.7	mRNA	-0.553352	0.0237565	0.0353345
MOV10L1	ENSG00000073146.14	mRNA	-0.55179	0.000894168	0.00178194
C7	ENSG00000112936.17	mRNA	-0.550664	4.09e-06	1.29e-05
GNMT	ENSG00000124713.5	mRNA	-0.549374	2.35e-15	5.63e-14
SPDYC	ENSG00000204710.2	mRNA	-0.545285	5.11e-07	1.96e-06
FITM1	ENSG00000139914.6	mRNA	-0.544469	1.05e-06	3.76e-06
CCL25	ENSG00000131142.12	mRNA	-0.544	0.00836161	0.0137215
KL	ENSG00000133116.7	mRNA	-0.54334	0.00115403	0.00224642
SELE	ENSG00000007908.14	mRNA	-0.542897	0.00236117	0.00431813
CTH	ENSG00000116761.10	mRNA	-0.542607	5.92e-16	1.7e-14
PLGLB1	ENSG00000183281.13	mRNA	-0.539338	1.82e-07	7.6e-07
SDS	ENSG00000135094.9	mRNA	-0.538711	3.69e-09	2.17e-08
ANO1	ENSG00000131620.16	mRNA	-0.537293	2.92e-10	2.17e-09
AVPR2	ENSG00000126895.12	mRNA	-0.536855	0.000934133	0.00185368
SLCO1A2	ENSG00000084453.15	mRNA	-0.536201	0.00335761	0.00596394
ASPA	ENSG00000108381.9	mRNA	-0.535069	5.86e-05	0.000147639
TSLP	ENSG00000145777.13	mRNA	-0.533712	0.000936996	0.0018589
SLCO2A1	ENSG00000174640.11	mRNA	-0.532553	2.66e-08	1.31e-07
SLC22A25	ENSG00000196600.11	mRNA	-0.532341	1.07e-09	6.99e-09
CES4A	ENSG00000172824.13	mRNA	-0.531865	0.000208148	0.000470332
SLC6A13	ENSG00000010379.14	mRNA	-0.531852	3.21e-06	1.04e-05
AKR1D1	ENSG00000122787.13	mRNA	-0.531802	6.92e-09	3.84e-08
SOCS2	ENSG00000120833.12	mRNA	-0.531699	3.12e-09	1.87e-08
IGSF23	ENSG00000216588.7	mRNA	-0.53027	4.44e-11	3.97e-10
ZNF385B	ENSG00000144331.17	mRNA	-0.528931	7.01e-06	2.12e-05
TRPC5	ENSG00000072315.3	mRNA	-0.52874	0.0228077	0.0340571
GNAO1	ENSG00000087258.12	mRNA	-0.524722	0.00106131	0.00208546
ANGPTL1	ENSG00000116194.11	mRNA	-0.524163	0.000738098	0.00149664
LRRC70	ENSG00000186105.7	mRNA	-0.524141	5.65e-05	0.000142892
XDH	ENSG00000158125.8	mRNA	-0.522298	7.44e-13	9.82e-12
HAMP	ENSG00000105697.6	mRNA	-0.520432	0.00192256	0.00358364
OXT	ENSG00000101405.3	mRNA	-0.519657	0.0293915	0.0428137
SIGLEC15	ENSG00000197046.10	mRNA	-0.519627	0.00314542	0.00561782
GJC3	ENSG00000176402.5	mRNA	-0.519403	6.92e-05	0.000171649
CYP4A22	ENSG00000162365.10	mRNA	-0.517944	4.77e-15	1.05e-13
F9	ENSG00000101981.9	mRNA	-0.517458	5.96e-16	1.71e-14
ADH4	ENSG00000198099.7	mRNA	-0.516392	2.45e-13	3.57e-12
RGPD1	ENSG00000187627.13	mRNA	-0.51541	0.0101705	0.0164035
SLC6A12	ENSG00000111181.11	mRNA	-0.514373	4.92e-13	6.7e-12
AADAT	ENSG00000109576.12	mRNA	-0.51403	5.21e-08	2.42e-07
ACOT12	ENSG00000172497.7	mRNA	-0.513222	1.22e-14	2.45e-13
BCL2L10	ENSG00000137875.4	mRNA	-0.512279	0.000446327	0.000944691
ADRB1	ENSG00000043591.5	mRNA	-0.512054	0.0186415	0.0283451
DPF3	ENSG00000205683.10	mRNA	-0.509173	0.000966679	0.00191229
SLC25A34	ENSG00000162461.7	mRNA	-0.509167	1.21e-05	3.48e-05
CYP2B6	ENSG00000197408.7	mRNA	-0.508069	1.63e-11	1.6e-10
CFHR3	ENSG00000116785.12	mRNA	-0.507852	2.06e-09	1.27e-08
NUGGC	ENSG00000189233.10	mRNA	-0.507493	1.19e-07	5.16e-07
RDH5	ENSG00000135437.8	mRNA	-0.506052	1.69e-09	1.06e-08
HGFAC	ENSG00000109758.7	mRNA	-0.505319	1.02e-05	2.98e-05
DLG2	ENSG00000150672.15	mRNA	-0.505012	0.00240015	0.00438536
FAM107A	ENSG00000168309.15	mRNA	-0.504391	5.49e-09	3.13e-08
SPATA18	ENSG00000163071.9	mRNA	-0.502326	0.00163294	0.00308506
LEPR	ENSG00000116678.17	mRNA	-0.502264	5.82e-11	5.09e-10
ZG16	ENSG00000174992.7	mRNA	-0.50095	3.79e-06	1.21e-05
SULT1B1	ENSG00000173597.7	mRNA	-0.500123	0.000105442	0.000252822
SUSD4	ENSG00000143502.13	mRNA	0.50003	0.000229619	0.000514747
ASAP1	ENSG00000153317.13	mRNA	0.500428	2.02e-16	6.63e-15
KRTAP5-1	ENSG00000205869.2	mRNA	0.501028	0.0214277	0.032181
TMEM182	ENSG00000170417.13	mRNA	0.501313	5.3e-05	0.00013464
ZNF589	ENSG00000164048.12	mRNA	0.50147	1.67e-15	4.2e-14
GPD2	ENSG00000115159.14	mRNA	0.502027	1.04e-14	2.13e-13
FAM186A	ENSG00000185958.8	mRNA	0.502311	0.00543332	0.00926652
CDKN1C	ENSG00000129757.11	mRNA	0.502376	7.91e-05	0.000193845
RUNX1	ENSG00000159216.17	mRNA	0.502418	5.2e-10	3.67e-09
TM6SF1	ENSG00000136404.14	mRNA	0.502508	0.000356727	0.000771702
TBXAS1	ENSG00000059377.14	mRNA	0.502632	4.54e-09	2.62e-08
S100A8	ENSG00000143546.8	mRNA	0.502711	7.58e-05	0.000186766
ZNF736	ENSG00000234444.8	mRNA	0.503	6.16e-07	2.32e-06
TBX6	ENSG00000149922.9	mRNA	0.503291	5.07e-08	2.36e-07
TTC23L	ENSG00000205838.11	mRNA	0.503364	0.00051479	0.00107825
PMFBP1	ENSG00000118557.14	mRNA	0.503425	0.005334	0.0091099
FJX1	ENSG00000179431.6	mRNA	0.503452	1.59e-07	6.73e-07
C20orf144	ENSG00000149609.5	mRNA	0.503476	0.00333989	0.0059358
MAPK8IP2	ENSG00000008735.13	mRNA	0.503767	9.74e-05	0.000235101
ZNF630	ENSG00000221994.9	mRNA	0.503846	0.00149113	0.00284081
TNIK	ENSG00000154310.15	mRNA	0.504423	0.000130158	0.000306487
F3	ENSG00000117525.12	mRNA	0.504439	0.000332576	0.000723794
C8orf44	ENSG00000213865.6	mRNA	0.504467	1.59e-14	3.12e-13
CBR3	ENSG00000159231.5	mRNA	0.504616	2.82e-05	7.56e-05
ATP7A	ENSG00000165240.16	mRNA	0.504633	6.68e-10	4.6e-09
CLIP4	ENSG00000115295.18	mRNA	0.504785	1.43e-05	4.07e-05
RAD51D	ENSG00000185379.19	mRNA	0.505544	1.15e-15	3.04e-14
SASS6	ENSG00000156876.9	mRNA	0.505691	3.98e-10	2.87e-09
ZNF530	ENSG00000183647.9	mRNA	0.505777	1.32e-07	5.67e-07
ZGRF1	ENSG00000138658.14	mRNA	0.50594	1.77e-06	6.07e-06
PPEF1	ENSG00000086717.17	mRNA	0.50601	0.0157284	0.0242852
NDE1	ENSG00000072864.11	mRNA	0.50614	6.72e-13	8.93e-12
TMEM144	ENSG00000164124.9	mRNA	0.506171	8.5e-05	0.00020728
PRAM1	ENSG00000133246.10	mRNA	0.506229	0.000109721	0.000262132
ARL10	ENSG00000175414.6	mRNA	0.506354	2.82e-06	9.24e-06
AXIN2	ENSG00000168646.11	mRNA	0.506447	0.00370129	0.00652552
FBXO32	ENSG00000156804.6	mRNA	0.506951	1.94e-07	8.06e-07
CACHD1	ENSG00000158966.12	mRNA	0.506972	2.02e-05	5.57e-05
FAM49B	ENSG00000153310.17	mRNA	0.507003	1.37e-26	1.98e-23
YY2	ENSG00000230797.2	mRNA	0.507583	6.09e-06	1.87e-05
SYNGR1	ENSG00000100321.13	mRNA	0.507606	1.65e-05	4.64e-05
CCDC181	ENSG00000117477.11	mRNA	0.507712	0.0135134	0.0211363
S100A1	ENSG00000160678.10	mRNA	0.507799	0.000833014	0.00167097
OGFRL1	ENSG00000119900.7	mRNA	0.508369	1.77e-10	1.39e-09
NELL2	ENSG00000184613.9	mRNA	0.508459	0.00693891	0.011605
TVP23A	ENSG00000166676.13	mRNA	0.508498	5.85e-05	0.000147433
VNN2	ENSG00000112303.12	mRNA	0.508649	1.64e-05	4.61e-05
CELF2	ENSG00000048740.16	mRNA	0.50907	3.89e-05	0.000101733
DGKA	ENSG00000065357.18	mRNA	0.509316	6.17e-06	1.89e-05
ANK3	ENSG00000151150.19	mRNA	0.509621	0.00633821	0.0106836
NHLRC4	ENSG00000257108.1	mRNA	0.509866	0.000116102	0.000276173
RIBC1	ENSG00000158423.15	mRNA	0.509899	1.91e-07	7.94e-07
POLA1	ENSG00000101868.9	mRNA	0.509992	7.97e-15	1.67e-13
DNAI2	ENSG00000171595.12	mRNA	0.510085	0.0298441	0.0434133
GPR35	ENSG00000178623.10	mRNA	0.5101	0.00740453	0.0123047
ZNF626	ENSG00000188171.13	mRNA	0.510635	0.000661466	0.00135363
DNAH14	ENSG00000185842.13	mRNA	0.510662	1.2e-09	7.76e-09
CD3G	ENSG00000160654.8	mRNA	0.510772	0.00226734	0.0041633
ZNF70	ENSG00000187792.4	mRNA	0.510783	1.58e-06	5.47e-06
CYB5RL	ENSG00000215883.8	mRNA	0.510833	1.46e-08	7.57e-08
KCND1	ENSG00000102057.8	mRNA	0.510957	0.000423412	0.000900426
RHBDF2	ENSG00000129667.11	mRNA	0.511213	4.36e-18	2.49e-16
DHRS13	ENSG00000167536.12	mRNA	0.511234	1.26e-10	1.02e-09
TSPAN10	ENSG00000182612.9	mRNA	0.511399	1.16e-05	3.35e-05
ASPHD1	ENSG00000174939.9	mRNA	0.511595	0.00140297	0.00268702
ZNF853	ENSG00000236609.3	mRNA	0.511701	0.000717704	0.00145771
CYB561D2	ENSG00000271858.4	mRNA	0.512042	0.000176547	0.000403925
XXYLT1	ENSG00000173950.14	mRNA	0.512326	1.75e-12	2.13e-11
CFAP43	ENSG00000197748.11	mRNA	0.51284	0.00202571	0.00375301
LRRC37B	ENSG00000185158.11	mRNA	0.512849	1.55e-10	1.23e-09
NUTM2G	ENSG00000188152.11	mRNA	0.512874	0.000549827	0.00114604
OXCT1	ENSG00000083720.11	mRNA	0.512896	0.00201387	0.00373239
TMEM243	ENSG00000135185.10	mRNA	0.513505	2.91e-09	1.75e-08
IQGAP3	ENSG00000183856.9	mRNA	0.513693	3.67e-10	2.67e-09
CORO7	ENSG00000262246.4	mRNA	0.514024	5.97e-16	1.71e-14
NRM	ENSG00000137404.13	mRNA	0.514152	4.12e-20	4.58e-18
CENPP	ENSG00000188312.12	mRNA	0.514292	2.08e-10	1.61e-09
TMEM106A	ENSG00000184988.7	mRNA	0.514504	7.9e-09	4.35e-08
ASB16	ENSG00000161664.5	mRNA	0.515135	4.89e-06	1.53e-05
ADM2	ENSG00000128165.8	mRNA	0.515577	3.86e-10	2.79e-09
CFAP54	ENSG00000188596.8	mRNA	0.515964	0.0108817	0.0174127
SGTB	ENSG00000197860.8	mRNA	0.516054	6.7e-14	1.12e-12
CCNA2	ENSG00000145386.8	mRNA	0.516083	4.41e-10	3.16e-09
ITGAX	ENSG00000140678.15	mRNA	0.516146	1.69e-10	1.33e-09
CD27	ENSG00000139193.3	mRNA	0.516342	0.000261269	0.000580618
ZMYND10	ENSG00000004838.12	mRNA	0.516518	0.000151181	0.000351201
CAMKK1	ENSG00000004660.13	mRNA	0.516892	0.000231179	0.000518025
CCDC24	ENSG00000159214.11	mRNA	0.516989	6.97e-14	1.16e-12
DENND6B	ENSG00000205593.10	mRNA	0.517005	3.16e-12	3.65e-11
SERPINI1	ENSG00000163536.11	mRNA	0.517501	8.63e-09	4.7e-08
C10orf62	ENSG00000203942.4	mRNA	0.517508	0.00154163	0.00292682
MOK	ENSG00000080823.20	mRNA	0.517543	1.79e-07	7.49e-07
HVCN1	ENSG00000122986.12	mRNA	0.517564	2.72e-08	1.33e-07
RASSF8	ENSG00000123094.14	mRNA	0.517813	1.75e-06	6.01e-06
AFAP1L2	ENSG00000169129.13	mRNA	0.517829	3.24e-05	8.59e-05
SOAT2	ENSG00000167780.10	mRNA	0.517858	0.00107037	0.00209986
HES4	ENSG00000188290.9	mRNA	0.517903	1.33e-10	1.07e-09
LYPD5	ENSG00000159871.13	mRNA	0.518082	0.000664713	0.00135964
NMB	ENSG00000197696.8	mRNA	0.518499	9.53e-14	1.53e-12
SPEF2	ENSG00000152582.11	mRNA	0.518572	8.41e-05	0.000205243
SAMD14	ENSG00000167100.13	mRNA	0.518906	7.32e-06	2.2e-05
CD8B	ENSG00000172116.20	mRNA	0.519029	0.00391716	0.00687103
PCED1B	ENSG00000179715.11	mRNA	0.519594	4.07e-09	2.37e-08
CDCA4	ENSG00000170779.10	mRNA	0.519728	1.23e-17	5.99e-16
LIMCH1	ENSG00000064042.16	mRNA	0.519737	2.65e-05	7.14e-05
DNA2	ENSG00000138346.13	mRNA	0.520072	6.13e-09	3.45e-08
MECOM	ENSG00000085276.16	mRNA	0.520308	2.39e-05	6.51e-05
DNAJC6	ENSG00000116675.14	mRNA	0.520813	2.8e-05	7.51e-05
ZDHHC1	ENSG00000159714.9	mRNA	0.520841	1.67e-06	5.76e-06
TAS2R20	ENSG00000255837.1	mRNA	0.521196	0.000291624	0.000641169
SPC24	ENSG00000161888.10	mRNA	0.521385	2.5e-13	3.63e-12
MEX3B	ENSG00000183496.5	mRNA	0.521601	4.93e-05	0.000126108
ANKRD23	ENSG00000163126.13	mRNA	0.521728	4.47e-08	2.11e-07
TTLL4	ENSG00000135912.9	mRNA	0.521844	4.72e-12	5.21e-11
ABCC4	ENSG00000125257.12	mRNA	0.522202	4.17e-06	1.32e-05
TEX38	ENSG00000186118.8	mRNA	0.52232	0.00754358	0.0125083
HLA-DOB	ENSG00000241106.5	mRNA	0.522609	0.000225775	0.00050706
ADAMTS5	ENSG00000154736.5	mRNA	0.522832	7.35e-06	2.21e-05
RGS2	ENSG00000116741.7	mRNA	0.523191	6.89e-11	5.94e-10
ZCCHC18	ENSG00000166707.9	mRNA	0.523292	0.0103644	0.016684
KIF20B	ENSG00000138182.13	mRNA	0.523402	1.78e-09	1.11e-08
BVES	ENSG00000112276.12	mRNA	0.523727	0.000950321	0.00188298
PLEKHG2	ENSG00000090924.13	mRNA	0.524352	1.93e-14	3.7e-13
DSC2	ENSG00000134755.13	mRNA	0.524714	1.05e-08	5.62e-08
CERKL	ENSG00000188452.12	mRNA	0.524935	3.02e-07	1.21e-06
MCTP2	ENSG00000140563.13	mRNA	0.524982	0.0118342	0.0187761
TAS2R4	ENSG00000127364.3	mRNA	0.525201	0.000507903	0.00106511
CREB5	ENSG00000146592.15	mRNA	0.525299	0.00201418	0.00373252
GHRL	ENSG00000157017.14	mRNA	0.525468	1.11e-06	3.96e-06
PIK3CD	ENSG00000171608.14	mRNA	0.525736	1.55e-07	6.57e-07
SMIM10	ENSG00000184785.5	mRNA	0.525789	8.9e-06	2.63e-05
SFXN3	ENSG00000107819.12	mRNA	0.526003	1.5e-13	2.29e-12
MCM2	ENSG00000073111.12	mRNA	0.526114	1.31e-16	4.53e-15
TIGD3	ENSG00000173825.6	mRNA	0.52638	4.43e-05	0.000114368
CACNA2D2	ENSG00000007402.10	mRNA	0.526497	0.00870976	0.0142413
KCNAB3	ENSG00000170049.8	mRNA	0.526565	0.000297842	0.000654025
PARVG	ENSG00000138964.15	mRNA	0.526711	2.2e-07	9.03e-07
CRYBA1	ENSG00000108255.6	mRNA	0.526791	0.0028855	0.00519625
STK26	ENSG00000134602.14	mRNA	0.526887	4.98e-08	2.32e-07
SFMBT2	ENSG00000198879.10	mRNA	0.527013	0.000290101	0.000638262
DCLRE1C	ENSG00000152457.16	mRNA	0.527556	1.11e-10	9.1e-10
IL27RA	ENSG00000104998.3	mRNA	0.527747	1.34e-13	2.07e-12
PRKAA2	ENSG00000162409.9	mRNA	0.52853	7.37e-06	2.21e-05
FBLL1	ENSG00000188573.7	mRNA	0.528538	0.00492957	0.00848479
GABRR2	ENSG00000111886.10	mRNA	0.528667	0.00296304	0.00532382
ZFP41	ENSG00000181638.16	mRNA	0.528714	1.51e-17	7.14e-16
TMEM92	ENSG00000167105.6	mRNA	0.528761	7.37e-05	0.000182044
SLC47A2	ENSG00000180638.16	mRNA	0.528868	0.010103	0.0163047
GNRH1	ENSG00000147437.8	mRNA	0.528999	8.2e-07	3.01e-06
TMEM201	ENSG00000188807.11	mRNA	0.529082	8.35e-18	4.36e-16
PASK	ENSG00000115687.12	mRNA	0.529094	9.66e-10	6.39e-09
ESYT3	ENSG00000158220.12	mRNA	0.529126	0.0292497	0.0426346
MAP3K12	ENSG00000139625.11	mRNA	0.529139	2.44e-08	1.21e-07
CTF1	ENSG00000150281.6	mRNA	0.529203	0.000862501	0.00172533
RRM2	ENSG00000171848.12	mRNA	0.529513	5.85e-16	1.68e-14
MMP28	ENSG00000271447.4	mRNA	0.529779	0.00199549	0.00370351
CYTH4	ENSG00000100055.19	mRNA	0.529927	5.25e-11	4.64e-10
PLA2G7	ENSG00000146070.15	mRNA	0.530029	2.4e-08	1.19e-07
MNDA	ENSG00000163563.7	mRNA	0.530062	1.13e-06	4.02e-06
DOCK10	ENSG00000135905.17	mRNA	0.530302	1.93e-05	5.35e-05
LDLRAD3	ENSG00000179241.11	mRNA	0.530318	2.28e-06	7.62e-06
GPR160	ENSG00000173890.15	mRNA	0.53049	3e-05	8e-05
PRDM12	ENSG00000130711.3	mRNA	0.530522	0.00630264	0.0106338
FBXL19	ENSG00000099364.15	mRNA	0.530568	1.59e-22	4.43e-20
FAM110A	ENSG00000125898.11	mRNA	0.530662	1.17e-17	5.75e-16
RND2	ENSG00000108830.9	mRNA	0.530902	0.0104185	0.0167576
SMIM17	ENSG00000268182.4	mRNA	0.531215	0.0234503	0.0349215
SPDL1	ENSG00000040275.15	mRNA	0.531244	2.46e-14	4.59e-13
PRICKLE1	ENSG00000139174.9	mRNA	0.531303	0.0136451	0.0213275
FNDC1	ENSG00000164694.15	mRNA	0.531574	0.00674538	0.0113099
PWP2	ENSG00000241945.6	mRNA	0.531609	0.0043127	0.00750993
TMEM221	ENSG00000188051.6	mRNA	0.531711	0.00654217	0.0110041
PTPDC1	ENSG00000158079.13	mRNA	0.532025	4.06e-11	3.67e-10
ZFHX2	ENSG00000136367.13	mRNA	0.532268	0.000377856	0.000812982
CCRL2	ENSG00000121797.9	mRNA	0.532339	4.76e-07	1.84e-06
CLCF1	ENSG00000175505.10	mRNA	0.532377	3.79e-10	2.75e-09
EFS	ENSG00000100842.11	mRNA	0.5327	0.00382088	0.00671773
C3orf35	ENSG00000198590.10	mRNA	0.533243	5.74e-06	1.77e-05
STOX2	ENSG00000173320.8	mRNA	0.533275	6.84e-06	2.07e-05
OLFML2B	ENSG00000162745.9	mRNA	0.533329	3.65e-10	2.66e-09
RGS4	ENSG00000117152.12	mRNA	0.533574	0.0135487	0.0211873
MAB21L2	ENSG00000181541.5	mRNA	0.533849	0.0146158	0.0227219
GREM1	ENSG00000166923.9	mRNA	0.534049	0.0170738	0.0261642
ETV1	ENSG00000006468.12	mRNA	0.534283	1.09e-05	3.17e-05
BORA	ENSG00000136122.14	mRNA	0.534769	2.13e-08	1.07e-07
PRKX	ENSG00000183943.5	mRNA	0.534837	2.74e-06	9e-06
PTX3	ENSG00000163661.3	mRNA	0.535017	0.0160449	0.0247161
FAM156A	ENSG00000268350.6	mRNA	0.535099	1.78e-05	4.97e-05
ASB14	ENSG00000239388.7	mRNA	0.53529	3.98e-11	3.6e-10
SPA17	ENSG00000064199.5	mRNA	0.535392	6.28e-09	3.52e-08
EPB41L3	ENSG00000082397.14	mRNA	0.53552	5.18e-05	0.000131993
NAIP	ENSG00000249437.6	mRNA	0.535618	0.00141747	0.00271185
PTTG2	ENSG00000250254.1	mRNA	0.535663	0.0130601	0.0204898
PSTPIP1	ENSG00000140368.11	mRNA	0.535744	1.5e-05	4.25e-05
CTBP2	ENSG00000175029.15	mRNA	0.53584	0.000162623	0.00037542
IL15	ENSG00000164136.15	mRNA	0.536038	5.18e-06	1.61e-05
ANKS6	ENSG00000165138.15	mRNA	0.536039	7.68e-08	3.45e-07
S100P	ENSG00000163993.6	mRNA	0.53624	0.00049122	0.0010331
RFX3	ENSG00000080298.14	mRNA	0.536351	6.15e-08	2.81e-07
SLC36A1	ENSG00000123643.11	mRNA	0.536532	2.88e-15	6.7e-14
TTC22	ENSG00000006555.9	mRNA	0.537343	3.53e-09	2.08e-08
HIST1H2AL	ENSG00000276903.1	mRNA	0.537521	0.00833681	0.0136865
TSHR	ENSG00000165409.14	mRNA	0.537554	0.0212112	0.0318961
NACA2	ENSG00000253506.2	mRNA	0.538437	1.22e-05	3.51e-05
MTMR2	ENSG00000087053.17	mRNA	0.538465	1.26e-16	4.41e-15
RFX2	ENSG00000087903.11	mRNA	0.538475	2.77e-07	1.12e-06
IGF2BP2	ENSG00000073792.14	mRNA	0.538507	3.16e-06	1.02e-05
ARMCX6	ENSG00000198960.9	mRNA	0.538532	1.08e-06	3.86e-06
GPD1L	ENSG00000152642.9	mRNA	0.538671	2.49e-10	1.88e-09
PMEPA1	ENSG00000124225.14	mRNA	0.538694	1.65e-05	4.64e-05
MMD	ENSG00000108960.6	mRNA	0.539359	7.64e-21	1.03e-18
PIK3R2	ENSG00000105647.13	mRNA	0.539689	1.13e-05	3.27e-05
NOD2	ENSG00000167207.10	mRNA	0.540032	7.49e-06	2.25e-05
CD86	ENSG00000114013.14	mRNA	0.540105	5.13e-09	2.94e-08
CHML	ENSG00000203668.1	mRNA	0.54031	3.24e-10	2.39e-09
CD200R1	ENSG00000163606.9	mRNA	0.540716	0.000330937	0.000720424
GATA3	ENSG00000107485.14	mRNA	0.540958	0.000910717	0.00181151
MACROD2	ENSG00000172264.15	mRNA	0.541221	0.000476505	0.00100482
SPATS2	ENSG00000123352.16	mRNA	0.541398	7.8e-25	5.39e-22
TUBB4A	ENSG00000104833.9	mRNA	0.541456	0.00548719	0.00935135
CCL28	ENSG00000151882.10	mRNA	0.541494	8.68e-05	0.000211184
FBLN1	ENSG00000077942.16	mRNA	0.541764	4.82e-08	2.25e-07
SPAG1	ENSG00000104450.11	mRNA	0.541798	1.33e-12	1.66e-11
TSPAN11	ENSG00000110900.13	mRNA	0.541893	0.0258921	0.0382103
COL9A1	ENSG00000112280.14	mRNA	0.542284	0.0316063	0.045788
TMEM246	ENSG00000165152.7	mRNA	0.542373	1.95e-05	5.4e-05
TNNC1	ENSG00000114854.6	mRNA	0.542532	0.00506764	0.00869512
TEAD2	ENSG00000074219.12	mRNA	0.542659	7.74e-18	4.14e-16
DENND3	ENSG00000105339.9	mRNA	0.542744	8.67e-09	4.72e-08
CDH11	ENSG00000140937.12	mRNA	0.54347	0.00244274	0.00445601
ZNF683	ENSG00000176083.16	mRNA	0.543597	0.00293026	0.0052685
NLRP12	ENSG00000142405.20	mRNA	0.543722	0.00058631	0.00121396
PLA2G2C	ENSG00000187980.6	mRNA	0.544033	0.00417262	0.00728245
IZUMO1	ENSG00000182264.7	mRNA	0.544049	0.00334747	0.00594861
SSBP2	ENSG00000145687.14	mRNA	0.544113	4.53e-05	0.000116741
CD84	ENSG00000066294.13	mRNA	0.54413	1.39e-05	3.96e-05
ALDH3B1	ENSG00000006534.14	mRNA	0.544848	4.44e-12	4.91e-11
MSH5	ENSG00000204410.13	mRNA	0.545027	4.03e-06	1.28e-05
DOCK2	ENSG00000134516.14	mRNA	0.545382	1.3e-05	3.73e-05
CD38	ENSG00000004468.11	mRNA	0.54559	0.00197547	0.00366979
MB	ENSG00000198125.11	mRNA	0.545719	0.00525245	0.00898409
CHTF18	ENSG00000127586.15	mRNA	0.545957	2.16e-15	5.21e-14
EYA2	ENSG00000064655.17	mRNA	0.546062	0.0307807	0.0446654
ADAMTS12	ENSG00000151388.9	mRNA	0.546069	0.000644737	0.00132321
ETV5	ENSG00000244405.6	mRNA	0.546105	2.21e-15	5.33e-14
SLCO4C1	ENSG00000173930.8	mRNA	0.546232	0.0102342	0.0164962
NQO1	ENSG00000181019.11	mRNA	0.546369	2.45e-06	8.12e-06
CSF2RB	ENSG00000100368.12	mRNA	0.546687	4.74e-06	1.48e-05
ZNF286A	ENSG00000187607.14	mRNA	0.546792	1.36e-08	7.11e-08
KCNE5	ENSG00000176076.7	mRNA	0.54687	0.00114687	0.00223342
KIF7	ENSG00000166813.13	mRNA	0.54696	6.07e-06	1.86e-05
ZNF185	ENSG00000147394.17	mRNA	0.547784	9.19e-09	4.97e-08
FZD6	ENSG00000164930.10	mRNA	0.547955	3.39e-12	3.86e-11
TAS1R3	ENSG00000169962.4	mRNA	0.548442	0.0191218	0.0290059
RGS5	ENSG00000232995.6	mRNA	0.550071	1.37e-09	8.74e-09
UBE2S	ENSG00000108106.12	mRNA	0.550181	1.35e-24	8.94e-22
BMF	ENSG00000104081.12	mRNA	0.550357	1.4e-09	8.92e-09
CNNM1	ENSG00000119946.10	mRNA	0.550569	0.0053263	0.00909962
HSPA6	ENSG00000173110.7	mRNA	0.55058	3.94e-06	1.25e-05
RTN1	ENSG00000139970.15	mRNA	0.550866	0.000261651	0.000581142
PRDM16	ENSG00000142611.15	mRNA	0.551927	0.0105371	0.0169176
EZH2	ENSG00000106462.9	mRNA	0.552032	1.93e-17	8.61e-16
HIF3A	ENSG00000124440.14	mRNA	0.55206	0.0320282	0.0463443
CHN1	ENSG00000128656.12	mRNA	0.552448	2.5e-05	6.77e-05
PRELID2	ENSG00000186314.10	mRNA	0.552986	4.79e-07	1.85e-06
FBXW12	ENSG00000164049.13	mRNA	0.553579	0.0100635	0.0162508
PAFAH1B3	ENSG00000079462.6	mRNA	0.553776	5.92e-22	1.25e-19
IMPG1	ENSG00000112706.10	mRNA	0.554146	0.00271197	0.00490767
HSH2D	ENSG00000196684.11	mRNA	0.55422	3.43e-05	9.05e-05
NODAL	ENSG00000156574.8	mRNA	0.55429	0.0106071	0.017011
HIST1H3J	ENSG00000197153.4	mRNA	0.554546	0.00818598	0.0134639
CNTD1	ENSG00000176563.8	mRNA	0.554685	2.15e-08	1.08e-07
CD33	ENSG00000105383.13	mRNA	0.554734	2.25e-06	7.53e-06
ZNF213	ENSG00000085644.12	mRNA	0.55492	9.27e-14	1.49e-12
MILR1	ENSG00000271605.4	mRNA	0.555044	1.11e-08	5.91e-08
TNFAIP8L3	ENSG00000183578.5	mRNA	0.555907	2.64e-07	1.07e-06
CC2D2A	ENSG00000048342.14	mRNA	0.556168	3.02e-09	1.81e-08
CEP19	ENSG00000174007.7	mRNA	0.556667	8.23e-09	4.51e-08
TMEM121	ENSG00000184986.9	mRNA	0.557113	0.000887282	0.00177
RANBP17	ENSG00000204764.11	mRNA	0.55733	5.95e-05	0.000149621
SLAMF8	ENSG00000158714.9	mRNA	0.557989	6.51e-09	3.63e-08
C10orf95	ENSG00000120055.7	mRNA	0.55823	1.56e-05	4.41e-05
RNF157	ENSG00000141576.13	mRNA	0.558325	2.63e-07	1.06e-06
NPNT	ENSG00000168743.11	mRNA	0.558359	8.87e-05	0.000215608
ALG1L2	ENSG00000251287.7	mRNA	0.558745	0.0011074	0.00216458
VDR	ENSG00000111424.9	mRNA	0.559245	1.35e-05	3.86e-05
TMEM151A	ENSG00000179292.4	mRNA	0.559264	0.0150725	0.0233519
PRSS50	ENSG00000206549.11	mRNA	0.559282	0.00288492	0.0051958
DCDC2B	ENSG00000222046.2	mRNA	0.559313	0.00112279	0.00219169
VILL	ENSG00000136059.13	mRNA	0.559416	2.8e-05	7.51e-05
CTAGE4	ENSG00000225932.3	mRNA	0.560223	0.00387866	0.00680952
LPCAT2	ENSG00000087253.10	mRNA	0.560694	1.29e-06	4.55e-06
CCDC28B	ENSG00000160050.13	mRNA	0.56084	1.21e-08	6.39e-08
ADM5	ENSG00000224420.3	mRNA	0.560919	2.51e-05	6.79e-05
AMIGO2	ENSG00000139211.6	mRNA	0.560922	2.62e-06	8.64e-06
TTC25	ENSG00000204815.7	mRNA	0.561547	0.000372766	0.000802791
LYPD8	ENSG00000259823.4	mRNA	0.561624	0.00808923	0.013313
TSPYL5	ENSG00000180543.4	mRNA	0.561718	0.00886572	0.014474
CIITA	ENSG00000179583.16	mRNA	0.561719	3.89e-07	1.53e-06
SPIRE1	ENSG00000134278.13	mRNA	0.562141	0.000149215	0.000347192
LRRC37A3	ENSG00000176809.9	mRNA	0.56217	4.08e-07	1.59e-06
VAV1	ENSG00000141968.6	mRNA	0.562196	4.28e-08	2.02e-07
SH2D6	ENSG00000152292.15	mRNA	0.562528	0.00120694	0.0023418
ASMT	ENSG00000196433.10	mRNA	0.562579	0.00936462	0.0152181
LY96	ENSG00000154589.5	mRNA	0.562839	1.49e-14	2.95e-13
CEMIP	ENSG00000103888.14	mRNA	0.562968	0.0024143	0.00440819
C2orf15	ENSG00000241962.8	mRNA	0.563043	2.39e-06	7.94e-06
MEF2B	ENSG00000213999.14	mRNA	0.563144	7.59e-06	2.27e-05
SPIN4	ENSG00000186767.5	mRNA	0.563154	4.59e-08	2.16e-07
TGM1	ENSG00000092295.10	mRNA	0.563166	0.000221911	0.000499158
ZNF549	ENSG00000121406.7	mRNA	0.563237	6.7e-05	0.000166608
DMC1	ENSG00000100206.8	mRNA	0.563369	0.0128378	0.0201749
CLIP2	ENSG00000106665.14	mRNA	0.563575	4.84e-09	2.78e-08
PHC1	ENSG00000111752.9	mRNA	0.563632	3.08e-06	1e-05
FHAD1	ENSG00000142621.18	mRNA	0.564151	0.00658731	0.0110741
C21orf58	ENSG00000160298.16	mRNA	0.564173	3.57e-09	2.1e-08
ESPL1	ENSG00000135476.10	mRNA	0.564431	2.72e-08	1.33e-07
NPHP4	ENSG00000131697.16	mRNA	0.564557	1.52e-05	4.3e-05
ARHGEF2	ENSG00000116584.16	mRNA	0.5646	1.89e-17	8.48e-16
APOL4	ENSG00000100336.16	mRNA	0.564735	5e-06	1.56e-05
NCF2	ENSG00000116701.13	mRNA	0.565265	3.44e-11	3.15e-10
CD44	ENSG00000026508.15	mRNA	0.565356	4.2e-10	3.02e-09
KLHL6	ENSG00000172578.10	mRNA	0.56581	7.74e-05	0.000190295
LSMEM2	ENSG00000179564.3	mRNA	0.566161	0.0171916	0.0263116
SIDT1	ENSG00000072858.9	mRNA	0.566315	0.00349395	0.006184
CDKN2A	ENSG00000147889.15	mRNA	0.566446	9.9e-10	6.53e-09
BTLA	ENSG00000186265.8	mRNA	0.566552	0.0294638	0.0429033
BTK	ENSG00000010671.14	mRNA	0.566601	9.77e-07	3.53e-06
TPX2	ENSG00000088325.14	mRNA	0.567106	1.5e-19	1.44e-17
BFSP2	ENSG00000170819.4	mRNA	0.567524	0.0129026	0.0202668
CLEC7A	ENSG00000172243.16	mRNA	0.567544	4.13e-06	1.31e-05
NLRP3	ENSG00000162711.15	mRNA	0.567931	1.52e-05	4.3e-05
SLC41A1	ENSG00000133065.9	mRNA	0.568265	6.09e-12	6.51e-11
CDKN3	ENSG00000100526.18	mRNA	0.568469	4.65e-15	1.02e-13
CSF2RA	ENSG00000198223.13	mRNA	0.568484	1.38e-06	4.84e-06
SOX9	ENSG00000125398.5	mRNA	0.568494	3.84e-11	3.49e-10
CPAMD8	ENSG00000160111.11	mRNA	0.569063	0.000483412	0.00101803
DSG2	ENSG00000046604.11	mRNA	0.569097	6.34e-12	6.75e-11
TIGD1	ENSG00000221944.4	mRNA	0.569155	4.17e-12	4.65e-11
MYOZ3	ENSG00000164591.12	mRNA	0.56953	0.0189569	0.0287777
MYRFL	ENSG00000166268.9	mRNA	0.56981	0.01235	0.0194855
XYLT1	ENSG00000103489.10	mRNA	0.570034	0.00141264	0.00270326
SLC44A5	ENSG00000137968.15	mRNA	0.570372	0.00382797	0.00672944
VIP	ENSG00000146469.11	mRNA	0.57085	0.011718	0.018614
MAK	ENSG00000111837.10	mRNA	0.570875	2.27e-05	6.2e-05
GFI1	ENSG00000162676.10	mRNA	0.571031	0.000449688	0.000951551
NALCN	ENSG00000102452.14	mRNA	0.571051	0.0298093	0.0433747
SLC45A4	ENSG00000022567.8	mRNA	0.571226	6.2e-05	0.000155195
ACTA1	ENSG00000143632.13	mRNA	0.571296	0.00806678	0.0132816
DDX11	ENSG00000013573.15	mRNA	0.571351	1.28e-13	1.98e-12
MCM8	ENSG00000125885.12	mRNA	0.57162	1.49e-11	1.48e-10
FANCE	ENSG00000112039.3	mRNA	0.571779	2e-13	2.97e-12
SIGLEC8	ENSG00000105366.14	mRNA	0.571991	0.00346788	0.00614128
IQSEC2	ENSG00000124313.11	mRNA	0.572176	2.09e-06	7.06e-06
FIGN	ENSG00000182263.12	mRNA	0.572387	2.2e-06	7.38e-06
AKR1B15	ENSG00000227471.7	mRNA	0.572526	0.00257029	0.00466725
TACSTD2	ENSG00000184292.6	mRNA	0.572632	0.00473103	0.00816608
ZNF117	ENSG00000152926.13	mRNA	0.57264	9.85e-07	3.55e-06
ZNF273	ENSG00000198039.10	mRNA	0.572646	1.99e-07	8.25e-07
SAMSN1	ENSG00000155307.16	mRNA	0.572708	6.39e-07	2.4e-06
C11orf52	ENSG00000149300.8	mRNA	0.572838	3.6e-05	9.47e-05
IFT80	ENSG00000068885.13	mRNA	0.573054	7.16e-10	4.89e-09
ACHE	ENSG00000087085.12	mRNA	0.573507	0.000208872	0.000471833
CD3EAP	ENSG00000117877.9	mRNA	0.573568	3.87e-19	3.1e-17
FBXO5	ENSG00000112029.8	mRNA	0.573685	2.76e-10	2.07e-09
GPX8	ENSG00000164294.12	mRNA	0.573694	7.86e-07	2.9e-06
PGF	ENSG00000119630.12	mRNA	0.574127	2.99e-10	2.22e-09
ZNF169	ENSG00000175787.15	mRNA	0.574231	6.99e-09	3.88e-08
SPRED1	ENSG00000166068.11	mRNA	0.574276	9.4e-12	9.7e-11
PKHD1	ENSG00000170927.13	mRNA	0.574927	0.0260227	0.0383781
CCNB1	ENSG00000134057.13	mRNA	0.574957	7.76e-22	1.58e-19
ZNF701	ENSG00000167562.10	mRNA	0.575191	2.1e-05	5.78e-05
NFAM1	ENSG00000235568.5	mRNA	0.575724	1.58e-07	6.69e-07
PLA2R1	ENSG00000153246.10	mRNA	0.57577	0.00441603	0.00766657
DOK1	ENSG00000115325.12	mRNA	0.576143	1.17e-13	1.83e-12
RACGAP1	ENSG00000161800.11	mRNA	0.57618	1.76e-19	1.63e-17
MMP25	ENSG00000008516.15	mRNA	0.576304	2.89e-06	9.45e-06
MSI1	ENSG00000135097.5	mRNA	0.576326	0.000503922	0.00105758
CRLF1	ENSG00000006016.9	mRNA	0.576507	0.00187208	0.00349941
SUSD1	ENSG00000106868.15	mRNA	0.576594	3.21e-13	4.52e-12
PRKCB	ENSG00000166501.11	mRNA	0.576646	0.000191909	0.000435683
IL12RB1	ENSG00000096996.14	mRNA	0.576781	2.2e-06	7.38e-06
TMEM108	ENSG00000144868.12	mRNA	0.576824	0.0132335	0.0207332
NT5DC2	ENSG00000168268.9	mRNA	0.576914	7.43e-13	9.82e-12
ABR	ENSG00000159842.13	mRNA	0.57692	1.98e-08	1e-07
DCLK1	ENSG00000133083.13	mRNA	0.577142	0.0150333	0.0233024
C12orf49	ENSG00000111412.5	mRNA	0.577187	1.1e-17	5.46e-16
GBP5	ENSG00000154451.13	mRNA	0.577194	0.000395339	0.000846356
HMMR	ENSG00000072571.18	mRNA	0.577367	7.18e-12	7.55e-11
ZNF430	ENSG00000118620.11	mRNA	0.57741	9.18e-06	2.7e-05
PDZRN3	ENSG00000121440.13	mRNA	0.577587	0.0145786	0.0226752
PTPN22	ENSG00000134242.14	mRNA	0.577761	0.000266543	0.000591016
RELL2	ENSG00000164620.7	mRNA	0.5779	2.17e-09	1.33e-08
ZSWIM4	ENSG00000132003.8	mRNA	0.578134	1.82e-12	2.2e-11
FAM217B	ENSG00000196227.9	mRNA	0.578352	1.29e-10	1.04e-09
DNAJA4	ENSG00000140403.11	mRNA	0.578779	7.91e-05	0.000193845
PAX8	ENSG00000125618.15	mRNA	0.578808	4.58e-06	1.44e-05
DDHD1	ENSG00000100523.13	mRNA	0.579268	2.7e-08	1.33e-07
PRC1	ENSG00000198901.12	mRNA	0.579599	2.61e-14	4.85e-13
TMEM229B	ENSG00000198133.7	mRNA	0.579805	5.43e-07	2.07e-06
HIST1H1E	ENSG00000168298.5	mRNA	0.57995	9.48e-05	0.000229208
MS4A14	ENSG00000166928.9	mRNA	0.580343	0.000249946	0.000556935
SLC39A10	ENSG00000196950.12	mRNA	0.580353	3.24e-13	4.56e-12
SPAG8	ENSG00000137098.12	mRNA	0.580544	3.5e-09	2.07e-08
C15orf48	ENSG00000166920.9	mRNA	0.580821	1.55e-05	4.38e-05
DNAH17	ENSG00000187775.15	mRNA	0.581312	0.00396688	0.00695419
CXCL8	ENSG00000169429.9	mRNA	0.581392	1.22e-05	3.51e-05
FAR1	ENSG00000197601.11	mRNA	0.581933	7.26e-08	3.27e-07
SPAG4	ENSG00000061656.8	mRNA	0.582924	9.18e-13	1.19e-11
TMEM191C	ENSG00000206140.8	mRNA	0.583085	0.000125048	0.000295549
EFCAB7	ENSG00000203965.11	mRNA	0.58311	8.22e-12	8.56e-11
TBC1D32	ENSG00000146350.12	mRNA	0.583138	3.95e-05	0.000103132
MMP11	ENSG00000099953.8	mRNA	0.583715	1.18e-07	5.12e-07
SLC2A6	ENSG00000160326.12	mRNA	0.583802	9.41e-11	7.86e-10
DOK7	ENSG00000175920.14	mRNA	0.583913	0.000861187	0.00172292
SH2D2A	ENSG00000027869.10	mRNA	0.584467	2.03e-07	8.4e-07
BBS12	ENSG00000181004.8	mRNA	0.584472	3.16e-09	1.89e-08
COL9A3	ENSG00000092758.14	mRNA	0.584643	0.000811148	0.00163144
NAALADL1	ENSG00000168060.13	mRNA	0.585118	0.000949151	0.00188113
FABP5	ENSG00000164687.9	mRNA	0.585228	1.61e-13	2.44e-12
BIK	ENSG00000100290.2	mRNA	0.585522	5.59e-05	0.000141442
PRSS45	ENSG00000188086.11	mRNA	0.585886	0.00764078	0.0126589
ANKRD45	ENSG00000183831.6	mRNA	0.585955	0.0200908	0.030354
TTC9B	ENSG00000174521.7	mRNA	0.586524	0.000667364	0.00136454
C11orf80	ENSG00000173715.14	mRNA	0.586747	3.64e-14	6.56e-13
RNASE7	ENSG00000165799.4	mRNA	0.587063	0.00778389	0.0128705
ANKRD36B	ENSG00000196912.11	mRNA	0.587094	0.000210575	0.00047541
CA11	ENSG00000063180.7	mRNA	0.587105	1.05e-09	6.89e-09
CRYBB2	ENSG00000244752.2	mRNA	0.587178	0.00194822	0.00362467
SLC16A5	ENSG00000170190.14	mRNA	0.58721	3.73e-06	1.19e-05
RMI2	ENSG00000175643.8	mRNA	0.587211	6.45e-12	6.84e-11
SRC	ENSG00000197122.10	mRNA	0.587313	4.19e-16	1.26e-14
TRDMT1	ENSG00000107614.20	mRNA	0.587522	6.02e-07	2.27e-06
ACKR4	ENSG00000129048.6	mRNA	0.588084	0.0119435	0.0189212
PYCARD	ENSG00000103490.13	mRNA	0.588113	2.17e-17	9.58e-16
CENPH	ENSG00000153044.8	mRNA	0.588462	7.83e-19	5.71e-17
ARL17B	ENSG00000228696.7	mRNA	0.588564	9.51e-06	2.79e-05
B3GNT3	ENSG00000179913.9	mRNA	0.589124	1.6e-06	5.54e-06
DTX3	ENSG00000178498.14	mRNA	0.589337	5.11e-09	2.93e-08
COX7B2	ENSG00000170516.15	mRNA	0.589895	0.00480842	0.00828885
APOBEC3D	ENSG00000243811.6	mRNA	0.590363	8.36e-07	3.06e-06
TRERF1	ENSG00000124496.11	mRNA	0.590463	4e-06	1.27e-05
C4orf46	ENSG00000205208.4	mRNA	0.590488	1.13e-15	3e-14
TAL2	ENSG00000186051.6	mRNA	0.591108	0.00111324	0.00217446
CDRT4	ENSG00000239704.9	mRNA	0.591178	8.33e-05	0.000203385
ZNF124	ENSG00000196418.11	mRNA	0.591291	1.28e-08	6.73e-08
MESP2	ENSG00000188095.4	mRNA	0.591365	4.55e-06	1.43e-05
LAX1	ENSG00000122188.11	mRNA	0.591391	0.0027008	0.00488969
GDPD1	ENSG00000153982.9	mRNA	0.591462	2.14e-11	2.05e-10
TDRD6	ENSG00000180113.14	mRNA	0.591696	0.00199197	0.00369784
ADRA2A	ENSG00000150594.6	mRNA	0.591777	0.00331567	0.00589516
CASZ1	ENSG00000130940.13	mRNA	0.591946	1.22e-06	4.33e-06
CXorf65	ENSG00000204165.5	mRNA	0.592049	0.000327716	0.000713999
LOX	ENSG00000113083.11	mRNA	0.592125	1.43e-06	5e-06
TESC	ENSG00000088992.16	mRNA	0.592167	1.44e-07	6.14e-07
MTHFD1L	ENSG00000120254.14	mRNA	0.59251	1.95e-21	3.33e-19
EFCAB5	ENSG00000176927.13	mRNA	0.592555	0.000110773	0.000264487
HOMER1	ENSG00000152413.13	mRNA	0.592785	1.99e-06	6.75e-06
CLEC4E	ENSG00000166523.6	mRNA	0.593688	0.000551048	0.00114829
ZP3	ENSG00000188372.13	mRNA	0.593796	4.67e-08	2.19e-07
ZNF525	ENSG00000203326.8	mRNA	0.594508	3.35e-06	1.08e-05
KCNMB1	ENSG00000145936.7	mRNA	0.594725	6.44e-06	1.96e-05
CCDC112	ENSG00000164221.11	mRNA	0.59481	1.82e-10	1.43e-09
TBC1D3B	ENSG00000274808.3	mRNA	0.594825	0.0112445	0.0179336
IGSF1	ENSG00000147255.16	mRNA	0.595166	0.00279271	0.00504288
INTU	ENSG00000164066.11	mRNA	0.595322	2.11e-06	7.12e-06
ZNF781	ENSG00000196381.9	mRNA	0.595385	0.00265929	0.00481784
C9orf47	ENSG00000186354.9	mRNA	0.595524	0.00625653	0.0105605
ZBTB12	ENSG00000204366.3	mRNA	0.595599	3.17e-12	3.65e-11
PHLDB1	ENSG00000019144.15	mRNA	0.595697	7.84e-07	2.89e-06
RCAN3	ENSG00000117602.10	mRNA	0.595928	3.78e-11	3.44e-10
IL18	ENSG00000150782.10	mRNA	0.596553	3.95e-08	1.88e-07
CXorf21	ENSG00000120280.5	mRNA	0.597173	3.08e-06	1e-05
CCDC87	ENSG00000182791.4	mRNA	0.597367	4.1e-05	0.000106646
B3GNTL1	ENSG00000175711.7	mRNA	0.597674	1.83e-13	2.74e-12
KCTD1	ENSG00000134504.11	mRNA	0.597782	1.85e-10	1.45e-09
ZNF793	ENSG00000188227.11	mRNA	0.597821	0.000777799	0.00157113
PLAGL1	ENSG00000118495.17	mRNA	0.597941	0.00127084	0.00245438
LINGO1	ENSG00000169783.11	mRNA	0.598163	0.000116597	0.000277225
PDE7A	ENSG00000205268.9	mRNA	0.598458	1.72e-15	4.29e-14
ACSS1	ENSG00000154930.13	mRNA	0.598656	1.32e-09	8.46e-09
FAM209B	ENSG00000213714.1	mRNA	0.598691	4.69e-05	0.000120454
FUT1	ENSG00000174951.9	mRNA	0.598743	2.08e-07	8.59e-07
TMEM237	ENSG00000155755.17	mRNA	0.598874	3.79e-15	8.59e-14
YJEFN3	ENSG00000250067.10	mRNA	0.599446	4.06e-07	1.59e-06
PRR33	ENSG00000184682.5	mRNA	0.599883	0.00197804	0.00367413
COCH	ENSG00000100473.14	mRNA	0.599906	0.000131071	0.000308499
EID2B	ENSG00000176401.5	mRNA	0.59992	7.95e-12	8.29e-11
C2CD4B	ENSG00000205502.3	mRNA	0.600228	0.00207448	0.00383415
HAVCR2	ENSG00000135077.7	mRNA	0.600258	3.35e-10	2.46e-09
ATP2A1	ENSG00000196296.12	mRNA	0.600621	3.25e-05	8.62e-05
KLRC1	ENSG00000134545.12	mRNA	0.600668	0.00721986	0.0120243
EPB41L4A	ENSG00000129595.11	mRNA	0.601116	0.00220787	0.0040604
UPK3A	ENSG00000100373.8	mRNA	0.601392	0.00428379	0.00746221
PLB1	ENSG00000163803.11	mRNA	0.601606	7.19e-06	2.17e-05
RASGRP1	ENSG00000172575.10	mRNA	0.602058	0.000366298	0.000790791
MYBL1	ENSG00000185697.15	mRNA	0.60217	2.71e-08	1.33e-07
ST6GALNAC4	ENSG00000136840.17	mRNA	0.602876	2.02e-18	1.28e-16
CTAGE15	ENSG00000271079.1	mRNA	0.603332	0.00703178	0.0117332
CEP135	ENSG00000174799.9	mRNA	0.603391	5.84e-09	3.3e-08
CCDC62	ENSG00000130783.12	mRNA	0.603489	0.00542408	0.00925274
TRIM16	ENSG00000221926.10	mRNA	0.604433	3.28e-07	1.3e-06
SNX20	ENSG00000167208.13	mRNA	0.604472	5.28e-06	1.63e-05
LILRA6	ENSG00000244482.8	mRNA	0.604581	4.34e-06	1.37e-05
SH2B2	ENSG00000160999.10	mRNA	0.604612	2.41e-14	4.51e-13
PCYOX1L	ENSG00000145882.9	mRNA	0.604615	1.02e-09	6.71e-09
KRT23	ENSG00000108244.15	mRNA	0.605189	8.3e-05	0.000202714
LRRC8B	ENSG00000197147.11	mRNA	0.605641	6.1e-10	4.23e-09
TACC3	ENSG00000013810.17	mRNA	0.605755	9.07e-22	1.76e-19
NFKBID	ENSG00000167604.12	mRNA	0.606594	6.82e-12	7.2e-11
B3GNT8	ENSG00000177191.2	mRNA	0.606803	0.00053169	0.00111072
IER5L	ENSG00000188483.7	mRNA	0.60705	3.99e-15	8.94e-14
CACNA2D4	ENSG00000151062.13	mRNA	0.607069	1.14e-05	3.29e-05
CEND1	ENSG00000184524.5	mRNA	0.607101	0.00441009	0.00765955
BDKRB1	ENSG00000100739.9	mRNA	0.607627	0.00799304	0.0131834
PPM1H	ENSG00000111110.10	mRNA	0.608515	2.86e-07	1.15e-06
CELF5	ENSG00000161082.11	mRNA	0.608683	0.00608293	0.0102854
GRIK5	ENSG00000105737.8	mRNA	0.608774	0.000673299	0.00137561
SIM2	ENSG00000159263.14	mRNA	0.609319	0.00293024	0.0052685
HEATR9	ENSG00000270379.4	mRNA	0.60932	0.0126592	0.0199121
OSBP2	ENSG00000184792.14	mRNA	0.609491	1.13e-06	4.02e-06
HLA-DQB2	ENSG00000232629.7	mRNA	0.609839	5.6e-08	2.59e-07
CCDC88B	ENSG00000168071.20	mRNA	0.609919	1.4e-14	2.78e-13
WDR76	ENSG00000092470.10	mRNA	0.609984	1.68e-11	1.64e-10
JRK	ENSG00000234616.7	mRNA	0.6101	2.77e-17	1.17e-15
CD79A	ENSG00000105369.8	mRNA	0.61011	0.00180283	0.00338189
WDR86	ENSG00000187260.14	mRNA	0.61025	0.017233	0.02637
ZNF71	ENSG00000197951.7	mRNA	0.61051	1.79e-13	2.69e-12
GLIS2	ENSG00000126603.7	mRNA	0.610687	7.72e-10	5.22e-09
RAB33A	ENSG00000134594.4	mRNA	0.610994	1.43e-05	4.07e-05
KCNJ14	ENSG00000182324.6	mRNA	0.611105	6.63e-08	3.02e-07
OTUD3	ENSG00000169914.5	mRNA	0.611202	8.68e-12	9.01e-11
LRRC75A	ENSG00000181350.10	mRNA	0.611482	3.04e-05	8.1e-05
FAP	ENSG00000078098.12	mRNA	0.611835	0.00116975	0.00227435
2021-03-03	ENSG00000173926.5	mRNA	0.611844	1.36e-06	4.78e-06
TTC21A	ENSG00000168026.15	mRNA	0.611854	5.84e-12	6.3e-11
NPIPB3	ENSG00000169246.15	mRNA	0.61194	1.64e-05	4.61e-05
STOX1	ENSG00000165730.13	mRNA	0.61197	0.000886986	0.00176963
ADAM8	ENSG00000151651.14	mRNA	0.612145	1.56e-11	1.54e-10
ZACN	ENSG00000186919.11	mRNA	0.612367	1.22e-07	5.27e-07
AFP	ENSG00000081051.6	mRNA	0.6125	0.00016334	0.000376856
PROB1	ENSG00000228672.3	mRNA	0.613049	2.57e-09	1.56e-08
ZNF285	ENSG00000267508.4	mRNA	0.613666	0.000247888	0.000552769
ZNF14	ENSG00000105708.8	mRNA	0.614122	3.59e-07	1.42e-06
PDE5A	ENSG00000138735.14	mRNA	0.614173	1.67e-05	4.69e-05
OSBPL3	ENSG00000070882.11	mRNA	0.614186	1.21e-11	1.22e-10
ZNF532	ENSG00000074657.12	mRNA	0.614273	7.68e-09	4.24e-08
CDH24	ENSG00000139880.18	mRNA	0.614353	1.26e-09	8.11e-09
HIST2H2BF	ENSG00000203814.6	mRNA	0.614363	0.00108974	0.00213289
MICAL1	ENSG00000135596.16	mRNA	0.614643	4.23e-15	9.41e-14
MTMR7	ENSG00000003987.12	mRNA	0.614715	0.00302104	0.00541579
LAIR1	ENSG00000167613.14	mRNA	0.61479	5.53e-10	3.88e-09
DBN1	ENSG00000113758.12	mRNA	0.614827	3.1e-13	4.38e-12
FOXC2	ENSG00000176692.5	mRNA	0.614956	0.000359684	0.000777358
BPIFB2	ENSG00000078898.6	mRNA	0.615375	0.0116787	0.0185608
SPINT2	ENSG00000167642.11	mRNA	0.615525	4.58e-05	0.000117819
BMP8A	ENSG00000183682.7	mRNA	0.615542	0.000383555	0.000823793
2021-09-05	ENSG00000184702.16	mRNA	0.615851	1.97e-08	9.97e-08
EIF3CL	ENSG00000205609.11	mRNA	0.61593	4.68e-07	1.81e-06
PROSER3	ENSG00000167595.13	mRNA	0.616118	3.63e-12	4.11e-11
MEFV	ENSG00000103313.10	mRNA	0.616166	0.000215174	0.000484974
TTLL7	ENSG00000137941.15	mRNA	0.616954	3.8e-05	9.95e-05
NPIPB11	ENSG00000254206.4	mRNA	0.617283	0.00255176	0.00463625
PDP1	ENSG00000164951.14	mRNA	0.617338	1.25e-07	5.39e-07
CDR2L	ENSG00000109089.7	mRNA	0.617398	4.23e-08	2e-07
CDCP2	ENSG00000157211.10	mRNA	0.61773	0.00541885	0.0092458
P2RY10	ENSG00000078589.11	mRNA	0.617741	0.00451606	0.00782735
PBK	ENSG00000168078.8	mRNA	0.617827	2.56e-12	3.01e-11
GALNT4	ENSG00000257594.3	mRNA	0.618312	0.00821096	0.0134994
RAVER2	ENSG00000162437.13	mRNA	0.618637	2.07e-07	8.55e-07
CDCA7L	ENSG00000164649.18	mRNA	0.61868	7.75e-10	5.23e-09
BCL11B	ENSG00000127152.16	mRNA	0.619133	0.000383427	0.000823629
CENPL	ENSG00000120334.14	mRNA	0.619292	2.02e-12	2.42e-11
NOX1	ENSG00000007952.16	mRNA	0.620231	3.92e-06	1.25e-05
TOX	ENSG00000198846.5	mRNA	0.620356	0.00241127	0.00440349
TMEM200A	ENSG00000164484.10	mRNA	0.620565	0.00190996	0.00356309
RHOH	ENSG00000168421.11	mRNA	0.620928	9.02e-05	0.000218852
SLAMF7	ENSG00000026751.15	mRNA	0.621221	1.87e-05	5.2e-05
MEIS3	ENSG00000105419.16	mRNA	0.62151	2.38e-05	6.48e-05
MTHFD2	ENSG00000065911.10	mRNA	0.622066	1.35e-09	8.63e-09
RRAD	ENSG00000166592.10	mRNA	0.62222	2.53e-06	8.37e-06
C6orf163	ENSG00000203872.6	mRNA	0.622387	1.7e-05	4.77e-05
ALDH1L2	ENSG00000136010.12	mRNA	0.622719	0.00138515	0.00265546
ZNF431	ENSG00000196705.7	mRNA	0.623037	1.01e-06	3.63e-06
GINS3	ENSG00000181938.12	mRNA	0.62312	7.93e-13	1.04e-11
TMEM44	ENSG00000145014.16	mRNA	0.623558	4.8e-17	1.9e-15
PKM	ENSG00000067225.16	mRNA	0.623584	4.74e-25	3.59e-22
ZFP69B	ENSG00000187801.13	mRNA	0.623591	2.08e-11	1.99e-10
ASPM	ENSG00000066279.15	mRNA	0.623699	6.44e-11	5.58e-10
FAR2	ENSG00000064763.9	mRNA	0.62383	1.15e-06	4.09e-06
ZNF667	ENSG00000198046.10	mRNA	0.624069	0.0055315	0.00942485
SPDYA	ENSG00000163806.14	mRNA	0.624313	2.7e-07	1.09e-06
L3MBTL1	ENSG00000185513.13	mRNA	0.624705	1.31e-08	6.87e-08
PTTG1	ENSG00000164611.11	mRNA	0.625036	3.3e-21	5.04e-19
DNAH2	ENSG00000183914.13	mRNA	0.625057	0.0320048	0.046319
OIP5	ENSG00000104147.7	mRNA	0.625259	1.36e-12	1.69e-11
DIAPH3	ENSG00000139734.16	mRNA	0.625438	4.77e-05	0.00012237
ZNF135	ENSG00000176293.18	mRNA	0.625827	0.00121508	0.00235413
IFI27L2	ENSG00000119632.3	mRNA	0.626137	2.41e-16	7.8e-15
PLCB1	ENSG00000182621.15	mRNA	0.626483	3.6e-10	2.62e-09
TTC26	ENSG00000105948.12	mRNA	0.626531	7.86e-12	8.21e-11
2021-03-01	ENSG00000145416.12	mRNA	0.626677	1.23e-07	5.31e-07
GLDN	ENSG00000186417.12	mRNA	0.626979	0.00907268	0.014786
ZFP28	ENSG00000196867.6	mRNA	0.627117	5.87e-05	0.00014782
LRRC56	ENSG00000161328.10	mRNA	0.62713	3.26e-08	1.58e-07
TTF2	ENSG00000116830.10	mRNA	0.627386	1.21e-12	1.52e-11
EVC	ENSG00000072840.11	mRNA	0.627571	2.48e-05	6.72e-05
CPLX2	ENSG00000145920.13	mRNA	0.627652	0.00469151	0.00810384
ZNF347	ENSG00000197937.11	mRNA	0.627778	2.6e-05	7.01e-05
ADAM23	ENSG00000114948.11	mRNA	0.62783	0.027167	0.0398879
ZNF737	ENSG00000237440.7	mRNA	0.627946	6.59e-05	0.000164182
TBX19	ENSG00000143178.11	mRNA	0.628064	1.68e-14	3.29e-13
MYO1G	ENSG00000136286.13	mRNA	0.628203	5.2e-07	1.99e-06
EPCAM	ENSG00000119888.9	mRNA	0.628228	0.000813592	0.00163615
LCA5	ENSG00000135338.12	mRNA	0.628279	0.000665894	0.0013617
C4orf50	ENSG00000181215.11	mRNA	0.628429	0.0083833	0.0137506
TSPO2	ENSG00000112212.10	mRNA	0.628874	1.87e-06	6.38e-06
FAM177B	ENSG00000197520.9	mRNA	0.629474	0.000259943	0.000577914
PTK7	ENSG00000112655.14	mRNA	0.629645	3.77e-05	9.88e-05
PODXL2	ENSG00000114631.10	mRNA	0.629748	0.000414057	0.00088274
CDC42BPG	ENSG00000171219.8	mRNA	0.629879	7.41e-05	0.000182918
TNFAIP8	ENSG00000145779.7	mRNA	0.629961	1.46e-10	1.16e-09
NETO2	ENSG00000171208.8	mRNA	0.630497	4.07e-05	0.000105935
SMOX	ENSG00000088826.16	mRNA	0.630691	4.35e-16	1.3e-14
TMEM65	ENSG00000164983.7	mRNA	0.630907	1.05e-17	5.26e-16
FKBP10	ENSG00000141756.17	mRNA	0.631134	2.31e-11	2.19e-10
CD109	ENSG00000156535.12	mRNA	0.631668	1.16e-06	4.12e-06
HHIPL2	ENSG00000143512.11	mRNA	0.63202	0.0300631	0.0436959
JPH2	ENSG00000149596.6	mRNA	0.63228	0.0140455	0.0219146
HOXB5	ENSG00000120075.5	mRNA	0.632539	8.92e-06	2.63e-05
ZNF454	ENSG00000178187.6	mRNA	0.632609	0.00594902	0.0100749
PRSS35	ENSG00000146250.6	mRNA	0.632861	9.57e-05	0.000231243
SIGLEC9	ENSG00000129450.7	mRNA	0.633028	8.37e-09	4.58e-08
MAGEC2	ENSG00000046774.9	mRNA	0.633254	0.0114365	0.0182142
TNFRSF10C	ENSG00000173535.12	mRNA	0.633536	4.15e-07	1.62e-06
PLXNA3	ENSG00000130827.6	mRNA	0.633816	3.07e-11	2.85e-10
GGTLC2	ENSG00000100121.11	mRNA	0.634008	0.00313662	0.00560527
UBE2C	ENSG00000175063.15	mRNA	0.634036	2.62e-20	3.13e-18
C17orf67	ENSG00000214226.7	mRNA	0.634311	1.79e-08	9.11e-08
TNNI2	ENSG00000130598.14	mRNA	0.634451	0.000315621	0.000689444
RPP25	ENSG00000178718.6	mRNA	0.634604	4.78e-12	5.27e-11
LILRB1	ENSG00000104972.13	mRNA	0.634711	3.18e-07	1.27e-06
LRRC37A	ENSG00000176681.13	mRNA	0.634987	3.46e-06	1.11e-05
PTPN7	ENSG00000143851.14	mRNA	0.635795	2.85e-07	1.14e-06
GRAMD1B	ENSG00000023171.13	mRNA	0.635964	0.000199565	0.000452288
ZNF287	ENSG00000141040.13	mRNA	0.636074	5.21e-05	0.00013263
ZNF28	ENSG00000198538.9	mRNA	0.636074	9.04e-09	4.9e-08
LINGO3	ENSG00000220008.3	mRNA	0.636329	0.0146156	0.0227219
TMEM151B	ENSG00000178233.16	mRNA	0.636574	0.0190214	0.0288701
C2orf91	ENSG00000205086.6	mRNA	0.636771	0.0142098	0.0221471
STRIP2	ENSG00000128578.8	mRNA	0.637109	0.000158974	0.000367852
C11orf49	ENSG00000149179.12	mRNA	0.637435	7.64e-17	2.86e-15
CAPN8	ENSG00000203697.10	mRNA	0.637617	0.0255581	0.0377736
HIVEP3	ENSG00000127124.12	mRNA	0.638197	1.01e-06	3.63e-06
FCHSD1	ENSG00000197948.9	mRNA	0.638912	1.07e-09	6.99e-09
ZNF300	ENSG00000145908.11	mRNA	0.639056	8.32e-06	2.47e-05
ILDR2	ENSG00000143195.11	mRNA	0.639172	0.000307138	0.000672486
SAPCD1	ENSG00000228727.7	mRNA	0.639215	1.95e-06	6.63e-06
LMOD3	ENSG00000163380.14	mRNA	0.639516	0.000116829	0.000277736
TMEM178B	ENSG00000261115.4	mRNA	0.639566	0.010567	0.0169553
TEAD4	ENSG00000197905.7	mRNA	0.639623	6.6e-13	8.8e-12
CCDC89	ENSG00000179071.4	mRNA	0.63998	0.00535816	0.00914913
CRYBB1	ENSG00000100122.5	mRNA	0.640461	0.00469149	0.00810384
COL16A1	ENSG00000084636.16	mRNA	0.640986	7.12e-06	2.15e-05
SPESP1	ENSG00000258484.3	mRNA	0.641018	0.0193872	0.0293889
RHEBL1	ENSG00000167550.9	mRNA	0.641848	5.47e-14	9.34e-13
NME8	ENSG00000086288.10	mRNA	0.641993	0.00100871	0.00199122
DUSP18	ENSG00000167065.12	mRNA	0.642193	1.34e-13	2.07e-12
CD7	ENSG00000173762.6	mRNA	0.642232	5.98e-08	2.74e-07
ZNF611	ENSG00000213020.7	mRNA	0.64249	8.91e-08	3.96e-07
PIK3CG	ENSG00000105851.9	mRNA	0.642551	0.00131182	0.00252799
HOXA10	ENSG00000253293.4	mRNA	0.642847	0.00210677	0.0038896
CCDC157	ENSG00000187860.9	mRNA	0.643139	1.31e-12	1.64e-11
SSTR2	ENSG00000180616.7	mRNA	0.643536	0.00111037	0.00216952
POU5F1	ENSG00000204531.14	mRNA	0.643697	2.83e-08	1.38e-07
CD300LF	ENSG00000186074.17	mRNA	0.643877	1.93e-08	9.79e-08
LEF1	ENSG00000138795.8	mRNA	0.6442	5.63e-07	2.14e-06
HOPX	ENSG00000171476.20	mRNA	0.644532	0.000207304	0.000468491
PPM1N	ENSG00000213889.9	mRNA	0.644676	3.76e-05	9.85e-05
FAM57A	ENSG00000167695.13	mRNA	0.644804	3.81e-14	6.79e-13
RGS1	ENSG00000090104.10	mRNA	0.645197	3.47e-10	2.54e-09
CXCR1	ENSG00000163464.7	mRNA	0.645441	0.0141493	0.0220636
PAQR4	ENSG00000162073.12	mRNA	0.645587	1.23e-13	1.91e-12
CNTNAP4	ENSG00000152910.17	mRNA	0.645677	0.0104166	0.0167562
P3H3	ENSG00000110811.18	mRNA	0.647216	3.1e-06	1.01e-05
TPSG1	ENSG00000116176.6	mRNA	0.647298	0.0087113	0.0142424
ANKRD36C	ENSG00000174501.13	mRNA	0.649113	2.54e-05	6.87e-05
TOR4A	ENSG00000198113.2	mRNA	0.649171	4.74e-10	3.37e-09
TAS2R5	ENSG00000127366.5	mRNA	0.649807	0.000333926	0.000726632
CCL22	ENSG00000102962.4	mRNA	0.649867	0.00153479	0.00291455
CSRNP3	ENSG00000178662.14	mRNA	0.650147	0.00421516	0.00734993
HCRTR1	ENSG00000121764.10	mRNA	0.650336	0.00155089	0.00294308
ZNF835	ENSG00000127903.13	mRNA	0.650388	0.000375169	0.000807419
SAP25	ENSG00000205307.9	mRNA	0.650737	0.000768033	0.00155298
KIAA1841	ENSG00000162929.12	mRNA	0.651194	6.91e-15	1.47e-13
CFAP53	ENSG00000172361.5	mRNA	0.651715	3.71e-08	1.78e-07
AK8	ENSG00000165695.8	mRNA	0.652612	0.00974425	0.015785
ROR2	ENSG00000169071.13	mRNA	0.653003	0.00300632	0.00539305
VENTX	ENSG00000151650.7	mRNA	0.653552	8.72e-06	2.58e-05
ULBP2	ENSG00000131015.4	mRNA	0.654019	0.000568471	0.00118011
CAND2	ENSG00000144712.10	mRNA	0.654186	0.00150165	0.00285775
SALL4	ENSG00000101115.11	mRNA	0.654222	0.00568026	0.00965449
SLFN12	ENSG00000172123.11	mRNA	0.654317	3.55e-06	1.14e-05
FPR1	ENSG00000171051.7	mRNA	0.654665	9.74e-06	2.85e-05
CEACAM21	ENSG00000007129.16	mRNA	0.655125	1.17e-05	3.37e-05
ARRDC5	ENSG00000205784.2	mRNA	0.6553	0.000138569	0.000324656
PHF19	ENSG00000119403.12	mRNA	0.655537	1.91e-19	1.7e-17
ZFP82	ENSG00000181007.8	mRNA	0.65561	3.25e-06	1.05e-05
PFN2	ENSG00000070087.12	mRNA	0.655697	3.44e-09	2.04e-08
ARNTL2	ENSG00000029153.13	mRNA	0.655959	7.38e-11	6.31e-10
PDGFRL	ENSG00000104213.11	mRNA	0.65619	1.09e-06	3.9e-06
LPCAT1	ENSG00000153395.8	mRNA	0.656382	2.36e-26	3.12e-23
FAM124A	ENSG00000150510.14	mRNA	0.656465	7.6e-06	2.27e-05
TOP2A	ENSG00000131747.13	mRNA	0.656902	1.92e-17	8.59e-16
AP1S3	ENSG00000152056.15	mRNA	0.656935	4.01e-08	1.9e-07
DDR1	ENSG00000204580.10	mRNA	0.657605	1.05e-09	6.89e-09
CMTM7	ENSG00000153551.12	mRNA	0.65763	2.76e-23	9.96e-21
PPP1R9A	ENSG00000158528.10	mRNA	0.657723	0.000144075	0.000336267
HSD17B1	ENSG00000108786.9	mRNA	0.658181	2.34e-08	1.17e-07
ROBO3	ENSG00000154134.13	mRNA	0.658275	5.84e-10	4.08e-09
CSNK2A3	ENSG00000254598.2	mRNA	0.658674	3.2e-05	8.49e-05
ALOX5AP	ENSG00000132965.8	mRNA	0.658871	1.45e-09	9.19e-09
KIFC1	ENSG00000237649.6	mRNA	0.658884	2.43e-17	1.05e-15
TUBA4B	ENSG00000243910.6	mRNA	0.659308	0.00109206	0.0021369
FIGNL2	ENSG00000261308.1	mRNA	0.65977	1.03e-05	3e-05
BRCA1	ENSG00000012048.18	mRNA	0.660346	6.49e-14	1.09e-12
B3GNT9	ENSG00000237172.3	mRNA	0.660373	1.48e-08	7.66e-08
HOMER3	ENSG00000051128.17	mRNA	0.661029	9.14e-18	4.68e-16
BRCA2	ENSG00000139618.13	mRNA	0.661352	1.26e-08	6.63e-08
ATP6V1B1	ENSG00000116039.10	mRNA	0.661387	0.0116217	0.0184833
PPP1R36	ENSG00000165807.6	mRNA	0.66171	0.0212515	0.0319467
SLC4A9	ENSG00000113073.13	mRNA	0.661819	0.00118064	0.00229385
LY75	ENSG00000054219.10	mRNA	0.662089	2.1e-05	5.78e-05
TP73	ENSG00000078900.13	mRNA	0.66274	2.09e-05	5.75e-05
SLC29A4	ENSG00000164638.9	mRNA	0.663232	5.02e-06	1.56e-05
P3H4	ENSG00000141696.11	mRNA	0.663521	1.06e-20	1.38e-18
IGF2BP1	ENSG00000159217.8	mRNA	0.663532	0.000171335	0.000393246
PSRC1	ENSG00000134222.15	mRNA	0.663779	3.06e-16	9.63e-15
ZNF107	ENSG00000196247.10	mRNA	0.663939	2.52e-09	1.53e-08
KIF24	ENSG00000186638.14	mRNA	0.665445	7.06e-08	3.19e-07
NBEA	ENSG00000172915.17	mRNA	0.665988	0.000597852	0.00123577
PHLDA2	ENSG00000181649.5	mRNA	0.666063	1.56e-14	3.07e-13
FUT4	ENSG00000196371.3	mRNA	0.666364	1.44e-06	5.04e-06
PHACTR1	ENSG00000112137.15	mRNA	0.666514	5.39e-05	0.000136773
PGM2L1	ENSG00000165434.7	mRNA	0.666529	8.46e-07	3.09e-06
DBF4B	ENSG00000161692.16	mRNA	0.666877	3.02e-16	9.52e-15
ZNF880	ENSG00000221923.7	mRNA	0.667242	2.48e-05	6.72e-05
SSX1	ENSG00000126752.7	mRNA	0.66834	0.00273799	0.00495195
LPAR5	ENSG00000184574.8	mRNA	0.669286	9.18e-07	3.33e-06
CLDN19	ENSG00000164007.9	mRNA	0.669459	0.0240644	0.0357322
MS4A1	ENSG00000156738.16	mRNA	0.670402	0.0336442	0.048462
TMC6	ENSG00000141524.14	mRNA	0.670428	1.04e-10	8.62e-10
NYAP1	ENSG00000166924.7	mRNA	0.670727	5.23e-07	2e-06
ADAP1	ENSG00000105963.12	mRNA	0.670862	0.000633899	0.00130325
GNA15	ENSG00000060558.3	mRNA	0.670863	1.88e-12	2.27e-11
CLDN11	ENSG00000013297.9	mRNA	0.671017	0.000554171	0.001153
LOXL3	ENSG00000115318.10	mRNA	0.671654	3.8e-12	4.28e-11
TBC1D30	ENSG00000111490.11	mRNA	0.671924	4.78e-07	1.84e-06
PLXDC1	ENSG00000161381.12	mRNA	0.672487	8.59e-09	4.69e-08
WNT2B	ENSG00000134245.16	mRNA	0.672686	0.0158149	0.0243964
HOXA3	ENSG00000105997.21	mRNA	0.672712	0.000149283	0.000347272
RNF24	ENSG00000101236.15	mRNA	0.672749	1.15e-16	4.11e-15
FGFR1	ENSG00000077782.18	mRNA	0.67285	1.27e-06	4.49e-06
CHRNG	ENSG00000196811.10	mRNA	0.673386	0.00200103	0.00371164
UGT2B28	ENSG00000135226.15	mRNA	0.673591	0.0322721	0.046659
VAX2	ENSG00000116035.2	mRNA	0.67397	0.00463417	0.00801631
ASB2	ENSG00000100628.10	mRNA	0.674407	5.58e-05	0.000141234
SLC7A1	ENSG00000139514.11	mRNA	0.674509	9.75e-08	4.3e-07
JAK3	ENSG00000105639.17	mRNA	0.674667	1.95e-09	1.21e-08
RNF150	ENSG00000170153.9	mRNA	0.674689	0.027353	0.0401166
CENPO	ENSG00000138092.9	mRNA	0.674868	1.24e-16	4.35e-15
SULF1	ENSG00000137573.12	mRNA	0.675038	3.63e-06	1.16e-05
FCRL3	ENSG00000160856.19	mRNA	0.675175	0.0247749	0.0367151
HID1	ENSG00000167861.14	mRNA	0.675462	1.4e-10	1.12e-09
ZSWIM5	ENSG00000162415.6	mRNA	0.675522	5.63e-09	3.2e-08
FOXD4L1	ENSG00000184492.6	mRNA	0.675645	0.00769657	0.0127394
CD68	ENSG00000129226.12	mRNA	0.675661	4.08e-10	2.94e-09
GPR132	ENSG00000183484.10	mRNA	0.675936	1.27e-06	4.49e-06
EPPK1	ENSG00000261150.2	mRNA	0.675977	0.000187726	0.000427225
BFSP1	ENSG00000125864.10	mRNA	0.677058	1.43e-10	1.14e-09
RPGRIP1L	ENSG00000103494.11	mRNA	0.677082	1.19e-10	9.71e-10
LAT	ENSG00000213658.9	mRNA	0.677296	2.21e-07	9.06e-07
MZB1	ENSG00000170476.14	mRNA	0.677786	0.000772486	0.00156156
CRIP1	ENSG00000213145.8	mRNA	0.677956	6.26e-07	2.36e-06
NLGN3	ENSG00000196338.11	mRNA	0.678006	2.59e-05	6.99e-05
TBX1	ENSG00000184058.11	mRNA	0.678037	0.0148712	0.0230714
TNFRSF19	ENSG00000127863.14	mRNA	0.678078	0.000430594	0.000914314
PLXNA1	ENSG00000114554.10	mRNA	0.678447	6.42e-19	4.81e-17
RENBP	ENSG00000102032.11	mRNA	0.678729	1.39e-13	2.14e-12
NUP62CL	ENSG00000198088.9	mRNA	0.679218	8.05e-06	2.4e-05
HOXB7	ENSG00000260027.4	mRNA	0.679934	3.81e-05	9.97e-05
KCNK7	ENSG00000173338.11	mRNA	0.680007	2.32e-07	9.49e-07
SLC7A8	ENSG00000092068.17	mRNA	0.680077	5.53e-09	3.14e-08
LAMP3	ENSG00000078081.6	mRNA	0.680251	5.88e-07	2.23e-06
CDCA5	ENSG00000146670.8	mRNA	0.680287	1.88e-19	1.7e-17
SMARCD3	ENSG00000082014.15	mRNA	0.680455	4.68e-09	2.69e-08
SULT1A3	ENSG00000261052.4	mRNA	0.680562	2.02e-05	5.57e-05
GUCY2C	ENSG00000070019.4	mRNA	0.680863	0.00800555	0.0131999
NCS1	ENSG00000107130.8	mRNA	0.680981	2.19e-11	2.09e-10
SOGA1	ENSG00000149639.13	mRNA	0.680989	2.15e-16	7.01e-15
NFATC4	ENSG00000100968.12	mRNA	0.681429	2.41e-08	1.2e-07
ZNF286B	ENSG00000249459.7	mRNA	0.681589	4.78e-07	1.84e-06
GALNT12	ENSG00000119514.6	mRNA	0.681642	0.00404469	0.00708066
SLC25A36	ENSG00000114120.10	mRNA	0.681911	2.01e-06	6.81e-06
GLIS3	ENSG00000107249.20	mRNA	0.683276	4.08e-06	1.29e-05
LHX4	ENSG00000121454.5	mRNA	0.683616	2.23e-06	7.47e-06
SEL1L3	ENSG00000091490.9	mRNA	0.684384	6.77e-11	5.84e-10
DOK3	ENSG00000146094.12	mRNA	0.684446	9.8e-13	1.26e-11
2021-12-01	ENSG00000173077.13	mRNA	0.684653	0.0316257	0.045812
HRH1	ENSG00000196639.6	mRNA	0.685033	2.3e-06	7.68e-06
TMEM125	ENSG00000179178.9	mRNA	0.685045	0.018565	0.0282368
CDK1	ENSG00000170312.14	mRNA	0.685571	2.04e-18	1.29e-16
SLC7A7	ENSG00000155465.17	mRNA	0.685623	7.05e-14	1.17e-12
ANKRD2	ENSG00000165887.10	mRNA	0.685778	0.0061528	0.0103932
CCNB2	ENSG00000157456.6	mRNA	0.685822	1.25e-17	6.07e-16
HSPB8	ENSG00000152137.5	mRNA	0.685892	3.54e-09	2.09e-08
PLA2G4A	ENSG00000116711.9	mRNA	0.686488	0.000824486	0.00165575
KNTC1	ENSG00000184445.10	mRNA	0.686635	1.79e-12	2.17e-11
PDIA2	ENSG00000185615.14	mRNA	0.686973	0.0252987	0.0374181
SCN11A	ENSG00000168356.10	mRNA	0.687011	0.0236096	0.0351357
HK3	ENSG00000160883.9	mRNA	0.687094	1.3e-08	6.82e-08
CCL13	ENSG00000181374.6	mRNA	0.687097	0.000591327	0.00122368
CRTAM	ENSG00000109943.7	mRNA	0.687392	0.00199196	0.00369784
PYCR1	ENSG00000183010.15	mRNA	0.687509	1.87e-09	1.16e-08
PRKAR2B	ENSG00000005249.11	mRNA	0.687681	0.000800731	0.00161253
ACTL10	ENSG00000182584.4	mRNA	0.687992	5.51e-07	2.1e-06
CRMP1	ENSG00000072832.13	mRNA	0.688229	1.38e-07	5.9e-07
RNF39	ENSG00000204618.7	mRNA	0.688321	0.000145522	0.000339096
PTPRE	ENSG00000132334.15	mRNA	0.688411	1.97e-08	9.97e-08
WNT10B	ENSG00000169884.12	mRNA	0.688475	0.00598866	0.0101396
PNMA3	ENSG00000183837.9	mRNA	0.688566	0.00313855	0.00560808
HHIPL1	ENSG00000182218.8	mRNA	0.688628	3.27e-06	1.06e-05
STXBP4	ENSG00000166263.12	mRNA	0.688715	1.72e-11	1.68e-10
SLC13A4	ENSG00000164707.14	mRNA	0.688766	1.27e-05	3.64e-05
WIPF3	ENSG00000122574.9	mRNA	0.68886	4.07e-06	1.29e-05
EDA	ENSG00000158813.16	mRNA	0.689458	5.19e-06	1.61e-05
CD180	ENSG00000134061.5	mRNA	0.68963	2.95e-07	1.18e-06
FCGR2C	ENSG00000244682.6	mRNA	0.689935	0.00169365	0.00319482
HIST1H4E	ENSG00000276966.1	mRNA	0.690111	1e-05	2.92e-05
SCX	ENSG00000260428.2	mRNA	0.690553	3.29e-09	1.96e-08
TLR6	ENSG00000174130.11	mRNA	0.691195	2.49e-06	8.25e-06
DTL	ENSG00000143476.16	mRNA	0.692094	2.84e-15	6.61e-14
B3GNT7	ENSG00000156966.6	mRNA	0.692159	0.000480897	0.00101314
LRFN4	ENSG00000173621.8	mRNA	0.692536	4.28e-06	1.35e-05
ZNF816	ENSG00000180257.11	mRNA	0.693355	3.54e-09	2.09e-08
CDCA8	ENSG00000134690.9	mRNA	0.693428	6.93e-19	5.1e-17
LIMK1	ENSG00000106683.13	mRNA	0.693434	3.35e-22	8.06e-20
ST8SIA1	ENSG00000111728.9	mRNA	0.693507	0.00680668	0.0114031
FBF1	ENSG00000188878.15	mRNA	0.693552	3.95e-15	8.87e-14
ECT2	ENSG00000114346.12	mRNA	0.693791	2e-15	4.89e-14
NCEH1	ENSG00000144959.8	mRNA	0.694094	6.7e-10	4.61e-09
KCNJ1	ENSG00000151704.14	mRNA	0.694229	0.0122397	0.019348
PRRX1	ENSG00000116132.10	mRNA	0.695153	0.000200318	0.000453801
TMEM249	ENSG00000271698.1	mRNA	0.695248	9.01e-05	0.000218677
MEI1	ENSG00000167077.11	mRNA	0.695848	0.000149979	0.000348663
MAPK12	ENSG00000188130.12	mRNA	0.696115	2.74e-08	1.34e-07
SIRPG	ENSG00000089012.13	mRNA	0.696741	1.73e-05	4.84e-05
CDC25C	ENSG00000158402.17	mRNA	0.696787	4.75e-13	6.48e-12
C20orf202	ENSG00000215595.1	mRNA	0.697394	1.52e-05	4.3e-05
EIF5A2	ENSG00000163577.6	mRNA	0.697401	2.54e-08	1.25e-07
ASF1B	ENSG00000105011.7	mRNA	0.697468	3.37e-19	2.76e-17
FZD1	ENSG00000157240.3	mRNA	0.697578	1.67e-08	8.55e-08
PIP5K1B	ENSG00000107242.16	mRNA	0.69788	0.0310864	0.0450595
C3orf14	ENSG00000114405.9	mRNA	0.697881	5.44e-06	1.68e-05
C22orf23	ENSG00000128346.9	mRNA	0.698168	7.86e-08	3.53e-07
SRGAP1	ENSG00000196935.7	mRNA	0.698281	4.9e-06	1.53e-05
STC2	ENSG00000113739.9	mRNA	0.698371	3.48e-09	2.06e-08
MAGEE1	ENSG00000198934.4	mRNA	0.698785	1.22e-08	6.44e-08
DZANK1	ENSG00000089091.15	mRNA	0.699136	2.03e-08	1.02e-07
HOXC4	ENSG00000198353.7	mRNA	0.699197	0.0251161	0.0371617
SOGA3	ENSG00000255330.7	mRNA	0.699423	0.0126404	0.0198883
SOX4	ENSG00000124766.5	mRNA	0.699648	1.89e-15	4.65e-14
PDPN	ENSG00000162493.15	mRNA	0.700162	0.00284406	0.00512745
NEB	ENSG00000183091.18	mRNA	0.700286	0.000384521	0.000825756
CCDC110	ENSG00000168491.8	mRNA	0.700307	6.96e-06	2.11e-05
RAD51AP1	ENSG00000111247.13	mRNA	0.700462	5.43e-14	9.29e-13
FCER2	ENSG00000104921.13	mRNA	0.700613	0.0189162	0.0287242
FGF1	ENSG00000113578.16	mRNA	0.700782	0.00173877	0.00327204
ZNF85	ENSG00000105750.13	mRNA	0.700809	1.3e-06	4.58e-06
KCTD17	ENSG00000100379.16	mRNA	0.700861	3.95e-14	7.01e-13
ARHGEF19	ENSG00000142632.15	mRNA	0.701111	1.26e-11	1.27e-10
CDT1	ENSG00000167513.7	mRNA	0.701656	8.67e-19	6.18e-17
YPEL4	ENSG00000166793.9	mRNA	0.701673	2.38e-06	7.91e-06
DCLK3	ENSG00000163673.6	mRNA	0.701838	0.000330663	0.000719926
CACNA1A	ENSG00000141837.17	mRNA	0.702313	0.0024437	0.00445725
ZNF80	ENSG00000174255.6	mRNA	0.702697	0.0273189	0.0400772
COL13A1	ENSG00000197467.12	mRNA	0.703439	9.56e-05	0.000231037
DNAH5	ENSG00000039139.9	mRNA	0.704017	0.000400222	0.000855887
CD101	ENSG00000134256.11	mRNA	0.704065	3.41e-08	1.64e-07
FAM117B	ENSG00000138439.11	mRNA	0.704251	6.38e-14	1.07e-12
NDC80	ENSG00000080986.11	mRNA	0.70448	8.43e-17	3.12e-15
GNAZ	ENSG00000128266.8	mRNA	0.704526	1.47e-11	1.46e-10
WTIP	ENSG00000142279.11	mRNA	0.704774	4.11e-05	0.000106853
CCDC141	ENSG00000163492.12	mRNA	0.704813	0.0210384	0.0316593
ZC3H12D	ENSG00000178199.12	mRNA	0.704917	7.08e-07	2.64e-06
PRRT2	ENSG00000167371.15	mRNA	0.705122	2.76e-07	1.11e-06
ADORA3	ENSG00000121933.16	mRNA	0.705457	8.48e-08	3.78e-07
MAPT	ENSG00000186868.14	mRNA	0.705748	2.2e-07	9.03e-07
CARD11	ENSG00000198286.8	mRNA	0.706294	3.24e-07	1.29e-06
PLAC8	ENSG00000145287.9	mRNA	0.706697	0.00123083	0.00238203
HPGDS	ENSG00000163106.9	mRNA	0.706896	3.39e-06	1.09e-05
FAM209A	ENSG00000124103.8	mRNA	0.707	2.41e-05	6.56e-05
SLC1A7	ENSG00000162383.10	mRNA	0.707286	0.0016625	0.00313867
TMEM159	ENSG00000011638.9	mRNA	0.707291	3.1e-08	1.5e-07
ZNF385C	ENSG00000187595.13	mRNA	0.707583	0.000131966	0.000310422
RAB7B	ENSG00000276600.3	mRNA	0.707944	1.12e-12	1.42e-11
DNMT3B	ENSG00000088305.17	mRNA	0.708298	1.27e-10	1.03e-09
E2F8	ENSG00000129173.11	mRNA	0.708595	7.04e-09	3.9e-08
RECQL4	ENSG00000160957.11	mRNA	0.708613	4.25e-30	2.25e-26
MYLK3	ENSG00000140795.11	mRNA	0.708662	0.00500403	0.00859992
DNAH10	ENSG00000197653.13	mRNA	0.709013	0.00138024	0.0026475
TUB	ENSG00000166402.7	mRNA	0.709098	3.24e-05	8.59e-05
CHST1	ENSG00000175264.6	mRNA	0.70914	3.58e-09	2.11e-08
CREB3L1	ENSG00000157613.9	mRNA	0.709447	5.01e-05	0.00012801
TMEM136	ENSG00000181264.7	mRNA	0.709454	5.95e-12	6.4e-11
SLC35G5	ENSG00000177710.5	mRNA	0.709471	0.000454098	0.00095986
SYTL1	ENSG00000142765.16	mRNA	0.709473	4.61e-08	2.16e-07
DSCC1	ENSG00000136982.5	mRNA	0.709719	1.24e-23	4.92e-21
PGC	ENSG00000096088.15	mRNA	0.710072	0.00677456	0.0113517
CRYAB	ENSG00000109846.6	mRNA	0.710279	1.47e-08	7.62e-08
KIAA0391	ENSG00000258790.1	mRNA	0.711993	3.13e-06	1.02e-05
PCBP3	ENSG00000183570.15	mRNA	0.712133	0.010436	0.0167806
ZNF660	ENSG00000144792.8	mRNA	0.712153	6.45e-05	0.000160946
PLK5	ENSG00000185988.10	mRNA	0.712463	0.00454966	0.00787871
TGFA	ENSG00000163235.14	mRNA	0.712901	6.17e-05	0.000154542
SERPINE2	ENSG00000135919.11	mRNA	0.712997	5.88e-09	3.32e-08
C5orf34	ENSG00000172244.7	mRNA	0.713247	3.34e-13	4.66e-12
CSPG5	ENSG00000114646.8	mRNA	0.713461	4.09e-06	1.29e-05
SETSIP	ENSG00000230667.5	mRNA	0.713513	0.000113195	0.000269702
RIN1	ENSG00000174791.9	mRNA	0.713558	9.59e-10	6.36e-09
TONSL	ENSG00000160949.15	mRNA	0.713649	1.01e-32	1.19e-28
RBL1	ENSG00000080839.10	mRNA	0.713709	8.68e-17	3.2e-15
MGAT3	ENSG00000128268.11	mRNA	0.71378	0.000317564	0.000693117
LHX9	ENSG00000143355.14	mRNA	0.713919	0.0125765	0.0198074
NEUROD2	ENSG00000171532.4	mRNA	0.714222	0.0322011	0.0465691
SEMA4D	ENSG00000187764.10	mRNA	0.71448	2.97e-09	1.78e-08
PLA2G10	ENSG00000069764.8	mRNA	0.714766	0.017447	0.0266718
BLM	ENSG00000197299.9	mRNA	0.71485	1.25e-09	8.05e-09
SYK	ENSG00000165025.13	mRNA	0.714915	4.34e-12	4.82e-11
HIST1H2AB	ENSG00000278463.1	mRNA	0.71507	0.000678257	0.00138449
BEND3	ENSG00000178409.12	mRNA	0.715128	1.97e-12	2.36e-11
PI3	ENSG00000124102.4	mRNA	0.715378	8.51e-05	0.000207492
C8orf48	ENSG00000164743.4	mRNA	0.715401	0.00013326	0.000313095
ARHGAP11A	ENSG00000198826.9	mRNA	0.715924	3.45e-14	6.25e-13
LRRC63	ENSG00000173988.11	mRNA	0.71603	0.000908852	0.00180848
CERS3	ENSG00000154227.12	mRNA	0.716138	0.020773	0.0313044
DPEP1	ENSG00000015413.8	mRNA	0.716239	0.00412455	0.00720696
CCDC8	ENSG00000169515.5	mRNA	0.716703	0.000248963	0.000554901
P2RX5	ENSG00000083454.20	mRNA	0.716785	0.000661519	0.00135363
DYNC2H1	ENSG00000187240.12	mRNA	0.716813	2.94e-05	7.86e-05
CCDC30	ENSG00000186409.13	mRNA	0.716998	4.66e-06	1.46e-05
HOXB6	ENSG00000108511.9	mRNA	0.717403	4.16e-05	0.000107941
BICC1	ENSG00000122870.10	mRNA	0.718779	1.42e-07	6.06e-07
CLCNKA	ENSG00000186510.10	mRNA	0.718975	0.00181829	0.00340688
SCD5	ENSG00000145284.10	mRNA	0.71902	0.001029	0.00202749
GALR2	ENSG00000182687.3	mRNA	0.719136	0.00312957	0.00559456
DNAJC18	ENSG00000170464.8	mRNA	0.719177	9.92e-15	2.03e-13
STK39	ENSG00000198648.9	mRNA	0.719851	8.93e-14	1.44e-12
FOXE3	ENSG00000186790.5	mRNA	0.720888	0.002357	0.00431149
SH3TC2	ENSG00000169247.10	mRNA	0.721377	0.00213684	0.00394006
KCNJ11	ENSG00000187486.5	mRNA	0.721535	3.9e-08	1.86e-07
FAM155A	ENSG00000204442.3	mRNA	0.7216	0.0112365	0.0179245
DCSTAMP	ENSG00000164935.5	mRNA	0.721891	0.00227146	0.00417038
RNF144A	ENSG00000151692.13	mRNA	0.722214	1.7e-11	1.66e-10
LPAR1	ENSG00000198121.12	mRNA	0.722578	0.000965085	0.00190961
GDF11	ENSG00000135414.8	mRNA	0.722733	4.27e-07	1.66e-06
LHX2	ENSG00000106689.9	mRNA	0.723296	0.000506486	0.0010624
P2RY12	ENSG00000169313.9	mRNA	0.723439	0.00211709	0.00390773
APOBEC3A	ENSG00000128383.11	mRNA	0.723443	0.00107879	0.00211433
BRSK1	ENSG00000160469.15	mRNA	0.723766	9.11e-15	1.88e-13
ILDR1	ENSG00000145103.11	mRNA	0.72478	0.000310162	0.000678546
KIAA1257	ENSG00000114656.9	mRNA	0.725055	0.0152244	0.023562
FANCI	ENSG00000140525.16	mRNA	0.725137	9.68e-19	6.66e-17
RGS11	ENSG00000076344.14	mRNA	0.725922	0.00723502	0.0120483
FGD3	ENSG00000127084.16	mRNA	0.726088	7.87e-11	6.67e-10
SACS	ENSG00000151835.12	mRNA	0.726231	1.72e-09	1.08e-08
PIH1D2	ENSG00000150773.9	mRNA	0.727369	8.85e-09	4.81e-08
ZNF878	ENSG00000257446.3	mRNA	0.727482	0.000617656	0.00127289
PLXNB3	ENSG00000198753.10	mRNA	0.727521	0.00501868	0.00862137
CCNF	ENSG00000162063.11	mRNA	0.728045	2.22e-19	1.97e-17
FOXM1	ENSG00000111206.11	mRNA	0.728195	4.37e-17	1.75e-15
BATF3	ENSG00000123685.7	mRNA	0.728197	5.43e-10	3.82e-09
RUNX2	ENSG00000124813.19	mRNA	0.72842	0.00197364	0.00366767
ENTPD2	ENSG00000054179.10	mRNA	0.728447	2.31e-10	1.77e-09
TRNP1	ENSG00000253368.3	mRNA	0.728573	3.29e-13	4.62e-12
TMEM51	ENSG00000171729.12	mRNA	0.728681	2.28e-14	4.32e-13
BCAS1	ENSG00000064787.11	mRNA	0.728813	0.00170817	0.00321878
OLFM1	ENSG00000130558.17	mRNA	0.728944	0.00170742	0.00321775
ZIK1	ENSG00000171649.10	mRNA	0.729036	0.000228113	0.000511804
KRBA1	ENSG00000133619.16	mRNA	0.72911	5.23e-11	4.63e-10
SRPX2	ENSG00000102359.5	mRNA	0.729126	2.35e-08	1.17e-07
SPTB	ENSG00000070182.16	mRNA	0.729561	0.000930325	0.00184681
HTRA3	ENSG00000170801.8	mRNA	0.729623	9.57e-08	4.23e-07
HIST2H2AB	ENSG00000184270.4	mRNA	0.729867	0.000309125	0.00067665
IGSF9B	ENSG00000080854.13	mRNA	0.730638	0.0133245	0.0208675
TRIM29	ENSG00000137699.15	mRNA	0.730846	0.0116184	0.0184817
MMEL1	ENSG00000142606.14	mRNA	0.731925	0.00749905	0.0124436
ARSJ	ENSG00000180801.12	mRNA	0.731949	3.3e-06	1.07e-05
C4orf48	ENSG00000243449.5	mRNA	0.732035	1.34e-10	1.08e-09
PKD1L1	ENSG00000158683.6	mRNA	0.732159	0.0284991	0.041659
KAAG1	ENSG00000146049.1	mRNA	0.732194	0.0010061	0.00198655
CHEK1	ENSG00000149554.11	mRNA	0.732616	3.88e-20	4.43e-18
CNIH2	ENSG00000174871.9	mRNA	0.732706	1.6e-05	4.51e-05
TTC24	ENSG00000187862.10	mRNA	0.732881	0.0117775	0.0186936
DUSP9	ENSG00000130829.16	mRNA	0.733798	1.12e-08	5.96e-08
EFR3B	ENSG00000084710.12	mRNA	0.734216	1.96e-05	5.43e-05
CD300C	ENSG00000167850.3	mRNA	0.73501	6.91e-10	4.74e-09
SPECC1	ENSG00000128487.15	mRNA	0.73502	9.65e-06	2.83e-05
PDCD1	ENSG00000188389.9	mRNA	0.735169	9.97e-05	0.000240178
WDFY4	ENSG00000128815.16	mRNA	0.735277	1.78e-05	4.97e-05
CDH20	ENSG00000101542.8	mRNA	0.73588	0.0065454	0.0110083
CCDC40	ENSG00000141519.13	mRNA	0.735914	9.69e-11	8.08e-10
NPIPA3	ENSG00000224712.9	mRNA	0.735987	0.00138397	0.00265352
GAS7	ENSG00000007237.17	mRNA	0.736091	1.1e-07	4.8e-07
SERF1B	ENSG00000205572.8	mRNA	0.736733	2.32e-08	1.16e-07
KIF25	ENSG00000125337.15	mRNA	0.736776	0.00180818	0.00339034
LRRC6	ENSG00000129295.7	mRNA	0.736887	3.02e-05	8.05e-05
MANSC4	ENSG00000205693.3	mRNA	0.73739	0.00350576	0.00620214
ZNF519	ENSG00000175322.10	mRNA	0.737424	1.75e-06	6.01e-06
ARHGEF39	ENSG00000137135.16	mRNA	0.737582	1.36e-15	3.49e-14
PLCD4	ENSG00000115556.12	mRNA	0.737619	5.75e-09	3.26e-08
PABPC3	ENSG00000151846.8	mRNA	0.737641	1.64e-06	5.67e-06
TAS2R19	ENSG00000212124.2	mRNA	0.737945	0.000836828	0.00167778
ETV4	ENSG00000175832.11	mRNA	0.738603	2.79e-10	2.08e-09
FUT8	ENSG00000033170.15	mRNA	0.73913	4.55e-10	3.25e-09
DEGS2	ENSG00000168350.7	mRNA	0.7396	0.00313537	0.00560366
RNF148	ENSG00000235631.1	mRNA	0.739614	3.13e-05	8.32e-05
AGPAT4	ENSG00000026652.12	mRNA	0.739881	1.79e-07	7.49e-07
AACS	ENSG00000081760.15	mRNA	0.740083	2.16e-21	3.54e-19
HUS1B	ENSG00000188996.4	mRNA	0.740143	3.96e-06	1.26e-05
AURKB	ENSG00000178999.11	mRNA	0.740253	4.03e-18	2.34e-16
DAPP1	ENSG00000070190.11	mRNA	0.740324	8.61e-06	2.55e-05
CACNB3	ENSG00000167535.6	mRNA	0.740678	5.69e-08	2.63e-07
TMED3	ENSG00000166557.11	mRNA	0.741345	1.6e-10	1.26e-09
ZSCAN20	ENSG00000121903.13	mRNA	0.741495	1.43e-11	1.43e-10
SIX4	ENSG00000100625.8	mRNA	0.741761	3.82e-05	0.0001
FCAR	ENSG00000186431.17	mRNA	0.742187	0.012876	0.020229
MKRN3	ENSG00000179455.7	mRNA	0.742276	0.000288278	0.000634515
COLCA2	ENSG00000214290.6	mRNA	0.742551	1.69e-08	8.65e-08
BPIFB4	ENSG00000186191.7	mRNA	0.742849	0.0318633	0.0461309
DCDC1	ENSG00000170959.13	mRNA	0.743054	0.0071	0.0118383
NPTX2	ENSG00000106236.3	mRNA	0.743078	0.0028889	0.00520179
JAKMIP1	ENSG00000152969.15	mRNA	0.743782	0.000248013	0.000552938
SFN	ENSG00000175793.11	mRNA	0.744013	8.15e-15	1.7e-13
VAV3	ENSG00000134215.14	mRNA	0.744128	1.6e-06	5.54e-06
SYNC	ENSG00000162520.13	mRNA	0.744148	0.0185749	0.0282491
LRRC1	ENSG00000137269.13	mRNA	0.744163	5.14e-14	8.87e-13
CACNB4	ENSG00000182389.17	mRNA	0.744326	0.0199875	0.0302095
TREM2	ENSG00000095970.15	mRNA	0.744469	9.9e-18	4.98e-16
HSPA12A	ENSG00000165868.11	mRNA	0.744782	1.04e-07	4.56e-07
OSBPL7	ENSG00000006025.10	mRNA	0.745366	1.19e-10	9.71e-10
WDR54	ENSG00000005448.15	mRNA	0.745865	1.55e-16	5.24e-15
CERCAM	ENSG00000167123.17	mRNA	0.746048	2.6e-08	1.28e-07
HMSD	ENSG00000221887.5	mRNA	0.74639	0.0221462	0.0331568
HOXA5	ENSG00000106004.4	mRNA	0.747026	4.05e-06	1.28e-05
HILPDA	ENSG00000135245.9	mRNA	0.747456	4.34e-22	1.01e-19
SPNS3	ENSG00000182557.6	mRNA	0.747644	1.49e-05	4.23e-05
RAB3IL1	ENSG00000167994.10	mRNA	0.747702	1.15e-20	1.47e-18
TDRD12	ENSG00000173809.14	mRNA	0.747843	0.028847	0.0421094
TMEM145	ENSG00000167619.10	mRNA	0.748104	0.000202765	0.000458952
CLIC6	ENSG00000159212.11	mRNA	0.748242	0.0152341	0.0235747
CYP27B1	ENSG00000111012.8	mRNA	0.748382	2.3e-06	7.68e-06
BEST4	ENSG00000142959.4	mRNA	0.748481	6.28e-06	1.92e-05
KCNK3	ENSG00000171303.6	mRNA	0.748698	0.00891513	0.0145472
FCGR3B	ENSG00000162747.8	mRNA	0.75037	0.0159165	0.0245421
FMNL2	ENSG00000157827.18	mRNA	0.750912	4.44e-12	4.91e-11
DPYSL4	ENSG00000151640.11	mRNA	0.751502	0.00264364	0.00479167
PIK3R6	ENSG00000276231.3	mRNA	0.751578	1.41e-12	1.75e-11
POSTN	ENSG00000133110.13	mRNA	0.751674	2.32e-07	9.49e-07
ROPN1L	ENSG00000145491.10	mRNA	0.751709	0.0331429	0.0478092
IRX5	ENSG00000176842.13	mRNA	0.752617	0.00570542	0.00969243
PTAFR	ENSG00000169403.10	mRNA	0.752856	1.1e-11	1.12e-10
BOLA2B	ENSG00000169627.7	mRNA	0.753059	1.01e-11	1.03e-10
ITGB4	ENSG00000132470.12	mRNA	0.753212	2.28e-11	2.16e-10
CLSTN2	ENSG00000158258.14	mRNA	0.753237	0.0162989	0.0250686
SPATC1L	ENSG00000160284.13	mRNA	0.753477	1.66e-13	2.51e-12
CSMD2	ENSG00000121904.16	mRNA	0.753505	0.00176916	0.00332541
IGSF22	ENSG00000179057.12	mRNA	0.753534	4.45e-07	1.73e-06
C1orf146	ENSG00000203910.7	mRNA	0.755127	0.00020021	0.000453621
ANKRD18A	ENSG00000180071.17	mRNA	0.755774	0.00216653	0.00399156
NEK11	ENSG00000114670.12	mRNA	0.755775	1.26e-07	5.43e-07
CORO2B	ENSG00000103647.11	mRNA	0.756139	3.06e-05	8.14e-05
ZNF43	ENSG00000198521.10	mRNA	0.756545	3.11e-07	1.24e-06
SLC35F1	ENSG00000196376.9	mRNA	0.756597	0.0140268	0.0218876
ZNF681	ENSG00000196172.9	mRNA	0.757103	3.49e-06	1.12e-05
MATR3	ENSG00000280987.1	mRNA	0.75736	9.95e-14	1.59e-12
ERP27	ENSG00000139055.5	mRNA	0.757671	0.00326205	0.00580915
ANK2	ENSG00000145362.15	mRNA	0.757945	0.000128918	0.000303882
CDK5R1	ENSG00000176749.7	mRNA	0.758304	1.38e-13	2.12e-12
HECW1	ENSG00000002746.13	mRNA	0.758404	0.0163931	0.0252061
ODF2L	ENSG00000122417.14	mRNA	0.758564	1.32e-08	6.91e-08
C11orf16	ENSG00000176029.12	mRNA	0.758767	5.1e-06	1.59e-05
HIST1H4D	ENSG00000277157.1	mRNA	0.759085	2.05e-06	6.94e-06
ASRGL1	ENSG00000162174.11	mRNA	0.759571	2.14e-11	2.05e-10
EPHB2	ENSG00000133216.15	mRNA	0.75987	6.07e-05	0.000152325
RAD54B	ENSG00000197275.11	mRNA	0.759915	4.53e-17	1.8e-15
TMEM236	ENSG00000148483.8	mRNA	0.760296	8.06e-06	2.4e-05
SLC1A5	ENSG00000105281.11	mRNA	0.760389	4.03e-20	4.54e-18
PRDM8	ENSG00000152784.14	mRNA	0.760672	0.000351271	0.000761039
GXYLT2	ENSG00000172986.11	mRNA	0.762693	0.00166845	0.00314878
SLC2A5	ENSG00000142583.16	mRNA	0.763128	0.000373146	0.000803501
GINS4	ENSG00000147536.10	mRNA	0.763177	2.48e-09	1.51e-08
MKI67	ENSG00000148773.11	mRNA	0.763411	3.89e-17	1.58e-15
CENPF	ENSG00000117724.11	mRNA	0.763478	2.99e-15	6.93e-14
MITF	ENSG00000187098.13	mRNA	0.764787	1.29e-07	5.55e-07
BARD1	ENSG00000138376.9	mRNA	0.764865	5.23e-14	9.01e-13
BIRC5	ENSG00000089685.13	mRNA	0.765133	1.78e-24	1.13e-21
ANKRD55	ENSG00000164512.16	mRNA	0.765617	3.53e-06	1.13e-05
COL4A5	ENSG00000188153.11	mRNA	0.765628	4.93e-05	0.000126108
DLGAP3	ENSG00000116544.10	mRNA	0.765663	2.5e-05	6.77e-05
KLHDC7B	ENSG00000130487.5	mRNA	0.766035	5.18e-07	1.98e-06
KCNN1	ENSG00000105642.14	mRNA	0.766591	0.00195117	0.00362968
TMEM74B	ENSG00000125895.5	mRNA	0.766817	3.33e-13	4.66e-12
LRRK1	ENSG00000154237.11	mRNA	0.767221	3.94e-06	1.25e-05
MSH4	ENSG00000057468.6	mRNA	0.767262	0.00305149	0.00546543
TRIM7	ENSG00000146054.16	mRNA	0.767364	7.02e-05	0.000173885
KLHL4	ENSG00000102271.12	mRNA	0.767479	0.00694761	0.0116135
NANOS1	ENSG00000188613.6	mRNA	0.767551	1.97e-05	5.45e-05
G6PD	ENSG00000160211.14	mRNA	0.767811	2.62e-29	1.04e-25
SH3BP1	ENSG00000100092.19	mRNA	0.767923	2.06e-13	3.04e-12
C17orf53	ENSG00000125319.13	mRNA	0.767939	1.3e-16	4.51e-15
HOXD10	ENSG00000128710.5	mRNA	0.768281	0.0152709	0.023627
CMTM1	ENSG00000089505.16	mRNA	0.76867	8.68e-08	3.86e-07
GPR55	ENSG00000135898.8	mRNA	0.768704	0.00449141	0.00778716
AKR1E2	ENSG00000165568.16	mRNA	0.768853	0.000781187	0.00157717
MELK	ENSG00000165304.6	mRNA	0.769123	1.66e-17	7.73e-16
ATAD5	ENSG00000176208.7	mRNA	0.769858	2.9e-13	4.14e-12
XKRX	ENSG00000182489.8	mRNA	0.770267	0.0160978	0.0247905
ADCY7	ENSG00000121281.11	mRNA	0.770956	7.29e-07	2.71e-06
CDC45	ENSG00000093009.8	mRNA	0.77098	2.32e-19	2e-17
PROCA1	ENSG00000167525.12	mRNA	0.771047	3.94e-11	3.57e-10
NEK2	ENSG00000117650.11	mRNA	0.771984	8.44e-19	6.04e-17
CDC20	ENSG00000117399.12	mRNA	0.77234	3.96e-25	3.15e-22
ULBP3	ENSG00000131019.9	mRNA	0.772444	0.0010528	0.00207055
NRSN2	ENSG00000125841.11	mRNA	0.772577	2.87e-14	5.3e-13
CDRT15	ENSG00000223510.5	mRNA	0.772794	0.000319504	0.000697064
CAPN9	ENSG00000135773.11	mRNA	0.773563	0.00202274	0.00374796
GPSM2	ENSG00000121957.11	mRNA	0.773789	8.41e-14	1.37e-12
PPP2R2B	ENSG00000156475.17	mRNA	0.774485	0.0130637	0.0204917
LAIR2	ENSG00000167618.8	mRNA	0.774501	0.00143621	0.00274506
NBL1	ENSG00000158747.12	mRNA	0.774548	9.19e-11	7.69e-10
ROR1	ENSG00000185483.10	mRNA	0.77493	0.000486507	0.00102387
MAP7D2	ENSG00000184368.14	mRNA	0.775412	0.00384849	0.00676328
SYT1	ENSG00000067715.12	mRNA	0.775511	6.18e-05	0.000154744
HAPLN3	ENSG00000140511.10	mRNA	0.775647	1.19e-09	7.71e-09
NEFH	ENSG00000100285.9	mRNA	0.775673	0.0195845	0.0296567
OCA2	ENSG00000104044.14	mRNA	0.775715	0.014259	0.022215
TMEM156	ENSG00000121895.7	mRNA	0.775964	8.49e-06	2.52e-05
RBP2	ENSG00000114113.5	mRNA	0.776005	0.0240301	0.0356913
EPHB6	ENSG00000106123.10	mRNA	0.776788	6.53e-06	1.99e-05
PAX5	ENSG00000196092.11	mRNA	0.777601	0.0252667	0.0373742
IL1B	ENSG00000125538.10	mRNA	0.777792	5.61e-06	1.73e-05
MKRN2OS	ENSG00000225526.4	mRNA	0.777859	0.000126211	0.000298076
SULT1C2	ENSG00000198203.8	mRNA	0.778103	2.49e-08	1.23e-07
BCL2A1	ENSG00000140379.7	mRNA	0.778197	2.49e-09	1.52e-08
NAP1L3	ENSG00000186310.9	mRNA	0.7782	4.4e-05	0.000113649
MAPK13	ENSG00000156711.15	mRNA	0.778799	3.03e-08	1.47e-07
GSDMA	ENSG00000167914.9	mRNA	0.778809	0.000310846	0.000679575
KIF11	ENSG00000138160.5	mRNA	0.778991	9.38e-19	6.49e-17
DUSP4	ENSG00000120875.7	mRNA	0.779424	7.24e-06	2.18e-05
FZD10	ENSG00000111432.4	mRNA	0.780069	0.0331648	0.0478364
OSCAR	ENSG00000170909.12	mRNA	0.780216	6.38e-12	6.78e-11
ZIC2	ENSG00000043355.9	mRNA	0.781075	1.79e-09	1.12e-08
MAD2L1	ENSG00000164109.12	mRNA	0.781534	2.59e-19	2.21e-17
ADRA2C	ENSG00000184160.7	mRNA	0.781624	3.65e-07	1.44e-06
LILRB4	ENSG00000186818.11	mRNA	0.781934	1.44e-10	1.15e-09
CDC7	ENSG00000097046.11	mRNA	0.782012	7.44e-17	2.79e-15
PVRIG	ENSG00000213413.2	mRNA	0.782652	3.23e-05	8.57e-05
TCHH	ENSG00000159450.11	mRNA	0.783075	0.0218783	0.032802
CIT	ENSG00000122966.12	mRNA	0.783361	5.03e-14	8.69e-13
KAZALD1	ENSG00000107821.13	mRNA	0.78358	9.55e-09	5.15e-08
SPC25	ENSG00000152253.7	mRNA	0.783981	4.66e-20	5.07e-18
TLR8	ENSG00000101916.11	mRNA	0.784548	7.98e-05	0.00019544
KIF20A	ENSG00000112984.10	mRNA	0.784738	3.28e-18	1.95e-16
PABPC5	ENSG00000174740.7	mRNA	0.785159	0.0140892	0.0219785
SKA3	ENSG00000165480.14	mRNA	0.785505	1.71e-15	4.28e-14
CCNE1	ENSG00000105173.12	mRNA	0.785535	4.4e-09	2.54e-08
RAP1GAP2	ENSG00000132359.12	mRNA	0.786415	1.24e-06	4.39e-06
CDKL1	ENSG00000100490.8	mRNA	0.786807	5.77e-05	0.000145718
GNG8	ENSG00000167414.4	mRNA	0.786894	0.000167496	0.000385382
CARD9	ENSG00000187796.12	mRNA	0.788459	7.15e-11	6.14e-10
MSANTD1	ENSG00000188981.9	mRNA	0.788557	1.54e-06	5.36e-06
WDHD1	ENSG00000198554.10	mRNA	0.789234	1.05e-13	1.67e-12
CHST10	ENSG00000115526.9	mRNA	0.789377	6.73e-09	3.75e-08
SCG2	ENSG00000171951.4	mRNA	0.790196	0.0101335	0.0163494
LTA	ENSG00000226979.7	mRNA	0.790253	3.48e-06	1.12e-05
E2F5	ENSG00000133740.9	mRNA	0.791514	1.26e-18	8.31e-17
SALL2	ENSG00000165821.10	mRNA	0.792104	9.19e-07	3.33e-06
LPCAT4	ENSG00000176454.12	mRNA	0.792277	4.17e-18	2.41e-16
SSPN	ENSG00000123096.10	mRNA	0.792334	6.05e-05	0.000151943
GFPT2	ENSG00000131459.11	mRNA	0.792437	6.11e-05	0.000153208
SULT1C4	ENSG00000198075.8	mRNA	0.793905	0.000393934	0.000843803
CCNE2	ENSG00000175305.15	mRNA	0.794487	1.64e-09	1.03e-08
SPP1	ENSG00000118785.12	mRNA	0.794514	4.46e-20	4.89e-18
DGKI	ENSG00000157680.14	mRNA	0.794749	0.00859534	0.0140702
NFE2L3	ENSG00000050344.8	mRNA	0.794815	5.78e-16	1.67e-14
STX1A	ENSG00000106089.10	mRNA	0.79549	1.27e-14	2.53e-13
C19orf67	ENSG00000188032.8	mRNA	0.796072	0.000922322	0.00183276
IKBKE	ENSG00000263528.6	mRNA	0.796262	1.74e-18	1.11e-16
DAGLA	ENSG00000134780.8	mRNA	0.796345	1.1e-10	9.03e-10
TIGIT	ENSG00000181847.10	mRNA	0.796617	1.93e-05	5.35e-05
NXPE3	ENSG00000144815.13	mRNA	0.797501	1.09e-07	4.76e-07
MT3	ENSG00000087250.7	mRNA	0.797686	0.027404	0.040184
MEP1A	ENSG00000112818.8	mRNA	0.797773	0.00220798	0.0040604
RAB40AL	ENSG00000102128.7	mRNA	0.798444	3.28e-05	8.69e-05
UNC80	ENSG00000144406.17	mRNA	0.798481	0.0203649	0.0307302
CSF2	ENSG00000164400.5	mRNA	0.798674	0.000198298	0.000449609
MMP17	ENSG00000198598.5	mRNA	0.799597	0.000960862	0.00190244
HSPB7	ENSG00000173641.16	mRNA	0.800556	0.000219049	0.000493279
SLC5A11	ENSG00000158865.11	mRNA	0.800986	1.64e-05	4.61e-05
ZNF320	ENSG00000182986.11	mRNA	0.801081	1.26e-09	8.11e-09
MX2	ENSG00000183486.11	mRNA	0.801331	8.25e-09	4.52e-08
TMC7	ENSG00000170537.11	mRNA	0.801512	1.55e-10	1.23e-09
MDFI	ENSG00000112559.12	mRNA	0.802007	2.78e-06	9.12e-06
SLC15A2	ENSG00000163406.9	mRNA	0.802225	6.12e-06	1.87e-05
UNC13D	ENSG00000092929.10	mRNA	0.802447	2.73e-10	2.04e-09
TUSC3	ENSG00000104723.19	mRNA	0.802492	1.42e-07	6.06e-07
SNCA	ENSG00000145335.14	mRNA	0.803008	0.000947595	0.00187828
SLC38A1	ENSG00000111371.14	mRNA	0.80342	9.69e-17	3.54e-15
TRAIP	ENSG00000183763.7	mRNA	0.803517	3.23e-19	2.69e-17
CDH6	ENSG00000113361.11	mRNA	0.803688	2.15e-05	5.9e-05
CHST11	ENSG00000171310.9	mRNA	0.80377	6.83e-13	9.06e-12
HELLS	ENSG00000119969.13	mRNA	0.803855	1.5e-12	1.85e-11
SP140	ENSG00000079263.17	mRNA	0.803948	1.04e-06	3.73e-06
FAM160A1	ENSG00000164142.14	mRNA	0.804264	8.94e-05	0.000217077
LRCH2	ENSG00000130224.13	mRNA	0.805407	0.000581444	0.00120467
SP6	ENSG00000189120.4	mRNA	0.805675	0.000116081	0.000276164
ADRA1D	ENSG00000171873.7	mRNA	0.805745	0.015267	0.0236232
TRAF5	ENSG00000082512.13	mRNA	0.805883	1.33e-16	4.59e-15
PLEKHN1	ENSG00000187583.9	mRNA	0.805999	8.53e-07	3.12e-06
GPR19	ENSG00000183150.6	mRNA	0.807564	8.61e-08	3.84e-07
PARPBP	ENSG00000185480.10	mRNA	0.80759	1.07e-14	2.18e-13
GNG4	ENSG00000168243.9	mRNA	0.807932	0.000686733	0.00140008
ICOS	ENSG00000163600.11	mRNA	0.808013	2.42e-05	6.58e-05
CD300LB	ENSG00000178789.7	mRNA	0.808881	7.71e-05	0.000189646
CASQ1	ENSG00000143318.11	mRNA	0.808999	0.00910103	0.0148231
CDC6	ENSG00000094804.8	mRNA	0.809241	1.64e-20	2.07e-18
DNAAF3	ENSG00000167646.12	mRNA	0.809941	1.84e-05	5.12e-05
LGI2	ENSG00000153012.10	mRNA	0.810175	1.71e-05	4.79e-05
STX19	ENSG00000178750.2	mRNA	0.810206	0.023459	0.0349279
TNNT2	ENSG00000118194.17	mRNA	0.810901	0.0120693	0.0190994
SIRPB1	ENSG00000101307.14	mRNA	0.811954	6.39e-05	0.000159574
HRH2	ENSG00000113749.6	mRNA	0.81202	0.020932	0.031523
KLK14	ENSG00000129437.8	mRNA	0.812583	0.000389372	0.000835044
MAPK10	ENSG00000109339.17	mRNA	0.812956	0.00120802	0.0023436
IMPDH1	ENSG00000106348.15	mRNA	0.814069	1.15e-22	3.32e-20
MYPN	ENSG00000138347.14	mRNA	0.814106	0.0134377	0.0210262
CMTM2	ENSG00000140932.8	mRNA	0.814955	7.72e-05	0.000189863
TNF	ENSG00000232810.3	mRNA	0.815575	0.000149303	0.000347272
GPAT2	ENSG00000186281.11	mRNA	0.815639	0.000202304	0.000457973
SMC1B	ENSG00000077935.15	mRNA	0.815759	0.00193032	0.00359685
PI15	ENSG00000137558.6	mRNA	0.81578	0.00278403	0.00502949
SLC12A3	ENSG00000070915.8	mRNA	0.81656	0.0171388	0.0262384
PEX5L	ENSG00000114757.17	mRNA	0.817387	0.00140919	0.00269788
GABBR1	ENSG00000204681.9	mRNA	0.817495	3.46e-06	1.11e-05
DNAJC5B	ENSG00000147570.8	mRNA	0.817576	1.12e-05	3.24e-05
GBGT1	ENSG00000148288.10	mRNA	0.818139	1.94e-12	2.33e-11
MFRP	ENSG00000259159.4	mRNA	0.818174	0.00299727	0.00537863
VSTM1	ENSG00000189068.8	mRNA	0.818204	0.00929659	0.0151215
ZNF98	ENSG00000197360.8	mRNA	0.818734	0.0339309	0.0488527
NHLH1	ENSG00000171786.5	mRNA	0.8193	1.28e-05	3.67e-05
CXCR2	ENSG00000180871.6	mRNA	0.819727	0.0034575	0.00612495
SIGLEC5	ENSG00000105501.10	mRNA	0.819943	9.96e-06	2.91e-05
TRIM45	ENSG00000134253.8	mRNA	0.819963	3.27e-14	5.96e-13
NACAD	ENSG00000136274.8	mRNA	0.820037	0.000117401	0.000278928
CXCL1	ENSG00000163739.4	mRNA	0.820556	1.1e-06	3.93e-06
S100Z	ENSG00000171643.12	mRNA	0.820919	0.00606172	0.0102546
RPA4	ENSG00000204086.4	mRNA	0.821348	1.83e-06	6.26e-06
PIK3R2	ENSG00000268173.1	mRNA	0.821586	0.00109768	0.00214736
GPR141	ENSG00000187037.7	mRNA	0.82231	0.000270674	0.000599255
CLEC4D	ENSG00000166527.6	mRNA	0.822347	0.00402223	0.00704445
KLHDC8A	ENSG00000162873.13	mRNA	0.822817	0.00792485	0.0130791
MUC4	ENSG00000145113.20	mRNA	0.822824	0.00944842	0.0153402
AREG	ENSG00000109321.9	mRNA	0.82297	0.000132816	0.000312144
C1orf127	ENSG00000175262.13	mRNA	0.823571	0.000540761	0.00112804
RASSF6	ENSG00000169435.12	mRNA	0.824135	6.56e-06	2e-05
PLK4	ENSG00000142731.9	mRNA	0.824784	1.7e-13	2.56e-12
TRPC1	ENSG00000144935.13	mRNA	0.824861	1.27e-08	6.68e-08
TIGD4	ENSG00000169989.2	mRNA	0.825675	9.04e-07	3.29e-06
N4BP3	ENSG00000145911.5	mRNA	0.825801	2.57e-11	2.42e-10
GDPD2	ENSG00000130055.12	mRNA	0.825872	1.59e-05	4.49e-05
SUSD5	ENSG00000173705.7	mRNA	0.825896	0.00865527	0.014161
DUOX1	ENSG00000137857.16	mRNA	0.826334	1.73e-05	4.84e-05
SFRP5	ENSG00000120057.4	mRNA	0.826751	0.00567452	0.00964682
HSF2BP	ENSG00000160207.7	mRNA	0.82702	1.53e-11	1.51e-10
TMEM240	ENSG00000205090.7	mRNA	0.827677	7.13e-11	6.13e-10
SIGLEC10	ENSG00000142512.13	mRNA	0.827726	2.48e-09	1.51e-08
SLC24A3	ENSG00000185052.10	mRNA	0.827816	0.000745737	0.00151059
RAB39A	ENSG00000179331.2	mRNA	0.828178	0.000204941	0.000463349
POU5F2	ENSG00000248483.5	mRNA	0.828547	0.000473313	0.000998616
LCTL	ENSG00000188501.10	mRNA	0.829093	0.0118621	0.0188128
CIB2	ENSG00000136425.11	mRNA	0.829109	3.94e-11	3.57e-10
HJURP	ENSG00000123485.10	mRNA	0.829541	5.53e-19	4.2e-17
NCAPG	ENSG00000109805.8	mRNA	0.829756	1.26e-18	8.31e-17
RAB39B	ENSG00000155961.4	mRNA	0.829764	4.2e-05	0.00010889
GPR83	ENSG00000123901.7	mRNA	0.830548	0.00528383	0.00903484
HPSE	ENSG00000173083.13	mRNA	0.8314	2.34e-09	1.43e-08
ZNF415	ENSG00000170954.10	mRNA	0.831427	4.56e-05	0.000117362
PLCD3	ENSG00000161714.10	mRNA	0.831503	3.24e-10	2.39e-09
FXYD2	ENSG00000137731.12	mRNA	0.832605	0.000298673	0.00065537
IL10	ENSG00000136634.5	mRNA	0.833331	0.000183866	0.00041904
ARHGAP11B	ENSG00000187951.9	mRNA	0.83335	8.62e-10	5.76e-09
KIF14	ENSG00000118193.10	mRNA	0.833366	6.38e-12	6.78e-11
ABCB9	ENSG00000150967.16	mRNA	0.833476	9.02e-12	9.33e-11
MAP1A	ENSG00000166963.11	mRNA	0.833549	2.43e-05	6.6e-05
EFNA3	ENSG00000143590.12	mRNA	0.834276	8.13e-19	5.87e-17
VGF	ENSG00000128564.6	mRNA	0.834391	0.00185716	0.00347398
VSX1	ENSG00000100987.13	mRNA	0.834416	0.00014355	0.00033514
PSMC3IP	ENSG00000131470.13	mRNA	0.834807	2.48e-18	1.53e-16
TFEC	ENSG00000105967.14	mRNA	0.835041	3.38e-07	1.34e-06
MYO18B	ENSG00000133454.14	mRNA	0.835061	0.00786508	0.0129899
KIAA1324	ENSG00000116299.15	mRNA	0.83544	0.0038165	0.00671078
KCNC4	ENSG00000116396.12	mRNA	0.835523	2.25e-07	9.22e-07
ACSBG2	ENSG00000130377.12	mRNA	0.835621	0.000821901	0.00165077
RTP5	ENSG00000188011.5	mRNA	0.835753	0.024873	0.0368432
LHFPL2	ENSG00000145685.12	mRNA	0.835952	4.72e-20	5.1e-18
OSR2	ENSG00000164920.8	mRNA	0.836386	0.00017257	0.000395738
GINS1	ENSG00000101003.9	mRNA	0.836393	1.11e-20	1.43e-18
BCAS4	ENSG00000124243.16	mRNA	0.836773	8.27e-14	1.35e-12
SMIM5	ENSG00000204323.5	mRNA	0.836824	0.00020145	0.000456105
ZNF827	ENSG00000151612.14	mRNA	0.837279	1.12e-05	3.24e-05
TMEM67	ENSG00000164953.14	mRNA	0.837422	2.92e-12	3.38e-11
GALNT7	ENSG00000109586.10	mRNA	0.83755	1.04e-05	3.03e-05
ESCO2	ENSG00000171320.13	mRNA	0.837729	4.26e-09	2.47e-08
ARL11	ENSG00000152213.3	mRNA	0.837893	4.14e-09	2.41e-08
CDKL4	ENSG00000205111.7	mRNA	0.837896	0.00399006	0.00699041
TTLL9	ENSG00000131044.15	mRNA	0.837985	3.54e-06	1.14e-05
CENPM	ENSG00000100162.13	mRNA	0.838179	2.56e-24	1.51e-21
EID3	ENSG00000255150.1	mRNA	0.838335	3.39e-10	2.49e-09
PIWIL4	ENSG00000134627.10	mRNA	0.838634	0.000180555	0.000412382
LYPD1	ENSG00000150551.10	mRNA	0.838697	7.79e-08	3.5e-07
RNF175	ENSG00000145428.13	mRNA	0.838767	0.0023536	0.00430725
ITGA2	ENSG00000164171.9	mRNA	0.838824	2.01e-10	1.56e-09
MMS22L	ENSG00000146263.10	mRNA	0.839015	1.97e-11	1.89e-10
FSTL4	ENSG00000053108.15	mRNA	0.839275	0.000382267	0.00082136
ZNF114	ENSG00000178150.7	mRNA	0.839407	0.029852	0.0434209
RHPN1	ENSG00000158106.11	mRNA	0.839701	1.21e-17	5.93e-16
TRIM71	ENSG00000206557.5	mRNA	0.839744	0.000485525	0.0010222
CLMP	ENSG00000166250.10	mRNA	0.840111	0.000758033	0.00153452
ZNF66	ENSG00000160229.10	mRNA	0.840703	0.000224297	0.000504026
PTGS1	ENSG00000095303.13	mRNA	0.840886	8.23e-10	5.52e-09
TMEM89	ENSG00000183396.3	mRNA	0.840891	0.00118058	0.00229385
QPCT	ENSG00000115828.14	mRNA	0.841417	1.11e-08	5.91e-08
MYZAP	ENSG00000263155.4	mRNA	0.841675	5.54e-06	1.71e-05
FBXO43	ENSG00000156509.12	mRNA	0.841746	4.81e-11	4.27e-10
OPRL1	ENSG00000125510.14	mRNA	0.841909	3.04e-10	2.25e-09
RAB6B	ENSG00000154917.9	mRNA	0.841932	3.12e-13	4.41e-12
LONRF2	ENSG00000170500.11	mRNA	0.842525	5.89e-06	1.81e-05
FANCD2	ENSG00000144554.9	mRNA	0.843078	2.22e-17	9.74e-16
DDIAS	ENSG00000165490.11	mRNA	0.844464	3.33e-15	7.63e-14
PRR7	ENSG00000131188.10	mRNA	0.844491	3.28e-21	5.04e-19
CR1	ENSG00000203710.9	mRNA	0.845335	0.00100557	0.00198577
ZNF665	ENSG00000197497.9	mRNA	0.845348	3.6e-06	1.16e-05
REM2	ENSG00000139890.8	mRNA	0.845537	7.49e-07	2.77e-06
IFI30	ENSG00000216490.3	mRNA	0.84624	2.68e-16	8.6e-15
GLI3	ENSG00000106571.11	mRNA	0.846404	0.0017311	0.00325928
RAET1E	ENSG00000164520.10	mRNA	0.846527	8.12e-05	0.000198685
E2F7	ENSG00000165891.14	mRNA	0.846655	2.07e-07	8.55e-07
GPR179	ENSG00000277399.3	mRNA	0.846846	0.000963678	0.0019073
COL20A1	ENSG00000101203.15	mRNA	0.846901	0.0190534	0.0289104
KIF4A	ENSG00000090889.11	mRNA	0.846916	7.35e-20	7.58e-18
SPINT1	ENSG00000166145.13	mRNA	0.847095	8.88e-08	3.94e-07
SLC6A9	ENSG00000196517.10	mRNA	0.847189	2.55e-10	1.92e-09
NECAB1	ENSG00000123119.10	mRNA	0.847574	0.000273973	0.000605715
GAL3ST4	ENSG00000197093.9	mRNA	0.848053	6.46e-10	4.46e-09
ZBP1	ENSG00000124256.13	mRNA	0.848427	7.64e-05	0.000188128
CABYR	ENSG00000154040.19	mRNA	0.84844	6.15e-06	1.88e-05
ZSCAN23	ENSG00000187987.8	mRNA	0.848785	0.0248832	0.036855
SSUH2	ENSG00000125046.13	mRNA	0.849733	9.5e-06	2.79e-05
EPS8L3	ENSG00000198758.9	mRNA	0.851919	9.29e-13	1.21e-11
TNFRSF13C	ENSG00000159958.4	mRNA	0.852416	0.000677404	0.00138317
NCAPH	ENSG00000121152.8	mRNA	0.852556	2.94e-19	2.47e-17
SEMA3D	ENSG00000153993.12	mRNA	0.85316	0.000635959	0.00130671
HOXA2	ENSG00000105996.6	mRNA	0.85342	0.000171136	0.000392855
TNIP3	ENSG00000050730.14	mRNA	0.853608	0.0066518	0.0111731
PPP2R3A	ENSG00000073711.9	mRNA	0.853838	6e-09	3.38e-08
GPR173	ENSG00000184194.5	mRNA	0.854014	0.000815364	0.00163867
RDM1	ENSG00000278023.3	mRNA	0.854326	3.74e-11	3.4e-10
SLC7A6	ENSG00000103064.12	mRNA	0.855324	2.67e-15	6.28e-14
SLC6A7	ENSG00000011083.7	mRNA	0.855729	0.0300496	0.0436842
MAP3K15	ENSG00000180815.13	mRNA	0.855743	0.00899851	0.0146757
LYG2	ENSG00000185674.8	mRNA	0.855913	0.00196437	0.00365215
SNAP25	ENSG00000132639.11	mRNA	0.85615	2.38e-06	7.91e-06
CA8	ENSG00000178538.8	mRNA	0.856237	0.0167851	0.0257591
ORAI2	ENSG00000160991.14	mRNA	0.856602	1.52e-13	2.31e-12
PRUNE2	ENSG00000106772.16	mRNA	0.856608	0.000368668	0.000795368
SLC26A7	ENSG00000147606.7	mRNA	0.857022	2.85e-05	7.64e-05
MAGEA3	ENSG00000221867.7	mRNA	0.857243	0.000688097	0.00140241
REG1A	ENSG00000115386.5	mRNA	0.857278	0.00266132	0.00482097
PDLIM4	ENSG00000131435.11	mRNA	0.85734	9.77e-07	3.53e-06
KIAA1614	ENSG00000135835.9	mRNA	0.857351	1.5e-08	7.75e-08
CTRL	ENSG00000141086.16	mRNA	0.857774	0.000196392	0.000445542
WDR93	ENSG00000140527.13	mRNA	0.858478	2.3e-06	7.68e-06
FOXD4	ENSG00000170122.5	mRNA	0.859037	0.000147102	0.000342577
SERPINA9	ENSG00000170054.13	mRNA	0.859466	0.00016471	0.000379686
PAPLN	ENSG00000100767.14	mRNA	0.859476	1.51e-08	7.8e-08
DUSP26	ENSG00000133878.7	mRNA	0.859647	0.0058034	0.00984589
CKAP2L	ENSG00000169607.11	mRNA	0.860037	7.37e-15	1.55e-13
IGF1R	ENSG00000140443.12	mRNA	0.860203	9.53e-06	2.8e-05
ADAMTS14	ENSG00000138316.9	mRNA	0.860845	1.21e-05	3.48e-05
GLP2R	ENSG00000065325.11	mRNA	0.861746	0.00572895	0.00972892
CYS1	ENSG00000205795.4	mRNA	0.861781	0.00157878	0.00299128
MSC	ENSG00000178860.8	mRNA	0.863322	1.21e-08	6.39e-08
PFKP	ENSG00000067057.15	mRNA	0.863714	6.37e-13	8.51e-12
FPR2	ENSG00000171049.8	mRNA	0.863998	0.00175144	0.00329367
MTBP	ENSG00000172167.6	mRNA	0.864445	8.82e-18	4.55e-16
NUF2	ENSG00000143228.11	mRNA	0.86473	1.07e-17	5.33e-16
SLC22A15	ENSG00000163393.11	mRNA	0.865375	6.47e-08	2.95e-07
TBC1D3L	ENSG00000274512.3	mRNA	0.865908	6.15e-09	3.46e-08
TACR2	ENSG00000075073.13	mRNA	0.866516	0.000413328	0.000881304
TROAP	ENSG00000135451.11	mRNA	0.866749	2.41e-19	2.07e-17
DLGAP5	ENSG00000126787.11	mRNA	0.866797	9.8e-18	4.94e-16
CTTNBP2	ENSG00000077063.9	mRNA	0.866869	0.00184101	0.0034458
EMILIN2	ENSG00000132205.9	mRNA	0.866918	1.52e-16	5.16e-15
CITED1	ENSG00000125931.9	mRNA	0.866998	0.00417599	0.00728723
USP44	ENSG00000136014.10	mRNA	0.867182	0.0127922	0.0201052
GNRHR	ENSG00000109163.6	mRNA	0.867256	1.52e-05	4.3e-05
APCDD1	ENSG00000154856.11	mRNA	0.867496	0.000526781	0.00110148
COLEC12	ENSG00000158270.11	mRNA	0.867773	0.000180865	0.000413031
FAM171B	ENSG00000144369.11	mRNA	0.86804	1.04e-07	4.56e-07
GGTLC1	ENSG00000149435.11	mRNA	0.868135	0.0083675	0.0137286
ZCCHC12	ENSG00000174460.3	mRNA	0.869501	0.0274556	0.0402559
TNFRSF9	ENSG00000049249.7	mRNA	0.86956	0.00132667	0.0025529
RASSF9	ENSG00000198774.4	mRNA	0.869849	0.000886658	0.00176942
SERTAD4	ENSG00000082497.10	mRNA	0.870691	0.00962517	0.0156048
NXPH3	ENSG00000182575.7	mRNA	0.87076	0.000712705	0.00144904
ADAM22	ENSG00000008277.13	mRNA	0.871279	1.1e-05	3.19e-05
RUFY4	ENSG00000188282.11	mRNA	0.871636	0.000367005	0.00079221
ZNF439	ENSG00000171291.7	mRNA	0.871754	6.53e-07	2.45e-06
ZDBF2	ENSG00000204186.6	mRNA	0.871988	7.97e-06	2.38e-05
ITGAM	ENSG00000169896.15	mRNA	0.872177	1.77e-16	5.87e-15
TRIM36	ENSG00000152503.8	mRNA	0.872405	2.59e-05	6.99e-05
PYGO1	ENSG00000171016.10	mRNA	0.872455	0.00340111	0.00603244
PLBD1	ENSG00000121316.9	mRNA	0.87379	2.84e-13	4.08e-12
MTCP1	ENSG00000214827.8	mRNA	0.874831	5.31e-09	3.03e-08
ANLN	ENSG00000011426.9	mRNA	0.875051	1.73e-17	8.01e-16
STIL	ENSG00000123473.14	mRNA	0.87532	1.67e-15	4.2e-14
CABP4	ENSG00000175544.12	mRNA	0.875746	3.95e-06	1.26e-05
PLAUR	ENSG00000011422.10	mRNA	0.875757	6e-15	1.29e-13
TNFSF15	ENSG00000181634.7	mRNA	0.876001	2.16e-05	5.93e-05
C2CD4A	ENSG00000198535.5	mRNA	0.876069	4.2e-06	1.33e-05
TCTN2	ENSG00000168778.10	mRNA	0.876079	1.87e-14	3.6e-13
NKAIN2	ENSG00000188580.12	mRNA	0.876208	0.000750033	0.0015189
SYCE1L	ENSG00000205078.5	mRNA	0.876269	5.46e-09	3.11e-08
GPM6B	ENSG00000046653.13	mRNA	0.87701	4.16e-05	0.000107941
ATG9B	ENSG00000181652.17	mRNA	0.877019	1.4e-07	5.98e-07
TRIM6	ENSG00000121236.18	mRNA	0.877763	1.39e-10	1.12e-09
SLCO4A1	ENSG00000101187.14	mRNA	0.878526	0.000136688	0.00032077
CTLA4	ENSG00000163599.13	mRNA	0.87867	6.82e-08	3.09e-07
CENPK	ENSG00000123219.11	mRNA	0.878673	4.52e-15	1e-13
SCUBE3	ENSG00000146197.8	mRNA	0.878871	0.0080265	0.0132276
POU2F2	ENSG00000028277.19	mRNA	0.878987	1.01e-08	5.42e-08
RAB27B	ENSG00000041353.8	mRNA	0.879539	1.3e-05	3.73e-05
IGDCC4	ENSG00000103742.10	mRNA	0.879867	0.00312833	0.00559298
ABCC1	ENSG00000103222.17	mRNA	0.879894	1.41e-17	6.73e-16
LRRC69	ENSG00000214954.7	mRNA	0.87999	3.08e-08	1.49e-07
KCNMB4	ENSG00000135643.4	mRNA	0.880318	9.14e-07	3.32e-06
CLDN4	ENSG00000189143.9	mRNA	0.880376	6.18e-09	3.47e-08
CHRFAM7A	ENSG00000166664.12	mRNA	0.880978	0.0320195	0.046336
FFAR4	ENSG00000186188.9	mRNA	0.881705	6.78e-06	2.06e-05
TLDC2	ENSG00000101342.8	mRNA	0.882151	7.33e-13	9.7e-12
SEMA4A	ENSG00000196189.11	mRNA	0.88236	2.82e-11	2.63e-10
ASNS	ENSG00000070669.15	mRNA	0.882516	2.24e-13	3.28e-12
GGN	ENSG00000179168.13	mRNA	0.882696	2.76e-06	9.06e-06
CARD17	ENSG00000255221.2	mRNA	0.883613	7.89e-05	0.000193474
NEURL3	ENSG00000163121.8	mRNA	0.883632	2.97e-11	2.76e-10
LANCL3	ENSG00000147036.10	mRNA	0.883916	0.00942278	0.0153017
WFDC3	ENSG00000124116.17	mRNA	0.884941	5.25e-06	1.63e-05
GPR82	ENSG00000171657.5	mRNA	0.885108	2.2e-05	6.02e-05
GAS2L3	ENSG00000139354.9	mRNA	0.885507	7.67e-17	2.86e-15
PBX4	ENSG00000105717.12	mRNA	0.885614	7.91e-07	2.91e-06
EXO1	ENSG00000174371.15	mRNA	0.885618	1.38e-18	8.98e-17
GAL3ST1	ENSG00000128242.11	mRNA	0.886193	1.46e-10	1.16e-09
SNCAIP	ENSG00000064692.17	mRNA	0.886292	6.03e-05	0.000151489
ICA1L	ENSG00000163596.15	mRNA	0.887311	3.92e-08	1.87e-07
PERM1	ENSG00000187642.8	mRNA	0.887643	8.68e-07	3.17e-06
AMZ1	ENSG00000174945.12	mRNA	0.887759	0.0150944	0.0233812
MTMR8	ENSG00000102043.14	mRNA	0.887863	4.32e-09	2.5e-08
IFNG	ENSG00000111537.4	mRNA	0.888018	0.00161569	0.0030543
SIX1	ENSG00000126778.8	mRNA	0.88825	2.85e-05	7.64e-05
SBK1	ENSG00000188322.4	mRNA	0.888878	9.42e-06	2.77e-05
ZNF257	ENSG00000197134.10	mRNA	0.890372	2.76e-05	7.41e-05
SNURF	ENSG00000273173.4	mRNA	0.890991	2.88e-07	1.15e-06
GAPT	ENSG00000175857.7	mRNA	0.891141	0.000154674	0.00035879
SCRN1	ENSG00000136193.15	mRNA	0.891283	2.57e-10	1.94e-09
TGFB2	ENSG00000092969.10	mRNA	0.891754	4.6e-07	1.78e-06
ENPP6	ENSG00000164303.9	mRNA	0.891902	0.0187044	0.0284298
HS3ST1	ENSG00000002587.8	mRNA	0.892009	4.99e-06	1.55e-05
GLI1	ENSG00000111087.8	mRNA	0.892394	6.68e-08	3.04e-07
NCF1	ENSG00000158517.12	mRNA	0.89342	1.99e-08	1.01e-07
CASC1	ENSG00000118307.17	mRNA	0.893438	0.000168901	0.000388108
VLDLR	ENSG00000147852.14	mRNA	0.893642	4.56e-06	1.43e-05
ALOX5	ENSG00000012779.9	mRNA	0.893777	8.59e-11	7.24e-10
CD22	ENSG00000012124.13	mRNA	0.893995	8.76e-06	2.59e-05
DDIT4L	ENSG00000145358.5	mRNA	0.894363	0.0132636	0.0207763
CXCL17	ENSG00000189377.7	mRNA	0.894426	0.000909093	0.00180873
KCNMB3	ENSG00000171121.15	mRNA	0.895189	2.85e-09	1.72e-08
C2orf15	ENSG00000273045.4	mRNA	0.895327	6.95e-07	2.59e-06
NHS	ENSG00000188158.13	mRNA	0.895697	0.0001382	0.000323839
OTOF	ENSG00000115155.15	mRNA	0.895852	0.030261	0.0439554
RAB40A	ENSG00000172476.3	mRNA	0.89599	1.25e-06	4.42e-06
RPS6KA6	ENSG00000072133.9	mRNA	0.896234	0.0157813	0.0243525
TUBA3E	ENSG00000152086.8	mRNA	0.896856	0.0249062	0.0368822
NPIPB5	ENSG00000243716.9	mRNA	0.897387	4.95e-07	1.9e-06
EN2	ENSG00000164778.4	mRNA	0.898223	0.0188778	0.0286686
ENPP5	ENSG00000112796.8	mRNA	0.898885	4.38e-05	0.000113224
PLD4	ENSG00000166428.11	mRNA	0.899448	5.21e-06	1.61e-05
DZIP1	ENSG00000134874.16	mRNA	0.900276	7.11e-07	2.65e-06
EGFL6	ENSG00000198759.10	mRNA	0.900974	0.000301571	0.000661117
CDCA3	ENSG00000111665.10	mRNA	0.900975	1.79e-20	2.22e-18
SLC38A5	ENSG00000017483.13	mRNA	0.901706	3.75e-05	9.83e-05
SAG	ENSG00000130561.15	mRNA	0.901919	0.00188513	0.00352131
DEPDC1	ENSG00000024526.15	mRNA	0.902704	9.01e-13	1.17e-11
SPSB4	ENSG00000175093.4	mRNA	0.903174	0.0310243	0.0449811
JSRP1	ENSG00000167476.9	mRNA	0.903746	3.26e-05	8.64e-05
PDE4C	ENSG00000105650.20	mRNA	0.903995	1.99e-08	1.01e-07
PRR15	ENSG00000176532.3	mRNA	0.904095	3.98e-05	0.000103813
TTK	ENSG00000112742.8	mRNA	0.904346	3.68e-15	8.36e-14
RAD51	ENSG00000051180.15	mRNA	0.90468	5.96e-21	8.16e-19
PIF1	ENSG00000140451.11	mRNA	0.905048	1.49e-13	2.28e-12
ASPHD2	ENSG00000128203.6	mRNA	0.905071	2.19e-10	1.68e-09
IQCA1	ENSG00000132321.15	mRNA	0.905544	0.00237289	0.00433856
CFAP221	ENSG00000163075.11	mRNA	0.906856	0.000306596	0.00067167
MAGEA6	ENSG00000197172.9	mRNA	0.90714	0.000727596	0.00147672
ELF4	ENSG00000102034.15	mRNA	0.907649	1.78e-14	3.44e-13
SLC25A24	ENSG00000085491.14	mRNA	0.908442	6.08e-11	5.3e-10
FUT2	ENSG00000176920.11	mRNA	0.908596	2.32e-06	7.73e-06
PTPRZ1	ENSG00000106278.10	mRNA	0.908873	0.0271154	0.0398158
IGSF3	ENSG00000143061.16	mRNA	0.909451	2.99e-15	6.93e-14
S100B	ENSG00000160307.8	mRNA	0.909523	2.18e-07	8.97e-07
EGF	ENSG00000138798.10	mRNA	0.909645	0.00528645	0.00903738
ELOVL3	ENSG00000119915.4	mRNA	0.909885	0.00124437	0.00240647
BACE2	ENSG00000182240.14	mRNA	0.910009	6.26e-10	4.33e-09
ZDHHC13	ENSG00000177054.12	mRNA	0.910468	1.5e-12	1.85e-11
COL22A1	ENSG00000169436.15	mRNA	0.910774	0.00594918	0.0100749
ZC3HAV1L	ENSG00000146858.7	mRNA	0.911712	2.29e-06	7.65e-06
GDPD3	ENSG00000102886.13	mRNA	0.912084	1.03e-12	1.32e-11
SGSM1	ENSG00000167037.17	mRNA	0.912291	1.75e-06	6.01e-06
DNAH8	ENSG00000124721.16	mRNA	0.913906	0.00434296	0.007557
CSF3R	ENSG00000119535.16	mRNA	0.914183	1.38e-08	7.19e-08
AMPD3	ENSG00000133805.14	mRNA	0.91479	1.11e-13	1.75e-12
HCAR2	ENSG00000182782.7	mRNA	0.915098	0.000118529	0.000281398
RNF133	ENSG00000188050.2	mRNA	0.915314	9.36e-05	0.000226341
FZD9	ENSG00000188763.4	mRNA	0.91558	0.00449054	0.00778716
GPR161	ENSG00000143147.13	mRNA	0.915946	1.15e-07	5e-07
PKMYT1	ENSG00000127564.15	mRNA	0.916055	5.46e-21	7.73e-19
B4GALNT1	ENSG00000135454.12	mRNA	0.916801	1.61e-08	8.28e-08
KIAA1324L	ENSG00000164659.13	mRNA	0.917076	6.63e-07	2.48e-06
LARP6	ENSG00000166173.10	mRNA	0.917588	5.96e-09	3.36e-08
DGKG	ENSG00000058866.13	mRNA	0.917782	7.77e-11	6.6e-10
TMEM255A	ENSG00000125355.14	mRNA	0.91781	0.00023243	0.000520681
HOXC9	ENSG00000180806.4	mRNA	0.917846	0.00468431	0.00809687
C11orf91	ENSG00000205177.6	mRNA	0.917933	1.48e-06	5.17e-06
PADI2	ENSG00000117115.11	mRNA	0.918437	0.000136312	0.000319934
2021-09-03	ENSG00000100167.18	mRNA	0.918536	2e-05	5.53e-05
CIB3	ENSG00000141977.8	mRNA	0.918555	0.00416293	0.00726762
APBA2	ENSG00000034053.13	mRNA	0.918936	2.78e-05	7.46e-05
RELT	ENSG00000054967.11	mRNA	0.91907	4.33e-19	3.41e-17
SCN3B	ENSG00000166257.7	mRNA	0.919672	0.00426508	0.00743125
ANKRD13B	ENSG00000198720.11	mRNA	0.92007	1.07e-14	2.18e-13
BUB1	ENSG00000169679.13	mRNA	0.920091	4.93e-20	5.24e-18
ACSM4	ENSG00000215009.5	mRNA	0.920753	0.000183305	0.000418062
TCL1A	ENSG00000100721.9	mRNA	0.921313	0.0172774	0.0264328
CTHRC1	ENSG00000164932.11	mRNA	0.921323	6.55e-13	8.74e-12
PAQR5	ENSG00000137819.12	mRNA	0.921889	4e-10	2.89e-09
TTC34	ENSG00000215912.10	mRNA	0.921929	3.92e-06	1.25e-05
FSD1L	ENSG00000106701.10	mRNA	0.922118	8.49e-17	3.14e-15
DIRAS1	ENSG00000176490.4	mRNA	0.923012	0.00122379	0.00236957
CSAG1	ENSG00000198930.11	mRNA	0.92352	0.000836778	0.00167778
C2orf81	ENSG00000159239.10	mRNA	0.923547	6e-13	8.04e-12
CD1B	ENSG00000158485.9	mRNA	0.92405	0.000227616	0.000510978
AMPD1	ENSG00000116748.18	mRNA	0.925114	0.00505168	0.00867055
ITPRIPL1	ENSG00000198885.8	mRNA	0.92534	4.87e-08	2.27e-07
ZNF738	ENSG00000172687.12	mRNA	0.925557	2.77e-09	1.67e-08
PLCH1	ENSG00000114805.15	mRNA	0.926021	5.14e-05	0.000131037
SPATA32	ENSG00000184361.11	mRNA	0.926034	1.02e-05	2.98e-05
SLC9A5	ENSG00000135740.15	mRNA	0.927189	7.07e-07	2.64e-06
APOBEC2	ENSG00000124701.5	mRNA	0.927401	0.00031909	0.000696352
TNFRSF8	ENSG00000120949.13	mRNA	0.927788	3.09e-07	1.23e-06
SCGB2A1	ENSG00000124939.5	mRNA	0.927964	0.000386177	0.000828864
DCAF4L1	ENSG00000182308.6	mRNA	0.928233	0.00086593	0.00173197
CRABP2	ENSG00000143320.7	mRNA	0.928492	1.78e-07	7.46e-07
UPK1A	ENSG00000105668.6	mRNA	0.928762	0.000816279	0.0016403
MAMSTR	ENSG00000176909.10	mRNA	0.929167	2.44e-12	2.88e-11
FOXL1	ENSG00000176678.5	mRNA	0.929335	2.25e-06	7.53e-06
STAP1	ENSG00000035720.6	mRNA	0.930165	0.00150655	0.00286572
FERMT1	ENSG00000101311.14	mRNA	0.930919	6.6e-09	3.68e-08
C1orf194	ENSG00000179902.11	mRNA	0.931378	0.00204724	0.00379026
PLK1	ENSG00000166851.13	mRNA	0.931529	7.22e-23	2.29e-20
CPNE7	ENSG00000178773.13	mRNA	0.931635	5.5e-07	2.09e-06
TNFRSF13B	ENSG00000240505.7	mRNA	0.931819	0.00543635	0.00927068
TFCP2L1	ENSG00000115112.7	mRNA	0.932136	0.0018038	0.00338293
CNFN	ENSG00000105427.8	mRNA	0.932277	1.75e-09	1.1e-08
RAB9B	ENSG00000123570.3	mRNA	0.932975	6.13e-06	1.88e-05
C11orf88	ENSG00000183644.12	mRNA	0.933183	0.0272027	0.039933
NTS	ENSG00000133636.9	mRNA	0.933554	0.00481826	0.008304
SKA1	ENSG00000154839.8	mRNA	0.933658	1.63e-19	1.52e-17
GTSE1	ENSG00000075218.17	mRNA	0.934665	3.46e-16	1.07e-14
GTSF1	ENSG00000170627.8	mRNA	0.934732	0.000760549	0.00153922
NEBL	ENSG00000078114.17	mRNA	0.935248	4.92e-05	0.000125933
KIR2DL4	ENSG00000189013.13	mRNA	0.935384	0.000646167	0.00132546
ZNF229	ENSG00000278318.3	mRNA	0.935614	2.85e-07	1.14e-06
RIMS3	ENSG00000117016.8	mRNA	0.9361	3.5e-11	3.2e-10
SLC34A3	ENSG00000198569.8	mRNA	0.936656	0.00246298	0.00449035
KIAA1211	ENSG00000109265.11	mRNA	0.937383	0.000466514	0.000985056
OTX1	ENSG00000115507.8	mRNA	0.937599	3.62e-07	1.43e-06
BNC2	ENSG00000173068.16	mRNA	0.938323	0.0104406	0.0167864
TINCR	ENSG00000223573.5	mRNA	0.938857	0.00149725	0.00285109
KRTAP5-7	ENSG00000244411.3	mRNA	0.939123	0.00519687	0.00889477
DPY19L2	ENSG00000177990.10	mRNA	0.939306	0.00183636	0.0034379
EFCAB8	ENSG00000215529.11	mRNA	0.939671	0.000440042	0.00093288
RSPH14	ENSG00000100218.10	mRNA	0.939694	1.88e-05	5.22e-05
MMP9	ENSG00000100985.7	mRNA	0.940938	3.28e-17	1.35e-15
FZD7	ENSG00000155760.2	mRNA	0.940979	1.44e-10	1.15e-09
NTM	ENSG00000182667.13	mRNA	0.94101	7.63e-05	0.000187911
TNFRSF18	ENSG00000186891.12	mRNA	0.942166	4.53e-14	7.89e-13
MYBL2	ENSG00000101057.14	mRNA	0.942215	2.42e-25	2.26e-22
ARHGAP39	ENSG00000147799.10	mRNA	0.94239	1.01e-26	1.6e-23
MAEL	ENSG00000143194.11	mRNA	0.942421	0.00587523	0.00996243
SHISA2	ENSG00000180730.4	mRNA	0.942505	0.000150857	0.000350551
MSMB	ENSG00000263639.4	mRNA	0.942929	0.000166277	0.000382854
PKD1L2	ENSG00000166473.15	mRNA	0.943387	0.00340353	0.0060354
HIST1H1B	ENSG00000184357.4	mRNA	0.943964	9.76e-05	0.000235512
LRRC66	ENSG00000188993.3	mRNA	0.944083	0.000372064	0.000801605
SLC39A4	ENSG00000147804.8	mRNA	0.944161	3.74e-12	4.22e-11
LRRC7	ENSG00000033122.17	mRNA	0.944597	0.00641221	0.0108015
KCNG1	ENSG00000026559.12	mRNA	0.944686	0.01034	0.0166498
ARMC9	ENSG00000135931.16	mRNA	0.945584	1.66e-14	3.26e-13
BEST1	ENSG00000167995.14	mRNA	0.945691	5.94e-09	3.35e-08
SLC11A1	ENSG00000018280.15	mRNA	0.946301	2.21e-07	9.06e-07
HCG22	ENSG00000228789.5	mRNA	0.946609	0.0291	0.0424358
PRR11	ENSG00000068489.11	mRNA	0.947485	5.5e-21	7.73e-19
AQP10	ENSG00000143595.11	mRNA	0.949037	0.0167796	0.0257555
SLC35E4	ENSG00000100036.12	mRNA	0.949179	1.13e-13	1.78e-12
QRFP	ENSG00000188710.2	mRNA	0.950352	7.88e-08	3.53e-07
TMEM249	ENSG00000261587.2	mRNA	0.950751	8.91e-07	3.24e-06
CADM2	ENSG00000175161.12	mRNA	0.950775	0.0183729	0.0279741
PODNL1	ENSG00000132000.10	mRNA	0.951135	0.000284562	0.000627205
RNF186	ENSG00000178828.6	mRNA	0.951185	0.00016575	0.000381751
AMH	ENSG00000104899.5	mRNA	0.951537	0.000379105	0.000815227
ERMN	ENSG00000136541.13	mRNA	0.952175	0.000136142	0.000319583
GCSAM	ENSG00000174500.11	mRNA	0.953232	7.99e-06	2.38e-05
P2RX6	ENSG00000099957.15	mRNA	0.95344	0.00404649	0.00708303
RAB38	ENSG00000123892.10	mRNA	0.953487	7.71e-08	3.46e-07
ZBTB32	ENSG00000011590.12	mRNA	0.953768	5.29e-08	2.46e-07
BUB1B	ENSG00000156970.11	mRNA	0.953841	9.4e-19	6.49e-17
SLC30A3	ENSG00000115194.9	mRNA	0.954112	0.0170454	0.0261256
CKM	ENSG00000104879.4	mRNA	0.954959	0.0221862	0.0332071
ITGA2B	ENSG00000005961.16	mRNA	0.955968	0.00169523	0.00319705
GALNT6	ENSG00000139629.14	mRNA	0.95602	2.46e-11	2.32e-10
EFHB	ENSG00000163576.16	mRNA	0.956038	0.00105917	0.00208178
AKNAD1	ENSG00000162641.17	mRNA	0.956291	0.00509505	0.00873743
OSBPL10	ENSG00000144645.12	mRNA	0.956802	1.07e-09	6.99e-09
TLR7	ENSG00000196664.4	mRNA	0.957068	1.42e-07	6.06e-07
SYNGR4	ENSG00000105467.7	mRNA	0.957083	0.000351205	0.000761
C12orf75	ENSG00000235162.7	mRNA	0.957246	4.96e-17	1.95e-15
INHA	ENSG00000123999.4	mRNA	0.957467	0.00561172	0.00955026
ZNF711	ENSG00000147180.15	mRNA	0.95857	7.32e-06	2.2e-05
CDC25A	ENSG00000164045.10	mRNA	0.958594	6.74e-18	3.69e-16
MAP9	ENSG00000164114.17	mRNA	0.958904	0.00027301	0.000603838
CXCL6	ENSG00000124875.8	mRNA	0.958924	7.16e-06	2.16e-05
NKX3-2	ENSG00000109705.7	mRNA	0.959085	0.0101686	0.0164021
AQP5	ENSG00000161798.6	mRNA	0.959177	0.0255343	0.0377418
IL2RA	ENSG00000134460.14	mRNA	0.959389	1.01e-07	4.44e-07
GALNT14	ENSG00000158089.13	mRNA	0.961146	0.00121429	0.00235304
SLC2A1	ENSG00000117394.18	mRNA	0.961355	1.16e-15	3.06e-14
LRFN1	ENSG00000128011.4	mRNA	0.961444	9.08e-11	7.61e-10
CST2	ENSG00000170369.3	mRNA	0.961942	2.4e-05	6.53e-05
TMEM59L	ENSG00000105696.7	mRNA	0.96225	0.00491818	0.00846794
OSM	ENSG00000099985.3	mRNA	0.962741	6.11e-08	2.8e-07
ZC2HC1A	ENSG00000104427.10	mRNA	0.96319	2.11e-16	6.9e-15
EMILIN3	ENSG00000183798.4	mRNA	0.963545	0.001212	0.0023497
SRPK3	ENSG00000184343.9	mRNA	0.963594	0.000112159	0.000267434
AHRR	ENSG00000063438.15	mRNA	0.963795	0.0176078	0.0268968
TINAG	ENSG00000137251.14	mRNA	0.964393	0.000213209	0.000481083
PDZD3	ENSG00000172367.14	mRNA	0.964583	0.0258675	0.0381811
TRPM2	ENSG00000142185.15	mRNA	0.964893	4.55e-15	1.01e-13
TANC2	ENSG00000170921.13	mRNA	0.965059	2.66e-06	8.76e-06
ZNF732	ENSG00000186777.10	mRNA	0.965167	0.000242481	0.000541517
BICD1	ENSG00000151746.12	mRNA	0.965168	1.99e-13	2.96e-12
C5orf46	ENSG00000178776.4	mRNA	0.965936	8.83e-07	3.22e-06
DNAH12	ENSG00000174844.13	mRNA	0.966598	0.000815003	0.00163826
RSPH1	ENSG00000160188.8	mRNA	0.966608	1.28e-06	4.52e-06
GPR27	ENSG00000170837.2	mRNA	0.966936	0.0061166	0.0103378
SEMA6A	ENSG00000092421.15	mRNA	0.967021	2.84e-10	2.12e-09
EVX1	ENSG00000106038.11	mRNA	0.967177	0.0238044	0.0353958
ANKRD33B	ENSG00000164236.10	mRNA	0.96735	3.97e-05	0.000103603
JPH1	ENSG00000104369.4	mRNA	0.967618	1.72e-05	4.82e-05
B3GALNT1	ENSG00000169255.12	mRNA	0.967678	2.47e-15	5.89e-14
C9orf50	ENSG00000179058.6	mRNA	0.968203	2e-05	5.53e-05
XRCC2	ENSG00000196584.2	mRNA	0.968227	2.56e-15	6.07e-14
FAM57B	ENSG00000149926.12	mRNA	0.968413	0.000187594	0.000426985
LRRN2	ENSG00000170382.10	mRNA	0.97028	6.7e-08	3.04e-07
OBSCN	ENSG00000154358.18	mRNA	0.970949	9.22e-05	0.00022333
FAM180B	ENSG00000196666.4	mRNA	0.97206	0.00140943	0.00269788
MTFR2	ENSG00000146410.10	mRNA	0.972099	1.55e-16	5.24e-15
TET1	ENSG00000138336.8	mRNA	0.972365	4.1e-08	1.94e-07
ABCC8	ENSG00000006071.10	mRNA	0.972871	0.0277528	0.0406617
UHRF1	ENSG00000276043.3	mRNA	0.973286	1.11e-15	2.96e-14
UTS2	ENSG00000049247.12	mRNA	0.973486	0.00264022	0.00478602
BEAN1	ENSG00000166546.12	mRNA	0.973591	9.96e-05	0.000239974
SLC7A11	ENSG00000151012.12	mRNA	0.974609	3.38e-07	1.34e-06
XCL1	ENSG00000143184.4	mRNA	0.974734	6.51e-09	3.63e-08
DBNDD2	ENSG00000244274.6	mRNA	0.975144	3.28e-12	3.75e-11
GCNT1	ENSG00000187210.11	mRNA	0.97611	1.65e-06	5.7e-06
ITGA3	ENSG00000005884.16	mRNA	0.97721	3.09e-11	2.86e-10
SOWAHD	ENSG00000187808.4	mRNA	0.977311	1.59e-11	1.57e-10
GPC4	ENSG00000076716.8	mRNA	0.977516	1.34e-08	7.01e-08
FAM24B	ENSG00000213185.5	mRNA	0.977678	7.83e-11	6.65e-10
SLC6A6	ENSG00000131389.15	mRNA	0.978151	1.51e-11	1.5e-10
GABRB2	ENSG00000145864.11	mRNA	0.978375	0.0190636	0.0289231
MDH1B	ENSG00000138400.11	mRNA	0.979509	3.61e-06	1.16e-05
SMPDL3B	ENSG00000130768.13	mRNA	0.979961	3.87e-07	1.52e-06
OVOL3	ENSG00000105261.6	mRNA	0.980168	6.63e-05	0.000165049
CABP7	ENSG00000100314.3	mRNA	0.980802	1.25e-05	3.59e-05
IQUB	ENSG00000164675.9	mRNA	0.981021	2.99e-05	7.97e-05
ZNF888	ENSG00000213793.4	mRNA	0.981376	2.98e-06	9.72e-06
CCDC155	ENSG00000161609.8	mRNA	0.98244	0.00761761	0.0126219
KRT39	ENSG00000196859.6	mRNA	0.982568	0.000619669	0.00127626
SH2D3A	ENSG00000125731.11	mRNA	0.98306	2.87e-09	1.73e-08
GPRIN1	ENSG00000169258.6	mRNA	0.983602	4.95e-20	5.24e-18
CDCA2	ENSG00000184661.12	mRNA	0.984022	1.09e-13	1.72e-12
NSUN7	ENSG00000179299.15	mRNA	0.984202	0.00131819	0.00253812
CENPE	ENSG00000138778.10	mRNA	0.984435	1.97e-15	4.82e-14
KIF18B	ENSG00000186185.12	mRNA	0.984592	1.31e-17	6.33e-16
ZNF93	ENSG00000184635.12	mRNA	0.984928	4.22e-09	2.45e-08
NIPAL4	ENSG00000172548.13	mRNA	0.985114	0.00108074	0.00211736
AMPH	ENSG00000078053.15	mRNA	0.985391	0.0095307	0.0154643
KCNN4	ENSG00000104783.10	mRNA	0.985765	6.31e-09	3.54e-08
TRIM59	ENSG00000213186.6	mRNA	0.987545	2.99e-13	4.25e-12
CXCL3	ENSG00000163734.4	mRNA	0.988072	1.49e-05	4.23e-05
TIFAB	ENSG00000255833.1	mRNA	0.990599	2.48e-05	6.72e-05
C7orf61	ENSG00000185955.4	mRNA	0.990902	9.71e-05	0.000234412
LEFTY1	ENSG00000243709.1	mRNA	0.991473	0.000108464	0.000259246
MORN3	ENSG00000139714.11	mRNA	0.992414	4.02e-05	0.000104702
CENPI	ENSG00000102384.12	mRNA	0.993133	3.96e-15	8.88e-14
C2CD4C	ENSG00000183186.6	mRNA	0.993338	0.000943838	0.00187177
KRT17	ENSG00000128422.14	mRNA	0.993471	2.96e-06	9.66e-06
KIF2C	ENSG00000142945.11	mRNA	0.993676	4.34e-26	4.92e-23
ZNF391	ENSG00000124613.7	mRNA	0.99386	4.95e-06	1.54e-05
FAM72A	ENSG00000196550.9	mRNA	0.994035	3.8e-12	4.28e-11
TMPRSS3	ENSG00000160183.12	mRNA	0.994226	2.22e-07	9.1e-07
CADM3	ENSG00000162706.11	mRNA	0.994745	0.00861068	0.0140938
EME1	ENSG00000154920.13	mRNA	0.994856	1.23e-18	8.21e-17
STK32B	ENSG00000152953.11	mRNA	0.995186	0.000422168	0.000898705
CHAF1B	ENSG00000159259.7	mRNA	0.995496	2.95e-20	3.47e-18
PACSIN1	ENSG00000124507.9	mRNA	0.995529	1.89e-06	6.44e-06
SLC6A8	ENSG00000130821.14	mRNA	0.99617	1.56e-16	5.26e-15
AUNIP	ENSG00000127423.9	mRNA	0.996413	1.23e-14	2.47e-13
SPRED3	ENSG00000188766.11	mRNA	0.996674	1.3e-07	5.59e-07
HTR1D	ENSG00000179546.4	mRNA	0.996713	0.000563933	0.00117145
ORC1	ENSG00000085840.11	mRNA	0.997074	2.39e-22	6.22e-20
IL12A	ENSG00000168811.5	mRNA	0.997332	5.33e-07	2.03e-06
CHIT1	ENSG00000133063.14	mRNA	0.997435	0.00519134	0.00888721
SCRT1	ENSG00000261678.2	mRNA	0.997701	5.59e-05	0.000141442
NPAS1	ENSG00000130751.8	mRNA	0.998143	6.72e-07	2.51e-06
[truncated: 1,008 more rows]
