# Supplementary material for: Investigation of Hippo pathway-related prognostic lncRNAs and molecular subtypes in liver hepatocellular carcinoma
Source: Sci Rep. 2023 Mar 20;13:4521. doi: 10.1038/s41598-023-31754-x (PMC10027880; doi:10.1038/s41598-023-31754-x)
Supplement: Supplementary file 4 — Supplementary Information 4. [file 41598_2023_31754_MOESM4_ESM.xlsx]

## Sheet: Sheet1
mRNA	lncRNA	P value	Cor
TEAD2	HNF4A-AS1	0	-0.613844
TEAD4	ADORA2A-AS1	0	-0.567854
TEAD2	LINC01485	0	-0.557754
MST1	LINC01094	0	-0.552118
MST1	LINC01011	0	-0.54531
TEAD2	LINC01018	0	-0.536681
MOBKL1A	RAB11B-AS1	0	-0.534933
MOBKL1A	ZSCAN16-AS1	0	-0.520149
TEAD4	LINC01485	0	-0.515089
MST1	LOXL1-AS1	0	-0.513412
MST1	TTC39A-AS1	0	-0.511581
MST1	AGAP2-AS1	0	-0.505737
TEAD2	LINC01430	0	-0.502804
MST1	WDFY3-AS2	0	-0.499415
MST1	NRSN2-AS1	0	-0.488432
MST1	TMEM51-AS1	0	-0.487268
MST1	VIM-AS1	0	-0.482545
DCHS1	ENTPD3-AS1	0	-0.477531
TEAD4	F11-AS1	0	-0.47446
TEAD1	ZSCAN16-AS1	0	-0.474274
MOBKL1A	LINC01485	0	-0.473369
MST1	TGFB2-AS1	0	-0.472682
TEAD4	HNF4A-AS1	0	-0.472017
TEAD2	TMEM220-AS1	0	-0.469379
TEAD1	TP53TG1	0	-0.468355
TEAD4	LINC00261	0	-0.464528
LATS1	RAB11B-AS1	0	-0.461491
MST1	FAM66C	0	-0.45788
MST1	LINC00630	0	-0.456335
LATS1	ZSCAN16-AS1	0	-0.454
TEAD4	TMEM220-AS1	0	-0.451699
MST1	NR2F2-AS1	0	-0.450637
MST1	LINC01106	0	-0.450606
TEAD2	LINC00844	0	-0.445058
MST1	PTOV1-AS1	0	-0.444422
MST1	CASC15	0	-0.442752
MST1	UNC5B-AS1	0	-0.44102
MST1	NEXN-AS1	0	-0.440861
FRMD6	ZSCAN16-AS1	0	-0.440251
TEAD1	SNHG9	0	-0.439931
TEAD4	TPRG1-AS1	0	-0.439807
MST1	EPB41L4A-AS2	0	-0.439283
TEAD2	DBH-AS1	0	-0.437324
TEAD1	ENTPD3-AS1	0	-0.436747
MOBKL1A	LAMA5-AS1	0	-0.434326
MST1	SRD5A3-AS1	0	-0.433197
DCHS1	ZSCAN16-AS1	0	-0.433082
MST1	LINC00847	0	-0.432777
WWC1	ZSCAN16-AS1	0	-0.429885
TEAD4	LINC00526	0	-0.42927
MST1	WAC-AS1	0	-0.428429
TEAD2	TPRG1-AS1	0	-0.427901
LATS2	TP53TG1	0	-0.427756
MST1	VLDLR-AS1	0	-0.427385
LATS1	ENTPD3-AS1	0	-0.425945
MST1	HIF1A-AS1	0	-0.425357
MST1	LINC00323	0	-0.423939
LATS1	YTHDF3-AS1	0	-0.423589
TEAD4	DBH-AS1	0	-0.422345
MST1	MIATNB	0	-0.422293
MST1	BOLA3-AS1	0	-0.419966
FAT4	PXN-AS1	0	-0.41878
MST1	LINC00472	0	-0.417794
MST1	HOXB-AS3	0	-0.417435
YAP	TP53TG1	0	-0.417179
MST1	CCND2-AS1	0	-0.416508
TEAD2	B4GALT1-AS1	0	-0.415176
MST1	LINC01123	2.22e-16	-0.413675
MST1	LINC01336	2.22e-16	-0.413033
MST1	HIF1A-AS2	2.22e-16	-0.412518
YAP	ZSCAN16-AS1	2.22e-16	-0.4121
TEAD2	LINC00526	2.22e-16	-0.411182
TEAD3	RAB11B-AS1	2.22e-16	-0.411088
FRMD6	HULC	2.22e-16	-0.410322
TEAD4	ALDH1L1-AS2	2.22e-16	-0.410259
DCHS1	LINC01485	4.44e-16	-0.409126
TEAD4	LINC01018	6.66e-16	-0.406178
LATS2	ENTPD3-AS1	6.66e-16	-0.405637
MST1	DACT3-AS1	6.66e-16	-0.40446
TEAD2	ADORA2A-AS1	1.11e-15	-0.402357
TEAD2	LINC00261	1.11e-15	-0.402061
MST1	SBF2-AS1	1.55e-15	-0.400443
YAP	TRAPPC12-AS1	1.78e-15	0.400064
DCHS2	TMEM246-AS1	1.78e-15	0.400099
LATS1	MCCC1-AS1	1.55e-15	0.40014
YAP	NPTN-IT1	1.55e-15	0.400311
LATS1	TTN-AS1	1.55e-15	0.400321
TEAD2	LINC00941	1.55e-15	0.400328
LATS1	SEMA6A-AS1	1.55e-15	0.400356
MOBKL1B	ENTPD1-AS1	1.55e-15	0.400419
FRMD6	NPTN-IT1	1.55e-15	0.400431
LATS2	PWAR5	1.55e-15	0.40063
LATS1	TAPT1-AS1	1.55e-15	0.400637
DCHS2	LINC01116	1.55e-15	0.40066
MOBKL1A	HCG15	1.55e-15	0.400748
TAZ	LINC01089	1.55e-15	0.4009
LATS1	FRMD6-AS1	1.33e-15	0.401051
MOBKL1A	ADAMTS9-AS2	1.33e-15	0.401077
MOBKL1A	LINC01001	1.33e-15	0.401083
MOBKL1B	LINC00997	1.33e-15	0.40112
TEAD1	LINC01336	1.33e-15	0.401136
TEAD1	SLC6A1-AS1	1.33e-15	0.40123
YAP	ARAP1-AS2	1.33e-15	0.401255
TEAD3	NARF-IT1	1.33e-15	0.401312
YAP	OIP5-AS1	1.33e-15	0.401346
MOBKL1B	LINC01106	1.33e-15	0.401422
MST1	TMEM220-AS1	1.33e-15	0.401451
DCHS1	LINC00920	1.33e-15	0.401491
MOBKL1A	BACH1-IT1	1.33e-15	0.401606
MOBKL1B	LINC00472	1.33e-15	0.401634
MOBKL1A	DLEU7-AS1	1.33e-15	0.401824
YAP	CTBP1-AS	1.33e-15	0.40188
FRMD6	HAND2-AS1	1.33e-15	0.401884
MOBKL1A	ZNF32-AS1	1.11e-15	0.401971
FRMD6	NEXN-AS1	1.11e-15	0.402278
TEAD3	TRAPPC12-AS1	1.11e-15	0.402339
TEAD3	SNHG12	1.11e-15	0.402406
TEAD4	ERICH6-AS1	1.11e-15	0.402414
YAP	UBE2Q1-AS1	1.11e-15	0.402514
MOBKL1A	LINC01123	1.11e-15	0.402523
TEAD1	PROX1-AS1	1.11e-15	0.402535
TEAD4	LIFR-AS1	1.11e-15	0.402566
TEAD4	ERICD	1.11e-15	0.402773
TAZ	LINC01372	1.11e-15	0.402816
MOBKL1A	ITFG1-AS1	1.11e-15	0.402832
DCHS1	ABALON	1.11e-15	0.402843
LATS1	MALAT1	1.11e-15	0.402924
TEAD3	LINC00265	8.88e-16	0.403097
TEAD4	LINC00511	8.88e-16	0.4032
MOBKL1B	CFLAR-AS1	8.88e-16	0.403206
LATS1	PWAR6	8.88e-16	0.403221
TEAD3	NDUFV2-AS1	8.88e-16	0.403255
MOBKL1A	SEC24B-AS1	8.88e-16	0.403383
WWC1	LINC00472	8.88e-16	0.403495
YAP	WWC2-AS2	8.88e-16	0.403503
YAP	LINC00641	8.88e-16	0.403503
DCHS2	LINC01410	8.88e-16	0.403663
LATS1	GSN-AS1	8.88e-16	0.403708
DCHS1	FAM66C	8.88e-16	0.403728
TEAD4	FAM27E3	8.88e-16	0.403737
NF2	FAM225A	8.88e-16	0.403872
MOBKL1A	MIR155HG	8.88e-16	0.404006
MOBKL1A	USP46-AS1	8.88e-16	0.404091
TEAD1	STX18-AS1	8.88e-16	0.404117
WWC1	LINC00342	8.88e-16	0.404355
TEAD2	ASH1L-AS1	8.88e-16	0.404404
MOBKL1B	PWAR5	6.66e-16	0.404512
NF2	LINC00622	6.66e-16	0.404574
TEAD2	ZNF790-AS1	6.66e-16	0.404864
YAP	MKLN1-AS	6.66e-16	0.40489
NF2	PTOV1-AS1	6.66e-16	0.404932
MOBKL1A	NUTM2B-AS1	6.66e-16	0.405018
FAT1	USP46-AS1	6.66e-16	0.405037
MOBKL1A	PAN3-AS1	6.66e-16	0.405607
TAZ	ARRDC1-AS1	6.66e-16	0.405869
MOBKL1B	HCG18	6.66e-16	0.406139
FAT3	RUNDC3A-AS1	6.66e-16	0.406214
FAT4	FGD5-AS1	4.44e-16	0.406327
FRMD6	NR2F2-AS1	4.44e-16	0.406335
FRMD6	LINC00920	4.44e-16	0.406447
TAZ	LINC00894	4.44e-16	0.406585
MOBKL1A	LINC00996	4.44e-16	0.406705
TEAD4	FAM83H-AS1	4.44e-16	0.407035
LATS1	LINC00342	4.44e-16	0.407184
MOBKL1B	LINC01515	4.44e-16	0.40739
MOBKL1A	ASB16-AS1	4.44e-16	0.407496
TEAD1	NCBP2-AS1	4.44e-16	0.407592
FRMD6	GSN-AS1	4.44e-16	0.407716
TEAD3	NDUFB2-AS1	4.44e-16	0.407752
MOBKL1A	SRD5A3-AS1	4.44e-16	0.408042
MOBKL1A	HIF1A-AS2	4.44e-16	0.408579
TEAD1	TAPT1-AS1	4.44e-16	0.40896
TEAD1	SEPT7-AS1	2.22e-16	0.409188
MOBKL1A	CASC15	2.22e-16	0.409414
TEAD2	FAM27E3	2.22e-16	0.409537
TEAD1	FRMD6-AS1	2.22e-16	0.409688
FAT1	LINC01521	2.22e-16	0.409888
MOBKL1B	YEATS2-AS1	2.22e-16	0.410102
MOBKL1A	MIAT	2.22e-16	0.410146
TEAD2	LINC00662	2.22e-16	0.410321
TEAD1	PWAR5	2.22e-16	0.410481
LATS1	ZEB1-AS1	2.22e-16	0.410582
MOBKL1A	ARHGAP31-AS1	2.22e-16	0.41107
TEAD2	SNHG14	2.22e-16	0.411079
MOBKL1B	FRMD6-AS1	2.22e-16	0.411093
MST2	SNHG6	2.22e-16	0.411219
MOBKL1B	LINC00654	2.22e-16	0.411313
TEAD4	PRKCQ-AS1	2.22e-16	0.411441
LATS2	TMEM9B-AS1	2.22e-16	0.411517
LATS1	LINC00909	2.22e-16	0.411591
TEAD2	VAC14-AS1	2.22e-16	0.411765
TEAD3	LINC01355	2.22e-16	0.411952
LATS2	CFLAR-AS1	2.22e-16	0.412086
LATS1	DGCR12	2.22e-16	0.412229
LATS1	EDRF1-AS1	2.22e-16	0.412439
TEAD3	INE1	2.22e-16	0.412588
MOBKL1B	UBA6-AS1	2.22e-16	0.412759
LATS2	PITRM1-AS1	2.22e-16	0.413339
TEAD3	ZNF337-AS1	2.22e-16	0.413829
TEAD4	LHFPL3-AS2	2.22e-16	0.413837
YAP	NADK2-AS1	2.22e-16	0.413974
NF2	LHX4-AS1	2.22e-16	0.414128
LATS1	FMR1-IT1	2.22e-16	0.414193
FRMD6	LINC00519	2.22e-16	0.414216
TEAD3	BAIAP2-AS1	2.22e-16	0.414321
MOBKL1A	GSN-AS1	2.22e-16	0.414346
TEAD3	MATN1-AS1	2.22e-16	0.414452
MOBKL1B	RBM12B-AS1	2.22e-16	0.414609
TEAD4	CCND2-AS1	2.22e-16	0.414738
TEAD1	MANEA-AS1	2.22e-16	0.415049
MOBKL1A	NR2F2-AS1	0	0.415555
LATS1	OCIAD1-AS1	0	0.415687
MOBKL1B	FBXL19-AS1	0	0.415933
TEAD3	EMC3-AS1	0	0.415943
SAV1	PAXIP1-AS2	0	0.416522
MOBKL1B	LINC01572	0	0.416679
WWC1	EPB41L4A-AS2	0	0.416767
TEAD4	SNHG6	0	0.416772
TEAD2	LINC00205	0	0.417034
SAV1	WWC2-AS2	0	0.417104
TEAD3	GTF3C2-AS1	0	0.417204
FRMD6	AQP4-AS1	0	0.417256
MST2	HCG18	0	0.417385
FRMD6	LINC00216	0	0.417556
TEAD1	OCIAD1-AS1	0	0.417644
FRMD6	DACT3-AS1	0	0.417764
DCHS2	FAM212B-AS1	0	0.41786
TEAD2	FAM66C	0	0.41802
TEAD1	ITFG1-AS1	0	0.418025
DCHS1	STARD4-AS1	0	0.418062
MOBKL1A	ZNF528-AS1	0	0.418082
MOBKL1B	EIF3J-AS1	0	0.418106
FRMD6	LINC01415	0	0.418197
TEAD2	LINC00641	0	0.418302
MOBKL1A	NEXN-AS1	0	0.418312
TEAD2	DSCR9	0	0.418401
MOBKL1A	LINC01106	0	0.418465
MOBKL1B	TUG1	0	0.418579
LATS2	GSN-AS1	0	0.418804
MOBKL1A	TMEM51-AS1	0	0.419056
WWC1	LINC00992	0	0.419204
TEAD3	ZNF350-AS1	0	0.419404
MOBKL1A	LINC00847	0	0.419763
TEAD2	LINC00342	0	0.419771
TEAD4	CRYM-AS1	0	0.419861
TEAD3	PSMA3-AS1	0	0.420123
MOBKL1A	LINC01011	0	0.420149
TEAD1	ADNP-AS1	0	0.420203
YAP	NUTM2B-AS1	0	0.420517
DCHS2	BOLA3-AS1	0	0.420678
MST1	LINC01348	0	0.420887
TEAD3	LINC01106	0	0.421563
YAP	RASAL2-AS1	0	0.421654
MOBKL1A	NCK1-AS1	0	0.421763
TEAD1	SLFNL1-AS1	0	0.421765
TEAD4	LINC01503	0	0.422109
DCHS1	CACNA1C-AS1	0	0.42223
MOBKL1A	OCIAD1-AS1	0	0.422241
TEAD1	DPP9-AS1	0	0.422531
SAV1	LINC00216	0	0.422681
MOBKL1A	RAD51-AS1	0	0.422844
YAP	PAXIP1-AS2	0	0.423122
SAV1	USP46-AS1	0	0.423241
MOBKL1B	HMGN3-AS1	0	0.423324
MOBKL1B	TSC22D1-AS1	0	0.423438
YAP	SNHG4	0	0.423515
FAT4	SUCLG2-AS1	0	0.423723
MST2	LINC00997	0	0.423898
MOBKL1A	ACAP2-IT1	0	0.42449
MOBKL1A	LINC00920	0	0.424534
TEAD4	LINC01012	0	0.424573
TEAD4	DGUOK-AS1	0	0.424812
TEAD2	ZNF528-AS1	0	0.424864
MOBKL1A	RFX3-AS1	0	0.424916
TEAD2	CD27-AS1	0	0.424922
NF2	LINC00852	0	0.425041
TEAD2	LINC00265	0	0.42522
YAP	GMDS-AS1	0	0.425264
MOBKL1B	LINC01278	0	0.425427
TEAD1	MBNL1-AS1	0	0.425456
MOBKL1A	TRG-AS1	0	0.425594
TEAD1	LINC00641	0	0.425903
MOBKL1A	STAM-AS1	0	0.425966
TEAD2	RNF139-AS1	0	0.425971
LATS1	ALG13-AS1	0	0.426284
LATS1	HCG18	0	0.426298
TEAD4	PRR7-AS1	0	0.426456
TEAD4	LEF1-AS1	0	0.426506
MOBKL1A	LINC00472	0	0.426683
TEAD1	KLF3-AS1	0	0.426848
MOBKL1A	RNASEH2B-AS1	0	0.427142
LATS1	RBM5-AS1	0	0.42717
DCHS1	NPTN-IT1	0	0.427341
FRMD6	ANKRD10-IT1	0	0.427343
TEAD1	HEXDC-IT1	0	0.427547
TEAD4	MAFG-AS1	0	0.427786
WWC1	TRAPPC12-AS1	0	0.427795
TEAD1	ACAP2-IT1	0	0.427853
LATS1	DLEU2	0	0.427958
TEAD3	LINC00641	0	0.427991
TEAD4	NRSN2-AS1	0	0.428066
MOBKL1B	HCG11	0	0.428202
TAZ	SNHG12	0	0.428553
LATS1	LINC01278	0	0.428626
FAT1	MID1IP1-AS1	0	0.42868
FRMD6	LINC01150	0	0.428812
TEAD3	JPX	0	0.428829
TEAD1	ALG13-AS1	0	0.428907
MOBKL1A	PAXBP1-AS1	0	0.428913
MOBKL1A	FAM66B	0	0.429017
TEAD4	SNHG17	0	0.429236
TEAD2	LINC00665	0	0.429256
TEAD3	ZNF790-AS1	0	0.429517
TEAD3	LINC00294	0	0.429527
LATS2	COX10-AS1	0	0.430081
YAP	STARD4-AS1	0	0.430215
MOBKL1A	SNHG1	0	0.430423
TEAD4	HOXB-AS1	0	0.430552
LATS1	RNF219-AS1	0	0.430593
MOBKL1A	ALMS1-IT1	0	0.430596
MOBKL1A	LOXL1-AS1	0	0.430781
TEAD1	WDFY3-AS2	0	0.430832
TEAD4	LINC00941	0	0.430841
LATS1	HCG15	0	0.430995
TEAD3	UBOX5-AS1	0	0.431008
SAV1	NPTN-IT1	0	0.431288
SAV1	GNG12-AS1	0	0.431353
MOBKL1A	PAXIP1-AS2	0	0.431796
YAP	TGFB2-AS1	0	0.431812
MOBKL1B	SRD5A3-AS1	0	0.431959
TEAD4	JMJD1C-AS1	0	0.431996
TEAD2	DGUOK-AS1	0	0.432092
FAT2	MIRLET7BHG	0	0.432163
TEAD3	TMEM147-AS1	0	0.432316
MOBKL1B	ADAMTS9-AS2	0	0.432502
MOBKL1A	HM13-IT1	0	0.432551
LATS1	PTOV1-AS1	0	0.433131
TAZ	MATN1-AS1	0	0.433605
FAT4	LINC01197	0	0.433683
TEAD2	FBXL19-AS1	0	0.433833
TEAD2	LINC01094	0	0.433986
TEAD3	STAM-AS1	0	0.433996
TEAD1	SMG7-AS1	0	0.434502
TEAD1	NARF-IT1	0	0.43458
DCHS1	LINC00641	0	0.434591
YAP	TMEM9B-AS1	0	0.434599
LATS1	SNHG14	0	0.434638
LATS1	RNASEH2B-AS1	0	0.434712
MOBKL1A	ARRDC3-AS1	0	0.435286
TEAD2	LINC01106	0	0.435373
DCHS1	ADAMTS9-AS1	0	0.435516
MOBKL1B	LINC00641	0	0.435575
TEAD2	UNC5B-AS1	0	0.435576
LATS1	RHOA-IT1	0	0.435661
LATS1	PCBP2-OT1	0	0.435784
TEAD2	LINC01123	0	0.436215
YAP	ZNF32-AS2	0	0.436359
MOBKL1B	MCM3AP-AS1	0	0.436377
MOBKL1A	LINC00205	0	0.436411
MOBKL1B	TGFB2-AS1	0	0.436552
MOBKL1A	N4BP2L2-IT2	0	0.437023
MOBKL1A	LINC00674	0	0.437451
MOBKL1A	LINC01572	0	0.437539
FRMD6	DNM3OS	0	0.437586
MOBKL1A	ADNP-AS1	0	0.437586
MOBKL1A	MCCC1-AS1	0	0.437843
LATS2	HCG11	0	0.437949
MOBKL1B	ZNF32-AS2	0	0.438143
FRMD6	EPB41L4A-AS2	0	0.438146
NF2	SNHG1	0	0.438275
YAP	COX10-AS1	0	0.438835
FAT4	LINC00924	0	0.438919
TEAD3	ZNF32-AS1	0	0.43893
TEAD3	SEMA3F-AS1	0	0.439017
LATS2	LINC01521	0	0.439076
YAP	FBXL19-AS1	0	0.43912
MOBKL1A	SBF2-AS1	0	0.439167
TAZ	ASMTL-AS1	0	0.439475
LATS2	LINC01278	0	0.439776
MOBKL1A	LINC00900	0	0.43983
MOBKL1A	COX10-AS1	0	0.439911
TEAD2	WAC-AS1	0	0.440134
FAT4	NPTN-IT1	0	0.440146
TEAD1	PAXBP1-AS1	0	0.440678
MST1	ADORA2A-AS1	0	0.440845
MOBKL1A	CAPN10-AS1	0	0.441422
TEAD1	COX10-AS1	0	0.441451
FRMD6	ABALON	0	0.44173
WWC1	UCA1	0	0.441996
TEAD1	LINC00472	0	0.442078
MOBKL1B	TAPT1-AS1	0	0.442298
DCHS1	GSN-AS1	0	0.442368
FAT1	FTX	0	0.442485
FAT1	ABALON	0	0.442533
TEAD3	FBXL19-AS1	0	0.44259
TEAD2	FAM83H-AS1	0	0.442653
TEAD3	UBE2Q1-AS1	0	0.443108
YAP	NUTM2A-AS1	0	0.443519
FAT4	HAND2-AS1	0	0.443556
TEAD3	NUTM2B-AS1	0	0.443566
MOBKL1A	NPTN-IT1	0	0.443929
LATS1	PAXBP1-AS1	0	0.444318
LATS1	INE1	0	0.444469
TEAD2	FAM201A	0	0.44452
MOBKL1A	PCBP2-OT1	0	0.444846
LATS1	MID1IP1-AS1	0	0.444857
LATS2	OIP5-AS1	0	0.444913
NF2	MIR600HG	0	0.444956
WWC1	FAM201A	0	0.44506
MOBKL1A	PWAR5	0	0.445266
YAP	ZEB1-AS1	0	0.445336
TEAD1	RBM5-AS1	0	0.445347
MOBKL1A	SNHG14	0	0.445918
MOBKL1A	CTBP1-AS	0	0.446041
YAP	LINC01515	0	0.446108
TEAD3	SNHG4	0	0.446546
TEAD1	PITRM1-AS1	0	0.446711
LATS1	LINC01355	0	0.446779
TEAD1	GTF3C2-AS1	0	0.44684
MOBKL1A	UBL7-AS1	0	0.447033
FAT4	LINC00639	0	0.447352
TEAD3	MORF4L2-AS1	0	0.447384
TEAD1	LINC00674	0	0.44749
TEAD3	RUSC1-AS1	0	0.447568
LATS1	NCBP2-AS1	0	0.447613
LATS1	DCUN1D2-AS	0	0.447666
TEAD4	MAPKAPK5-AS1	0	0.447893
LATS1	ABALON	0	0.44794
MOBKL1A	STARD7-AS1	0	0.447978
TEAD1	AP4B1-AS1	0	0.448075
TEAD1	DHRS4-AS1	0	0.448435
TEAD2	TTC39A-AS1	0	0.448452
DCHS1	TSC22D1-AS1	0	0.448597
TEAD3	N4BP2L2-IT2	0	0.448618
FAT2	DIRC3	0	0.448689
MOBKL1B	ZEB1-AS1	0	0.448732
TEAD3	LINC01004	0	0.448816
LATS1	MKNK1-AS1	0	0.449027
MOBKL1B	MKLN1-AS	0	0.449506
WWC1	TTC39A-AS1	0	0.449546
MOBKL1A	NARF-IT1	0	0.449715
LATS1	LINC01521	0	0.450032
SAV1	DHRS4-AS1	0	0.450077
TEAD4	LINC01106	0	0.450082
TEAD2	BACE1-AS	0	0.450541
MOBKL1B	LINC01560	0	0.450705
LATS1	NFYC-AS1	0	0.450872
MOBKL1A	ARAP1-AS2	0	0.450896
TEAD3	LINC00665	0	0.450986
TEAD2	NUTM2B-AS1	0	0.451049
TEAD4	FAM66C	0	0.451136
TEAD2	LINC01121	0	0.451213
MOBKL1B	CASC2	0	0.451368
MOBKL1A	MKNK1-AS1	0	0.451397
TEAD4	TGFB2-AS1	0	0.451558
TEAD4	UNC5B-AS1	0	0.451626
DCHS1	LINC00265	0	0.451628
MOBKL1A	HCG11	0	0.45178
TEAD4	CASC15	0	0.451804
LATS1	LINC00674	0	0.451922
TEAD3	RAD51-AS1	0	0.452309
YAP	WAC-AS1	0	0.452311
TEAD1	THAP9-AS1	0	0.452505
LATS1	COX10-AS1	0	0.452562
TEAD3	LINC00630	0	0.452724
MOBKL1B	THAP9-AS1	0	0.453035
MOBKL1A	NIFK-AS1	0	0.453084
TEAD1	LINC00265	0	0.453183
TEAD3	NUTM2A-AS1	0	0.453617
TEAD2	LENG8-AS1	0	0.453687
TEAD1	NNT-AS1	0	0.454588
MOBKL1B	WDFY3-AS2	0	0.454877
LATS2	PAXIP1-AS2	0	0.454997
TEAD1	TMEM9B-AS1	0	0.455111
TEAD4	HOTAIRM1	0	0.455503
TEAD1	PSMD6-AS2	0	0.455816
MST2	PVT1	0	0.456342
LATS1	CTBP1-AS2	0	0.457018
TEAD1	CTBP1-AS2	0	0.457018
TEAD2	MAPKAPK5-AS1	0	0.457703
SAV1	FGD5-AS1	0	0.457787
FAT3	LINC00664	0	0.458301
MOBKL1A	STARD4-AS1	0	0.458788
TEAD1	LINC00294	0	0.45887
LATS1	RAD51-AS1	0	0.458894
LATS1	EMC3-AS1	0	0.459021
MOBKL1A	UBE2Q1-AS1	0	0.459044
TEAD4	LINC00920	0	0.459335
MOBKL1A	PTOV1-AS2	0	0.45979
DCHS1	CASC15	0	0.459963
SAV1	MBNL1-AS1	0	0.459965
TEAD2	SNHG3	0	0.461197
TEAD2	BAIAP2-AS1	0	0.461337
MST1	LINC00261	0	0.46155
TEAD3	ZNF528-AS1	0	0.461684
YAP	FTX	0	0.461792
TEAD3	ASB16-AS1	0	0.462087
MOBKL1A	OIP5-AS1	0	0.462109
MOBKL1A	WDFY3-AS2	0	0.462469
LATS1	PSMD6-AS2	0	0.462567
MOBKL1A	SAP30L-AS1	0	0.4626
FRMD6	MAP3K14-AS1	0	0.46264
LATS1	N4BP2L2-IT2	0	0.462707
TEAD3	LINC00342	0	0.462733
TEAD1	USP46-AS1	0	0.462869
TEAD2	NRSN2-AS1	0	0.46318
FAT4	LINC00702	0	0.46319
WWC1	PITRM1-AS1	0	0.463193
LATS1	FTX	0	0.463274
MOBKL1A	PSMA3-AS1	0	0.463359
TEAD1	RBM12B-AS1	0	0.463566
MOBKL1B	MAP3K14-AS1	0	0.463782
LATS1	LINC00205	0	0.463883
TEAD1	LINC01515	0	0.463907
MOBKL1A	TSC22D1-AS1	0	0.464506
MOBKL1A	LINC00216	0	0.464777
TEAD2	ZNF529-AS1	0	0.464967
NF2	DGCR11	0	0.465323
WWC1	FAM83H-AS1	0	0.465388
LATS1	PAXIP1-AS2	0	0.465859
TEAD1	UBL7-AS1	0	0.46599
MOBKL1B	LINC01094	0	0.466061
TEAD3	PPP1R26-AS1	0	0.466117
DCHS2	RNF144A-AS1	0	0.46651
MOBKL1A	CASC2	0	0.466511
TEAD2	NDUFB2-AS1	0	0.466646
DCHS1	BOLA3-AS1	0	0.466676
MOBKL1A	MKLN1-AS	0	0.466832
MOBKL1A	LINC00654	0	0.467001
TEAD3	TP73-AS1	0	0.467356
MOBKL1A	ALKBH3-AS1	0	0.467544
MOBKL1A	LINC00342	0	0.467676
TEAD3	YEATS2-AS1	0	0.467711
TEAD2	TMEM51-AS1	0	0.467993
LATS2	WDFY3-AS2	0	0.46811
MOBKL1A	INE1	0	0.468401
TEAD4	TMEM51-AS1	0	0.468616
LATS1	LINC00294	0	0.469087
LATS1	NADK2-AS1	0	0.469116
TEAD2	TUG1	0	0.46918
MST1	LINC01485	0	0.469551
TEAD2	VIM-AS1	0	0.469895
TEAD1	MCM3AP-AS1	0	0.469924
MOBKL1A	LINC00539	0	0.469939
TEAD2	TNRC6C-AS1	0	0.469945
TEAD1	YEATS2-AS1	0	0.470015
DCHS1	HAND2-AS1	0	0.470108
TEAD1	LINC01001	0	0.470219
FAT4	HID1-AS1	0	0.470223
LATS1	CTBP1-AS	0	0.470284
NF2	MIATNB	0	0.470684
TEAD2	HCG18	0	0.471133
MST2	ZNF252P-AS1	0	0.471284
MOBKL1A	TGFB2-AS1	0	0.471298
TEAD3	ANKRD10-IT1	0	0.471419
TEAD1	STARD4-AS1	0	0.471604
TEAD3	CTBP1-AS	0	0.471629
LATS2	NADK2-AS1	0	0.472159
TEAD2	LINC00920	0	0.472466
MOBKL1A	EMC3-AS1	0	0.473201
FAT4	LINC01415	0	0.473869
MOBKL1A	PPP1R26-AS1	0	0.473973
NF2	LINC00205	0	0.474255
TEAD1	CTBP1-AS	0	0.474861
TEAD4	NFIA-AS2	0	0.475569
MOBKL1A	CFLAR-AS1	0	0.475736
MOBKL1A	HMGN3-AS1	0	0.476341
TEAD1	LINC00843	0	0.476563
LATS1	LINC01001	0	0.476654
YAP	HCG18	0	0.476729
TEAD1	FMR1-IT1	0	0.47694
TEAD4	SNHG12	0	0.478298
TEAD1	PCBP2-OT1	0	0.478382
TEAD3	FGD5-AS1	0	0.478536
MOBKL1B	USP46-AS1	0	0.478633
LATS1	FBXL19-AS1	0	0.4789
MOBKL1A	GTF3C2-AS1	0	0.479008
MST1	HULC	0	0.479496
MOBKL1A	LINC00662	0	0.479851
TEAD3	LHX4-AS1	0	0.479855
DCHS1	ANKRD10-IT1	0	0.480061
WWC1	FAM66C	0	0.48076
MST2	SNHG4	0	0.48077
TEAD3	BACE1-AS	0	0.481105
MOBKL1A	AP4B1-AS1	0	0.4814
MOBKL1A	EIF3J-AS1	0	0.481502
WWC1	LINC01123	0	0.481568
DCHS1	LINC00639	0	0.481596
TEAD4	OSMR-AS1	0	0.48213
LATS1	MIR600HG	0	0.482317
TEAD1	TUG1	0	0.482755
TEAD4	ZFAS1	0	0.483676
TEAD1	SSBP3-AS1	0	0.483911
TEAD1	UCKL1-AS1	0	0.484246
MOBKL1A	TAPT1-AS1	0	0.484338
TEAD2	MIATNB	0	0.484455
WWC1	ABALON	0	0.484506
YAP	LINC00630	0	0.484562
MOBKL1A	LINC00641	0	0.484598
YAP	MCM3AP-AS1	0	0.484894
LATS1	BACH1-IT1	0	0.485094
MOBKL1A	THAP9-AS1	0	0.485556
LATS2	ABALON	0	0.485971
TEAD1	LINC01347	0	0.485972
TEAD3	LINC01278	0	0.486448
MOBKL1A	BOLA3-AS1	0	0.486667
TEAD3	HLA-F-AS1	0	0.487216
TEAD3	LINC01011	0	0.487672
TEAD2	SNHG4	0	0.487712
LATS1	CFLAR-AS1	0	0.487895
DCHS1	FENDRR	0	0.487908
LATS2	NPTN-IT1	0	0.488849
LATS2	LINC00630	0	0.489029
TEAD2	TGFB2-AS1	0	0.489356
TEAD4	VIM-AS1	0	0.489607
MOBKL1A	FAM66C	0	0.48996
FAT1	FGD5-AS1	0	0.490599
TEAD1	SAP30L-AS1	0	0.490858
YAP	ANKRD10-IT1	0	0.491461
TEAD1	NADK2-AS1	0	0.491505
TEAD4	LOXL1-AS1	0	0.491912
TEAD1	TP73-AS1	0	0.491967
TEAD2	PTOV1-AS1	0	0.492243
DCHS1	LINC01415	0	0.493048
TEAD3	TAPT1-AS1	0	0.493313
TEAD1	LINC00216	0	0.493398
MST2	RBM12B-AS1	0	0.493474
FRMD6	LINC00265	0	0.493662
TEAD1	ARAP1-AS2	0	0.493715
TEAD1	HM13-IT1	0	0.493941
WWC1	TMEM51-AS1	0	0.493982
MOBKL1A	TRAPPC12-AS1	0	0.493987
MOBKL1A	LINC01521	0	0.494045
TEAD3	ZNF32-AS2	0	0.494446
TEAD2	AGAP2-AS1	0	0.494735
LATS1	UCKL1-AS1	0	0.494767
MOBKL1A	VIM-AS1	0	0.494773
YAP	TP73-AS1	0	0.495263
LATS1	LENG8-AS1	0	0.496174
TEAD3	LINC00205	0	0.496219
TEAD1	LINC01126	0	0.496428
MOBKL1B	ABALON	0	0.496622
LATS1	TRAPPC12-AS1	0	0.497017
LATS1	PSMA3-AS1	0	0.497281
MOBKL1A	RBM12B-AS1	0	0.497965
LATS1	MANEA-AS1	0	0.498075
LATS2	USP46-AS1	0	0.498783
TEAD1	UBE2Q1-AS1	0	0.498901
TEAD1	LINC01278	0	0.498922
LATS1	HM13-IT1	0	0.499226
MOBKL1A	PITRM1-AS1	0	0.499466
MOBKL1A	FRMD6-AS1	0	0.500062
MOBKL1A	CRYM-AS1	0	0.50058
LATS2	FTX	0	0.501277
MOBKL1A	LENG8-AS1	0	0.501307
MOBKL1A	SNHG4	0	0.501601
MOBKL1A	NFYC-AS1	0	0.502214
MOBKL1A	WAC-AS1	0	0.503737
LATS1	LINC01560	0	0.504049
LATS1	PTOV1-AS2	0	0.504347
TEAD2	SNHG12	0	0.504357
TEAD2	SNHG1	0	0.504737
TEAD4	MIR181A2HG	0	0.504815
TEAD1	MCCC1-AS1	0	0.505163
TEAD1	CFLAR-AS1	0	0.505236
LATS2	ANKRD10-IT1	0	0.505469
LATS1	AP4B1-AS1	0	0.505712
YAP	LINC01278	0	0.505722
DCHS1	AGAP2-AS1	0	0.506443
LATS1	LINC00843	0	0.506915
TEAD3	PTOV1-AS1	0	0.507468
TEAD4	LINC01123	0	0.509721
TEAD1	LINC01560	0	0.510359
LATS1	LINC00216	0	0.5105
LATS1	OIP5-AS1	0	0.510581
MOBKL1B	LINC00630	0	0.51076
LATS1	RBM12B-AS1	0	0.510827
LATS1	HMGN3-AS1	0	0.510872
MOBKL1A	TP73-AS1	0	0.510954
MOBKL1B	FGD5-AS1	0	0.511288
LATS1	ARAP1-AS2	0	0.511371
MST2	RHPN1-AS1	0	0.511391
MOBKL1B	ANKRD10-IT1	0	0.51145
YAP	TAPT1-AS1	0	0.511715
TEAD2	LHFPL3-AS2	0	0.513161
TEAD1	MAP3K14-AS1	0	0.513318
TEAD2	BOLA3-AS1	0	0.513987
TEAD3	MIR600HG	0	0.515235
LATS2	MBNL1-AS1	0	0.516107
TEAD1	RAP2C-AS1	0	0.516744
FRMD6	HCG11	0	0.51686
MOBKL1A	NRSN2-AS1	0	0.517032
TEAD1	FTX	0	0.517091
FAT3	LINC00693	0	0.517399
LATS2	ENTPD1-AS1	0	0.517735
FAT1	PAXIP1-AS2	0	0.517793
MOBKL1A	PTOV1-AS1	0	0.517943
YAP	MID1IP1-AS1	0	0.518029
LATS1	UBE2Q1-AS1	0	0.518246
MOBKL1A	LINC01278	0	0.518649
MOBKL1A	ZEB1-AS1	0	0.518909
MST1	HNF4A-AS1	0	0.519136
MST2	RNF139-AS1	0	0.519438
MOBKL1A	TRAF3IP2-AS1	0	0.519473
TEAD3	MCM3AP-AS1	0	0.520171
LATS1	NARF-IT1	0	0.521707
LATS1	LINC00641	0	0.522102
TEAD2	CASC15	0	0.522252
FAT4	HCG11	0	0.522308
MOBKL1B	LINC00265	0	0.522442
TEAD1	MID1IP1-AS1	0	0.523317
TEAD1	ZNF32-AS2	0	0.523318
TEAD1	SUCLG2-AS1	0	0.523978
TEAD3	CTBP1-AS2	0	0.524156
TEAD1	INE1	0	0.524392
LATS1	ENTPD1-AS1	0	0.525062
MOBKL1A	LINC00909	0	0.526715
NF2	TUG1	0	0.527459
TEAD1	TRAPPC12-AS1	0	0.528974
TEAD3	SNHG1	0	0.530271
LATS1	GTF3C2-AS1	0	0.53158
TEAD3	CAPN10-AS1	0	0.531792
MOBKL1A	CTBP1-AS2	0	0.532101
MOBKL1A	FBXL19-AS1	0	0.533329
YAP	USP46-AS1	0	0.534442
TEAD1	LINC01521	0	0.534656
MST1	DBH-AS1	0	0.534868
LATS1	MAP3K14-AS1	0	0.536496
TEAD1	ABALON	0	0.537101
DCHS1	HID1-AS1	0	0.537377
TEAD3	LENG8-AS1	0	0.537701
YAP	ENTPD1-AS1	0	0.537709
FAT4	PAXIP1-AS2	0	0.53915
LATS1	ACAP2-IT1	0	0.539328
YAP	TUG1	0	0.539401
TEAD2	LINC01011	0	0.540314
YAP	CTBP1-AS2	0	0.540898
DCHS1	LINC01197	0	0.541632
MOBKL1A	ENTPD1-AS1	0	0.541689
LATS1	TP73-AS1	0	0.543225
TEAD3	PTOV1-AS2	0	0.543853
MOBKL1A	STX18-AS1	0	0.545826
MOBKL1A	YEATS2-AS1	0	0.545886
LATS1	LINC00265	0	0.546473
LATS2	FGD5-AS1	0	0.548143
TEAD3	WAC-AS1	0	0.548164
MOBKL1A	ZNF32-AS2	0	0.549286
YAP	LINC01521	0	0.549294
YAP	LINC00863	0	0.550522
DCHS1	LINC00924	0	0.550718
TEAD1	MKNK1-AS1	0	0.55126
MOBKL1A	HCG18	0	0.555222
MOBKL1A	LINC01094	0	0.555459
TEAD3	GMDS-AS1	0	0.556132
LATS1	ZNF32-AS2	0	0.556737
FRMD6	LINC01094	0	0.557229
TEAD1	NFYC-AS1	0	0.557962
TEAD3	LINC00680	0	0.558182
MOBKL1A	LINC00294	0	0.558807
TEAD2	MIR181A2HG	0	0.559655
LATS1	STARD4-AS1	0	0.560894
MOBKL1A	LINC01560	0	0.561538
LATS1	YEATS2-AS1	0	0.562652
TEAD1	ENTPD1-AS1	0	0.562678
TEAD4	BOLA3-AS1	0	0.5649
LATS1	MCM3AP-AS1	0	0.565587
TEAD1	DGCR12	0	0.567381
DCHS1	DNM3OS	0	0.570068
TEAD3	TUG1	0	0.570474
LATS1	PWAR5	0	0.574019
TEAD1	ANKRD10-IT1	0	0.574952
LATS1	TRAF3IP2-AS1	0	0.576992
MOBKL1A	MAP3K14-AS1	0	0.577927
LATS1	NPTN-IT1	0	0.580708
MOBKL1A	ANKRD10-IT1	0	0.582035
YAP	ABALON	0	0.584561
TEAD1	NPTN-IT1	0	0.585045
MOBKL1A	MCM3AP-AS1	0	0.586432
NF2	BACE1-AS	0	0.587771
MOBKL1A	TUG1	0	0.592643
DCHS1	LINC00702	0	0.601425
MOBKL1A	ABALON	0	0.617006
TEAD4	AGAP2-AS1	0	0.618003
LATS1	LINC00630	0	0.628188
LATS1	TUG1	0	0.631627
TEAD1	LINC00630	0	0.636083
MST2	OTUD6B-AS1	0	0.63667
MOBKL1A	LINC00630	0	0.637882
DCHS1	HCG11	0	0.637953
MOBKL1A	LINC00265	0	0.639555
FRMD6	FRMD6-AS1	0	0.642871
TEAD1	OIP5-AS1	0	0.645479
LATS1	ANKRD10-IT1	0	0.647314
TEAD3	HCG18	0	0.65718
LATS1	FGD5-AS1	0	0.662092
YAP	FGD5-AS1	0	0.664226
TEAD1	PAXIP1-AS2	0	0.681957
TEAD1	FGD5-AS1	0	0.688465
MOBKL1A	FGD5-AS1	0	0.722189
